# Supplementary material for: Insights into the Possible Impact of PFAS on Phosphatidylcholine Metabolism and Membranes through Molecular Dynamics Simulations
Source: ACS Environ Au. 2026 May 11;6(4):566–72. doi: 10.1021/acsenvironau.5c00299 (PMC13377507; doi:10.1021/acsenvironau.5c00299)
Supplement: Supplementary file 1 [file vg5c00299_si_001.zip]

Archive with 10 entries (10 files):
- supp_zip/replace_popc_h_with_f.py
- supp_zip/ligand_parameters/ATP.itp
- supp_zip/ligand_parameters/CDP.itp
- supp_zip/ligand_parameters/PA.itp
- supp_zip/ligand_parameters/PA_AMP.itp
- supp_zip/ligand_parameters/PA_CHPT1.itp
- supp_zip/ligand_parameters/PFAS_AMP.itp
- supp_zip/ligand_parameters/PFAS_CHPT1.itp
- supp_zip/ligand_parameters/PFHxDA.itp
- supp_zip/ligand_parameters/POPC_F.itp
