# Supplementary material for: Insights into the Possible Impact of PFAS on Phosphatidylcholine Metabolism and Membranes through Molecular Dynamics Simulations
Source: ACS Environ Au. 2026 May 11;6(4):566–72. doi: 10.1021/acsenvironau.5c00299 (PMC13377507; doi:10.1021/acsenvironau.5c00299)
Supplement: Supplementary file 1 [file vg5c00299_si_001.zip › supp_zip/replace_popc_h_with_f.py]

#!/usr/bin/env python3
"""
Script to replace specific hydrogens with fluorines in randomly selected POPC molecules.
Adjusts C-F bond lengths to be chemically correct (~1.35 Å instead of ~1.09 Å for C-H).
"""

import random
import sys
import math
from typing import List, Tuple, Dict, Set
from collections import defaultdict

def parse_pdb_line(line: str) -> Dict[str, str]:
    """Parse a PDB ATOM/HETATM line into a dictionary."""
    if len(line) < 54 or not line.startswith(('ATOM', 'HETATM')):
        return None

    return {
        'record': line[0:6].strip(),
        'serial': line[6:11].strip(),
        'name': line[12:16].strip(),
        'resname': line[17:21].strip(),
        'resid': line[22:26].strip(),
        'x': line[30:38].strip(),
        'y': line[38:46].strip(),
        'z': line[46:54].strip(),
        'occupancy': line[54:60].strip() if len(line) > 54 else '0.00',
        'tempfactor': line[60:66].strip() if len(line) > 60 else '0.00',
        'element': line[76:78].strip() if len(line) > 76 else ''
    }

def format_pdb_line(data: Dict[str, str]) -> str:
    """Format a dictionary into a PDB ATOM/HETATM line."""
    # Format atom name: 4-character names are right-aligned, shorter names are left-aligned
    atom_name = data['name'].strip()
    if len(atom_name) == 4:
        formatted_atom_name = f"{atom_name:>4s}"  # Right-align 4-char names
    else:
        formatted_atom_name = f"{atom_name:<4s}"  # Left-align shorter names

    resname = data['resname'].ljust(4)
    return f"{data['record']:6s}{int(data['serial']):5d} {formatted_atom_name} {resname}{int(data['resid']):4d}    {float(data['x']):8.3f}{float(data['y']):8.3f}{float(data['z']):8.3f}{float(data['occupancy']):6.2f}{float(data['tempfactor']):6.2f}           {data['element']:>2s}  \n"

def find_bonded_carbon(lines: List[str], h_resid: int, h_coords: Tuple[float, float, float]) -> Tuple[float, float, float]:
    """Find the carbon atom bonded to this hydrogen based on distance."""
    min_distance = float('inf')
    carbon_coords = None

    for line in lines:
        if line.startswith(('ATOM', 'HETATM')):
            data = parse_pdb_line(line)
            if data and int(data['resid']) == h_resid and data['element'].strip() == 'C':
                # Calculate distance
                c_coords = (float(data['x']), float(data['y']), float(data['z']))
                dist = calculate_distance(h_coords, c_coords)

                # C-H bonds are typically ~1.09 Å
                if dist < 1.3 and dist < min_distance:
                    min_distance = dist
                    carbon_coords = c_coords

    return carbon_coords

def calculate_distance(coord1: Tuple[float, float, float], coord2: Tuple[float, float, float]) -> float:
    """Calculate distance between two points."""
    return math.sqrt(sum((a - b) ** 2 for a, b in zip(coord1, coord2)))

def adjust_fluorine_position(h_coords: Tuple[float, float, float],
                           c_coords: Tuple[float, float, float],
                           target_distance: float = 1.35) -> Tuple[float, float, float]:
    """Adjust fluorine position to have correct C-F bond length."""
    # Calculate current vector from C to H
    vector = [h - c for h, c in zip(h_coords, c_coords)]

    # Calculate current distance
    current_distance = math.sqrt(sum(v ** 2 for v in vector))

    # Normalize vector
    if current_distance > 0:
        unit_vector = [v / current_distance for v in vector]
    else:
        return h_coords  # Can't adjust if distance is 0

    # Calculate new F position at target distance
    f_coords = tuple(c + target_distance * u for c, u in zip(c_coords, unit_vector))

    return f_coords

def analyze_hydrogen_patterns(lines: List[str]) -> Set[str]:
    """Analyze which hydrogen patterns actually exist in the PDB file."""
    hydrogen_patterns = set()

    for line in lines:
        if line.startswith(('ATOM', 'HETATM')):
            data = parse_pdb_line(line)
            if data and data['resname'].strip() == 'POPC':
                atom_name = data['name'].strip()
                if atom_name.startswith('H') and len(atom_name) >= 3:
                    if atom_name[1:-1].isdigit() and atom_name[-1] in ['X', 'Y', 'Z']:
                        hydrogen_patterns.add(atom_name)

    return hydrogen_patterns

def create_hydrogen_to_fluorine_mapping(hydrogen_patterns: Set[str]) -> Dict[str, str]:
    """Create a mapping from hydrogen names to fluorine names."""
    sorted_patterns = sorted(hydrogen_patterns, key=lambda x: (int(x[1:-1]), x[-1]))

    mapping = {}
    for i, h_name in enumerate(sorted_patterns, 1):
        mapping[h_name] = f'F{i:02d}'

    return mapping

def read_pdb_file(filename: str) -> List[str]:
    """Read PDB file and return lines."""
    with open(filename, 'r') as f:
        return f.readlines()

def write_pdb_file(filename: str, lines: List[str]):
    """Write lines to PDB file."""
    with open(filename, 'w') as f:
        f.writelines(lines)

def get_popc_molecules(lines: List[str]) -> Dict[int, List[int]]:
    """Get all POPC molecules and their atom line indices."""
    popc_molecules = {}

    for i, line in enumerate(lines):
        if line.startswith(('ATOM', 'HETATM')):
            data = parse_pdb_line(line)
            if data and data['resname'].strip() == 'POPC':
                resid = int(data['resid'])
                if resid not in popc_molecules:
                    popc_molecules[resid] = []
                popc_molecules[resid].append(i)

    return popc_molecules

def select_molecules_to_modify(popc_molecules: Dict[int, List[int]], percentage: float) -> Set[int]:
    """Select random POPC molecules to modify based on percentage."""
    total_molecules = len(popc_molecules)
    num_to_modify = int(total_molecules * percentage / 100.0)

    if num_to_modify == 0 and percentage > 0:
        num_to_modify = 1

    selected_resids = set(random.sample(list(popc_molecules.keys()), num_to_modify))

    print(f"Total POPC molecules: {total_molecules}")
    print(f"Molecules to modify: {num_to_modify} ({percentage}%)")
    print(f"Selected residue IDs: {sorted(selected_resids)}")

    return selected_resids

def modify_molecules(lines: List[str], popc_molecules: Dict[int, List[int]],
                    selected_resids: Set[int], h_to_f_mapping: Dict[str, str],
                    adjust_positions: bool = True) -> Tuple[List[str], int]:
    """Modify selected POPC molecules by replacing hydrogens with fluorines."""
    modified_lines = lines.copy()
    total_replacements = 0

    for resid in sorted(selected_resids):
        replacements_in_molecule = 0

        for line_idx in popc_molecules[resid]:
            line = modified_lines[line_idx]
            if line.startswith(('ATOM', 'HETATM')):
                data = parse_pdb_line(line)
                if data and data['resname'].strip() == 'POPC':
                    # Change residue name to POPF
                    data['resname'] = 'POPF'

                    # Check if this is a hydrogen to replace
                    atom_name = data['name'].strip()
                    if atom_name in h_to_f_mapping:
                        # Get current H coordinates
                        h_coords = (float(data['x']), float(data['y']), float(data['z']))

                        if adjust_positions:
                            # Find bonded carbon
                            c_coords = find_bonded_carbon(lines, resid, h_coords)

                            if c_coords:
                                # Adjust fluorine position for correct C-F bond length
                                f_coords = adjust_fluorine_position(h_coords, c_coords)
                                data['x'] = f"{f_coords[0]:8.3f}"
                                data['y'] = f"{f_coords[1]:8.3f}"
                                data['z'] = f"{f_coords[2]:8.3f}"

                        # Replace hydrogen with fluorine (no extra space needed)
                        data['name'] = h_to_f_mapping[atom_name]
                        data['element'] = 'F'
                        replacements_in_molecule += 1

                    modified_lines[line_idx] = format_pdb_line(data)

        if replacements_in_molecule > 0:
            print(f"  Residue {resid}: Replaced {replacements_in_molecule} hydrogens")

        total_replacements += replacements_in_molecule

    return modified_lines, total_replacements

def main():
    """Main function."""
    # Get input parameters
    if len(sys.argv) > 1:
        input_file = sys.argv[1]
    else:
        input_file = input("Enter input PDB filename: ")

    if len(sys.argv) > 2:
        output_file = sys.argv[2]
    else:
        output_file = input("Enter output PDB filename: ")

    if len(sys.argv) > 3:
        percentage = float(sys.argv[3])
    else:
        percentage = float(input("Enter percentage of POPC molecules to modify (0-100): "))

    # Ask about position adjustment
    adjust_positions = input("Adjust fluorine positions for correct C-F bond length? (y/n): ").lower() == 'y'

    # Validate percentage
    if not 0 <= percentage <= 100:
        print("Error: Percentage must be between 0 and 100")
        sys.exit(1)

    # Read PDB file
    print(f"\nReading PDB file: {input_file}")
    lines = read_pdb_file(input_file)

    # Analyze hydrogen patterns
    print("\nAnalyzing hydrogen patterns in POPC molecules...")
    hydrogen_patterns = analyze_hydrogen_patterns(lines)
    print(f"Found {len(hydrogen_patterns)} unique hydrogen patterns to replace")

    # Create mapping
    h_to_f_mapping = create_hydrogen_to_fluorine_mapping(hydrogen_patterns)

    print("\nHydrogen to Fluorine mapping:")
    for h_name in sorted(h_to_f_mapping.keys(), key=lambda x: (int(x[1:-1]), x[-1])):
        print(f"  {h_name} → {h_to_f_mapping[h_name]}")

    # Get all POPC molecules
    popc_molecules = get_popc_molecules(lines)

    if not popc_molecules:
        print("Error: No POPC molecules found in the PDB file")
        sys.exit(1)

    # Select molecules to modify
    selected_resids = select_molecules_to_modify(popc_molecules, percentage)

    # Modify selected molecules
    modified_lines, replacements = modify_molecules(lines, popc_molecules, selected_resids,
                                                   h_to_f_mapping, adjust_positions)

    # Write output file
    write_pdb_file(output_file, modified_lines)
    print(f"\nModified PDB file written to: {output_file}")

    # Summary
    print(f"\nSummary:")
    print(f"- Modified {len(selected_resids)} out of {len(popc_molecules)} POPC molecules")
    print(f"- Total hydrogen atoms replaced: {replacements}")
    if adjust_positions:
        print(f"- Fluorine positions adjusted for C-F bond length (~1.35 Å)")

    print(f"\nFor additional connectivity fixes, you can run:")
    print(f"  obabel {output_file} -O {output_file.replace('.pdb', '_fixed.pdb')} -p 7 -xr -h")

if __name__ == "__main__":
    main()
