# Supplementary material for: Insights into the Possible Impact of PFAS on Phosphatidylcholine Metabolism and Membranes through Molecular Dynamics Simulations
Source: ACS Environ Au. 2026 May 11;6(4):566–72. doi: 10.1021/acsenvironau.5c00299 (PMC13377507; doi:10.1021/acsenvironau.5c00299)
Supplement: Supplementary file 1 [file vg5c00299_si_001.zip › supp_zip/ligand_parameters/ATP.itp]

;  ----
; Built RTF for l1_corr_0.mol2
;    by user SwissParam     Thu 19 Jun 2025 16:28:54 CEST
; ---- 
;

[ atomtypes ] 
; name at.num  mass   charge  ptype    sigma            epsilon 
NPYD    7   14.0067  0.0  A         0.329632    0.836800  
NC=C    7   14.0067  0.0  A         0.329632    0.836800  
N5B     7   14.0067  0.0  A         0.329632    0.836800  
NPYL    7   14.0067  0.0  A         0.329632    0.836800  
CR      6   12.0110  0.0  A         0.358141    0.234304  
CB      6   12.0110  0.0  A         0.355005    0.292880  
C5A     6   12.0110  0.0  A         0.372396    0.284512  
C5B     6   12.0110  0.0  A         0.372396    0.284512  
OR      8   15.9994  0.0  A         0.315378    0.636386  
O2CM    8   15.9994  0.0  A         0.302905    0.502080  
PO4    15   30.9738  0.0  A         0.383086    2.447640  
HNCO    1    1.0079  0.0  A         0.040001    0.192464  
HCMM    1    1.0079  0.0  A         0.235197    0.092048  
HOR     1    1.0079  0.0  A         0.040001    0.192464  

[ pairtypes ] 
;  i     j    func     sigma1-4       epsilon1-4 ; THESE ARE 1-4 INTERACTIONS
CR       NPYD   1      0.334087    0.187114 
CR       NC=C   1      0.334087    0.187114 
CR       N5B    1      0.334087    0.187114 
CR       NPYL   1      0.334087    0.187114 
CR       CR     1      0.338541    0.041840 
CR       CB     1      0.346773    0.110698 
CR       C5A    1      0.355469    0.109105 
CR       C5B    1      0.355469    0.109105 
CR       OR     1      0.326960    0.163176 
CR       O2CM   1      0.320723    0.144938 
CR       PO4    1      0.360814    0.320014 
CR       HNCO   1      0.189271    0.089737 
CR       HCMM   1      0.286869    0.062059 
CR       HOR    1      0.189271    0.089737 


[ moleculetype ]
; Name nrexcl 
LI1 3

[ atoms ] 
; nr type resnr resid atom cgnr charge mass
   1 NPYD 1  LI1 N       1 -0.6200  14.0067 
   2 NPYD 1  LI1 N1      2 -0.5670  14.0067 
   3 NC=C 1  LI1 N2      3 -0.9000  14.0067 
   4 N5B  1  LI1 N3      4 -0.5653  14.0067 
   5 NPYL 1  LI1 N4      5  0.0476  14.0067 
   6 CR   1  LI1 C       6  0.2800  12.0110 
   7 CR   1  LI1 C1      7  0.2800  12.0110 
   8 CR   1  LI1 C2      8  0.2800  12.0110 
   9 CR   1  LI1 C3      9  0.2800  12.0110 
  10 CR   1  LI1 C4     10  0.5356  12.0110 
  11 CB   1  LI1 C5     11  0.4700  12.0110 
  12 C5A  1  LI1 C6     12  0.1054  12.0110 
  13 C5B  1  LI1 C7     13  0.2272  12.0110 
  14 CB   1  LI1 C8     14  0.4100  12.0110 
  15 C5A  1  LI1 C9     15  0.0365  12.0110 
  16 OR   1  LI1 O      16 -0.5512  15.9994 
  17 OR   1  LI1 O1     17 -0.5600  15.9994 
  18 OR   1  LI1 O2     18 -0.6800  15.9994 
  19 OR   1  LI1 O3     19 -0.6800  15.9994 
  20 OR   1  LI1 O4     20 -0.5424  15.9994 
  21 O2CM 1  LI1 O5     21 -0.9500  15.9994 
  22 O2CM 1  LI1 O6     22 -0.9500  15.9994 
  23 O2CM 1  LI1 O7     23 -1.0333  15.9994 
  24 O2CM 1  LI1 O8     24 -0.9500  15.9994 
  25 O2CM 1  LI1 O9     25 -0.9500  15.9994 
  26 O2CM 1  LI1 O10    26 -1.0333  15.9994 
  27 OR   1  LI1 O11    27 -0.5424  15.9994 
  28 O2CM 1  LI1 O12    28 -1.0333  15.9994 
  29 PO4  1  LI1 P      29  1.4424  30.9738 
  30 PO4  1  LI1 P1     30  1.4424  30.9738 
  31 PO4  1  LI1 P2     31  1.3712  30.9738 
  32 HNCO 1  LI1 H01    32  0.4000   1.0079 
  33 HNCO 1  LI1 H02    33  0.4000   1.0079 
  34 HCMM 1  LI1 H04    34  0.0000   1.0079 
  35 HCMM 1  LI1 H05    35  0.0000   1.0079 
  36 HCMM 1  LI1 H06    36  0.0000   1.0079 
  37 HCMM 1  LI1 H07    37  0.0000   1.0079 
  38 HCMM 1  LI1 H08    38  0.0000   1.0079 
  39 HCMM 1  LI1 H09    39  0.0000   1.0079 
  40 HCMM 1  LI1 H10    40  0.1500   1.0079 
  41 HCMM 1  LI1 H11    41  0.1500   1.0079 
  42 HOR  1  LI1 H12    42  0.4000   1.0079 
  43 HOR  1  LI1 H13    43  0.3999   1.0079 

[ bonds ]
; ai aj fu b0 kb, b0 kb
  1  11 1 0.13330  345489.6  0.13330  345489.6 
  1  14 1 0.13330  345489.6  0.13330  345489.6 
  2  11 1 0.13330  345489.6  0.13330  345489.6 
  2  12 1 0.13300  439556.0  0.13300  439556.0 
  3  14 1 0.13980  371445.5  0.13980  371445.5 
  3  32 1 0.10180  396015.6  0.10180  396015.6 
  3  33 1 0.10180  396015.6  0.10180  396015.6 
  4  13 1 0.13690  268346.7  0.13690  268346.7 
  4  15 1 0.13130  501403.0  0.13130  501403.0 
  5  10 1 0.14450  368193.7  0.14450  368193.7 
  5  12 1 0.13640  379454.5  0.13640  379454.5 
  5  15 1 0.13640  379454.5  0.13640  379454.5 
  6   7 1 0.15080  256422.3  0.15080  256422.3 
  6  16 1 0.14180  303937.5  0.14180  303937.5 
  6  34 1 0.10930  287014.9  0.10930  287014.9 
  6  35 1 0.10930  287014.9  0.10930  287014.9 
  7   8 1 0.15080  256422.3  0.15080  256422.3 
  7  17 1 0.14180  303937.5  0.14180  303937.5 
  7  36 1 0.10930  287014.9  0.10930  287014.9 
  8   9 1 0.15080  256422.3  0.15080  256422.3 
  8  18 1 0.14180  303937.5  0.14180  303937.5 
  8  37 1 0.10930  287014.9  0.10930  287014.9 
  9  10 1 0.15080  256422.3  0.15080  256422.3 
  9  19 1 0.14180  303937.5  0.14180  303937.5 
  9  38 1 0.10930  287014.9  0.10930  287014.9 
 10  17 1 0.14180  303937.5  0.14180  303937.5 
 10  39 1 0.10930  287014.9  0.10930  287014.9 
 11  40 1 0.10840  319534.6  0.10840  319534.6 
 12  13 1 0.13770  428655.8  0.13770  428655.8 
 13  14 1 0.13790  371023.7  0.13790  371023.7 
 15  41 1 0.10800  333084.1  0.10800  333084.1 
 16  29 1 0.16300  315740.5  0.16300  315740.5 
 18  42 1 0.09720  469365.3  0.09720  469365.3 
 19  43 1 0.09720  469365.3  0.09720  469365.3 
 20  30 1 0.16300  315740.5  0.16300  315740.5 
 20  31 1 0.16300  315740.5  0.16300  315740.5 
 21  29 1 0.15100  499596.4  0.15100  499596.4 
 22  30 1 0.15100  499596.4  0.15100  499596.4 
 23  31 1 0.15100  499596.4  0.15100  499596.4 
 24  29 1 0.15100  499596.4  0.15100  499596.4 
 25  30 1 0.15100  499596.4  0.15100  499596.4 
 26  31 1 0.15100  499596.4  0.15100  499596.4 
 27  29 1 0.16300  315740.5  0.16300  315740.5 
 27  30 1 0.16300  315740.5  0.16300  315740.5 
 28  31 1 0.15100  499596.4  0.15100  499596.4 


[ pairs ]
; ai aj fu
  1  12 1  
  1  32 1  
  1  33 1  
  1   4 1  
  2  14 1  
  2  10 1  
  2  15 1  
  2   4 1  
  3  11 1  
  3   4 1  
  3  12 1  
  4  10 1  
  5   8 1  
  5  19 1  
  5  38 1  
  5   7 1  
  5  11 1  
  5  14 1  
  6   9 1  
  6  18 1  
  6  37 1  
  6  10 1  
  6  21 1  
  6  24 1  
  6  27 1  
  7  29 1  
  7  19 1  
  7  38 1  
  7  42 1  
  7  39 1  
  8  16 1  
  8  34 1  
  8  35 1  
  8  39 1  
  8  43 1  
  9  36 1  
  9  42 1  
  9  12 1  
  9  15 1  
 10  13 1  
 10  41 1  
 10  18 1  
 10  37 1  
 10  43 1  
 10  36 1  
 11  13 1  
 12  40 1  
 12  17 1  
 12  39 1  
 12  41 1  
 13  41 1  
 13  32 1  
 13  33 1  
 14  40 1  
 14  15 1  
 15  17 1  
 15  39 1  
 16  17 1  
 16  36 1  
 16  30 1  
 17  34 1  
 17  35 1  
 17  18 1  
 17  37 1  
 17  19 1  
 17  38 1  
 18  36 1  
 18  19 1  
 18  38 1  
 19  37 1  
 19  39 1  
 20  29 1  
 21  30 1  
 22  31 1  
 22  29 1  
 23  30 1  
 24  30 1  
 25  31 1  
 25  29 1  
 26  30 1  
 27  31 1  
 28  30 1  
 29  34 1  
 29  35 1  
 34  36 1  
 35  36 1  
 36  37 1  
 37  38 1  
 37  42 1  
 38  39 1  
 38  43 1  


[ angles ] 
; ai aj ak fu th0 kth ub0 kub th0 kth ub0 kub
 11   1  14 1  115.4060  653.40    115.4060  653.40 
 11   2  12 1  110.1810  740.72    110.1810  740.72 
 14   3  32 1  110.2880  398.66    110.2880  398.66 
 14   3  33 1  110.2880  398.66    110.2880  398.66 
 32   3  33 1  109.1600  337.24    109.1600  337.24 
 13   4  15 1  103.7790  726.27    103.7790  726.27 
 10   5  12 1  123.3800  514.29    123.3800  514.29 
 10   5  15 1  123.3800  514.29    123.3800  514.29 
 12   5  15 1  109.5990  693.74    109.5990  693.74 
  7   6  16 1  108.1330  597.39    108.1330  597.39 
  7   6  34 1  110.5490  383.00    110.5490  383.00 
  7   6  35 1  110.5490  383.00    110.5490  383.00 
 16   6  34 1  108.5770  470.32    108.5770  470.32 
 16   6  35 1  108.5770  470.32    108.5770  470.32 
 34   6  35 1  108.8360  310.74    108.8360  310.74 
  6   7   8 1  109.6080  512.48    109.6080  512.48 
  6   7  17 1  108.1330  597.39    108.1330  597.39 
  6   7  36 1  110.5490  383.00    110.5490  383.00 
  8   7  17 1  108.1330  597.39    108.1330  597.39 
  8   7  36 1  110.5490  383.00    110.5490  383.00 
 17   7  36 1  108.5770  470.32    108.5770  470.32 
  7   8   9 1  109.6080  512.48    109.6080  512.48 
  7   8  18 1  108.1330  597.39    108.1330  597.39 
  7   8  37 1  110.5490  383.00    110.5490  383.00 
  9   8  18 1  108.1330  597.39    108.1330  597.39 
  9   8  37 1  110.5490  383.00    110.5490  383.00 
 18   8  37 1  108.5770  470.32    108.5770  470.32 
  8   9  10 1  109.6080  512.48    109.6080  512.48 
  8   9  19 1  108.1330  597.39    108.1330  597.39 
  8   9  38 1  110.5490  383.00    110.5490  383.00 
 10   9  19 1  108.1330  597.39    108.1330  597.39 
 10   9  38 1  110.5490  383.00    110.5490  383.00 
 19   9  38 1  108.5770  470.32    108.5770  470.32 
  5  10   9 1  109.1700  558.25    109.1700  558.25 
  5  10  17 1  106.4640  894.28    106.4640  894.28 
  5  10  39 1  106.2990  488.39    106.2990  488.39 
  9  10  17 1  108.1330  597.39    108.1330  597.39 
  9  10  39 1  110.5490  383.00    110.5490  383.00 
 17  10  39 1  108.5770  470.32    108.5770  470.32 
  1  11   2 1  128.9380  436.60    128.9380  436.60 
  1  11  40 1  115.5880  417.33    115.5880  417.33 
  2  11  40 1  115.5880  417.33    115.5880  417.33 
  2  12   5 1  124.8140  615.46    124.8140  615.46 
  2  12  13 1  126.5130  548.01    126.5130  548.01 
  5  12  13 1  107.2550  489.59    107.2550  489.59 
  4  13  12 1  111.6210  625.09    111.6210  625.09 
  4  13  14 1  130.3370  508.87    130.3370  508.87 
 12  13  14 1  117.9660  545.60    117.9660  545.60 
  1  14   3 1  123.7550  616.66    123.7550  616.66 
  1  14  13 1  116.6050  644.36    116.6050  644.36 
  3  14  13 1  123.5410  560.66    123.5410  560.66 
  4  15   5 1  110.8650  609.43    110.8650  609.43 
  4  15  41 1  125.1340  387.22    125.1340  387.22 
  5  15  41 1  121.1270  371.56    121.1270  371.56 
  6  16  29 1  115.5810  659.42    115.5810  659.42 
  7  17  10 1  106.9260  720.84    106.9260  720.84 
  8  18  42 1  106.5030  477.55    106.5030  477.55 
  9  19  43 1  106.5030  477.55    106.5030  477.55 
 30  20  31 1  129.3750  467.91    129.3750  467.91 
 29  27  30 1  129.3750  467.91    129.3750  467.91 
 16  29  21 1  109.6880  903.91    109.6880  903.91 
 16  29  24 1  109.6880  903.91    109.6880  903.91 
 16  29  27 1   99.3110 1065.30     99.3110 1065.30 
 21  29  24 1  122.8570  751.56    122.8570  751.56 
 21  29  27 1  109.6880  903.91    109.6880  903.91 
 24  29  27 1  109.6880  903.91    109.6880  903.91 
 20  30  22 1  109.6880  903.91    109.6880  903.91 
 20  30  25 1  109.6880  903.91    109.6880  903.91 
 20  30  27 1   99.3110 1065.30     99.3110 1065.30 
 22  30  25 1  122.8570  751.56    122.8570  751.56 
 22  30  27 1  109.6880  903.91    109.6880  903.91 
 25  30  27 1  109.6880  903.91    109.6880  903.91 
 20  31  23 1  109.6880  903.91    109.6880  903.91 
 20  31  26 1  109.6880  903.91    109.6880  903.91 
 20  31  28 1  109.6880  903.91    109.6880  903.91 
 23  31  26 1  122.8570  751.56    122.8570  751.56 
 23  31  28 1  122.8570  751.56    122.8570  751.56 
 26  31  28 1  122.8570  751.56    122.8570  751.56 


[ dihedrals ] 
; ai aj ak al fu phi0 kphi mult phi0 kphi mult
  1  11   2  12 9 180.00  14.6440 2   180.00  14.6440 2 
  1  14   3  32 9 180.00   8.3680 2   180.00   8.3680 2 
  1  14   3  33 9 180.00   8.3680 2   180.00   8.3680 2 
  1  14  13   4 9 180.00  14.6440 2   180.00  14.6440 2 
  1  14  13  12 9 180.00  14.6440 2   180.00  14.6440 2 
  2  11   1  14 9 180.00  14.6440 2   180.00  14.6440 2 
  2  12   5  10 9 180.00   8.3680 2   180.00   8.3680 2 
  2  12   5  15 9 180.00   8.3680 2   180.00   8.3680 2 
  2  12  13   4 9 180.00  14.6440 2   180.00  14.6440 2 
  2  12  13  14 9 180.00  14.6440 2   180.00  14.6440 2 
  3  14   1  11 9 180.00  14.6440 2   180.00  14.6440 2 
  3  14  13   4 9 180.00  14.6440 2   180.00  14.6440 2 
  3  14  13  12 9 180.00  14.6440 2   180.00  14.6440 2 
  4  13  12   5 9 180.00  14.6440 2   180.00  14.6440 2 
  4  15   5  10 9 180.00   8.3680 2   180.00   8.3680 2 
  4  15   5  12 9 180.00   8.3680 2   180.00   8.3680 2 
  5  10   9   8 9   0.00   0.6276 3     0.00   0.6276 3 
  5  10   9  19 9   0.00   0.6276 3     0.00   0.6276 3 
  5  10   9  38 9   0.00   0.5816 3     0.00   0.5816 3 
  5  10  17   7 9   0.00   0.4184 3     0.00   0.4184 3 
  5  12   2  11 9 180.00  14.6440 2   180.00  14.6440 2 
  5  12  13  14 9 180.00  14.6440 2   180.00  14.6440 2 
  5  15   4  13 9 180.00  14.6440 2   180.00  14.6440 2 
  6   7   8   9 9   0.00   0.2134 1     0.00   0.2134 1 
  6   7   8   9 9 180.00   1.4267 2   180.00   1.4267 2 
  6   7   8   9 9   0.00   0.6945 3     0.00   0.6945 3 
  6   7   8  18 9   0.00  -1.4393 1     0.00  -1.4393 1 
  6   7   8  18 9 180.00   3.6736 2   180.00   3.6736 2 
  6   7   8  18 9   0.00   0.9958 3     0.00   0.9958 3 
  6   7   8  37 9   0.00   1.3389 1     0.00   1.3389 1 
  6   7   8  37 9 180.00  -1.3180 2   180.00  -1.3180 2 
  6   7   8  37 9   0.00   0.5523 3     0.00   0.5523 3 
  6   7  17  10 9   0.00  -1.4267 1     0.00  -1.4267 1 
  6   7  17  10 9 180.00   1.5816 2   180.00   1.5816 2 
  6   7  17  10 9   0.00   1.5816 3     0.00   1.5816 3 
  6  16  29  21 9   0.00   2.5230 1     0.00   2.5230 1 
  6  16  29  21 9 180.00   1.9121 2   180.00   1.9121 2 
  6  16  29  21 9   0.00   1.2803 3     0.00   1.2803 3 
  6  16  29  24 9   0.00   2.5230 1     0.00   2.5230 1 
  6  16  29  24 9 180.00   1.9121 2   180.00   1.9121 2 
  6  16  29  24 9   0.00   1.2803 3     0.00   1.2803 3 
  6  16  29  27 9   0.00   1.6276 3     0.00   1.6276 3 
  7   6  16  29 9   0.00   0.4184 3     0.00   0.4184 3 
  7   8   9  10 9   0.00   0.2134 1     0.00   0.2134 1 
  7   8   9  10 9 180.00   1.4267 2   180.00   1.4267 2 
  7   8   9  10 9   0.00   0.6945 3     0.00   0.6945 3 
  7   8   9  19 9   0.00  -1.4393 1     0.00  -1.4393 1 
  7   8   9  19 9 180.00   3.6736 2   180.00   3.6736 2 
  7   8   9  19 9   0.00   0.9958 3     0.00   0.9958 3 
  7   8   9  38 9   0.00   1.3389 1     0.00   1.3389 1 
  7   8   9  38 9 180.00  -1.3180 2   180.00  -1.3180 2 
  7   8   9  38 9   0.00   0.5523 3     0.00   0.5523 3 
  7   8  18  42 9 180.00   0.5648 2   180.00   0.5648 2 
  7   8  18  42 9   0.00   0.4937 3     0.00   0.4937 3 
  7  17  10   9 9   0.00  -1.4267 1     0.00  -1.4267 1 
  7  17  10   9 9 180.00   1.5816 2   180.00   1.5816 2 
  7  17  10   9 9   0.00   1.5816 3     0.00   1.5816 3 
  7  17  10  39 9   0.00   1.1924 1     0.00   1.1924 1 
  7  17  10  39 9 180.00   0.6694 2   180.00   0.6694 2 
  7  17  10  39 9   0.00   1.1924 3     0.00   1.1924 3 
  8   7   6  16 9   0.00  -1.4393 1     0.00  -1.4393 1 
  8   7   6  16 9 180.00   3.6736 2   180.00   3.6736 2 
  8   7   6  16 9   0.00   0.9958 3     0.00   0.9958 3 
  8   7   6  34 9   0.00   1.3389 1     0.00   1.3389 1 
  8   7   6  34 9 180.00  -1.3180 2   180.00  -1.3180 2 
  8   7   6  34 9   0.00   0.5523 3     0.00   0.5523 3 
  8   7   6  35 9   0.00   1.3389 1     0.00   1.3389 1 
  8   7   6  35 9 180.00  -1.3180 2   180.00  -1.3180 2 
  8   7   6  35 9   0.00   0.5523 3     0.00   0.5523 3 
  8   7  17  10 9   0.00  -1.4267 1     0.00  -1.4267 1 
  8   7  17  10 9 180.00   1.5816 2   180.00   1.5816 2 
  8   7  17  10 9   0.00   1.5816 3     0.00   1.5816 3 
  8   9  10  17 9   0.00  -1.4393 1     0.00  -1.4393 1 
  8   9  10  17 9 180.00   3.6736 2   180.00   3.6736 2 
  8   9  10  17 9   0.00   0.9958 3     0.00   0.9958 3 
  8   9  10  39 9   0.00   1.3389 1     0.00   1.3389 1 
  8   9  10  39 9 180.00  -1.3180 2   180.00  -1.3180 2 
  8   9  10  39 9   0.00   0.5523 3     0.00   0.5523 3 
  8   9  19  43 9 180.00   0.5648 2   180.00   0.5648 2 
  8   9  19  43 9   0.00   0.4937 3     0.00   0.4937 3 
  9   8   7  17 9   0.00  -1.4393 1     0.00  -1.4393 1 
  9   8   7  17 9 180.00   3.6736 2   180.00   3.6736 2 
  9   8   7  17 9   0.00   0.9958 3     0.00   0.9958 3 
  9   8   7  36 9   0.00   1.3389 1     0.00   1.3389 1 
  9   8   7  36 9 180.00  -1.3180 2   180.00  -1.3180 2 
  9   8   7  36 9   0.00   0.5523 3     0.00   0.5523 3 
  9   8  18  42 9 180.00   0.5648 2   180.00   0.5648 2 
  9   8  18  42 9   0.00   0.4937 3     0.00   0.4937 3 
  9  10   5  12 9 180.00  -0.1674 2   180.00  -0.1674 2 
  9  10   5  12 9   0.00  -0.1172 3     0.00  -0.1172 3 
  9  10   5  15 9 180.00  -0.1674 2   180.00  -0.1674 2 
  9  10   5  15 9   0.00  -0.1172 3     0.00  -0.1172 3 
 10   5  12  13 9 180.00   8.3680 2   180.00   8.3680 2 
 10   5  15  41 9 180.00   8.3680 2   180.00   8.3680 2 
 10   9   8  18 9   0.00  -1.4393 1     0.00  -1.4393 1 
 10   9   8  18 9 180.00   3.6736 2   180.00   3.6736 2 
 10   9   8  18 9   0.00   0.9958 3     0.00   0.9958 3 
 10   9   8  37 9   0.00   1.3389 1     0.00   1.3389 1 
 10   9   8  37 9 180.00  -1.3180 2   180.00  -1.3180 2 
 10   9   8  37 9   0.00   0.5523 3     0.00   0.5523 3 
 10   9  19  43 9 180.00   0.5648 2   180.00   0.5648 2 
 10   9  19  43 9   0.00   0.4937 3     0.00   0.4937 3 
 10  17   7  36 9   0.00   1.1924 1     0.00   1.1924 1 
 10  17   7  36 9 180.00   0.6694 2   180.00   0.6694 2 
 10  17   7  36 9   0.00   1.1924 3     0.00   1.1924 3 
 11   1  14  13 9 180.00  14.6440 2   180.00  14.6440 2 
 11   2  12  13 9 180.00  14.6440 2   180.00  14.6440 2 
 12   2  11  40 9 180.00  14.6440 2   180.00  14.6440 2 
 12   5  10  39 9   0.00  -0.2385 3     0.00  -0.2385 3 
 12   5  15  41 9 180.00   8.3680 2   180.00   8.3680 2 
 12  13   4  15 9 180.00  14.6440 2   180.00  14.6440 2 
 13   4  15  41 9 180.00  14.6440 2   180.00  14.6440 2 
 13  12   5  15 9 180.00   8.3680 2   180.00   8.3680 2 
 13  14   3  32 9 180.00   8.3680 2   180.00   8.3680 2 
 13  14   3  33 9 180.00   8.3680 2   180.00   8.3680 2 
 14   1  11  40 9 180.00  14.6440 2   180.00  14.6440 2 
 14  13   4  15 9 180.00  14.6440 2   180.00  14.6440 2 
 15   5  10  39 9   0.00  -0.2385 3     0.00  -0.2385 3 
 16   6   7  17 9   0.00   0.8535 1     0.00   0.8535 1 
 16   6   7  17 9 180.00   2.9246 2   180.00   2.9246 2 
 16   6   7  17 9   0.00   2.0083 3     0.00   2.0083 3 
 16   6   7  36 9   0.00  -1.3682 1     0.00  -1.3682 1 
 16   6   7  36 9 180.00   2.2426 2   180.00   2.2426 2 
 16   6   7  36 9   0.00   0.5858 3     0.00   0.5858 3 
 16  29  27  30 9   0.00   1.3598 3     0.00   1.3598 3 
 17   7   6  34 9   0.00  -1.3682 1     0.00  -1.3682 1 
 17   7   6  34 9 180.00   2.2426 2   180.00   2.2426 2 
 17   7   6  34 9   0.00   0.5858 3     0.00   0.5858 3 
 17   7   6  35 9   0.00  -1.3682 1     0.00  -1.3682 1 
 17   7   6  35 9 180.00   2.2426 2   180.00   2.2426 2 
 17   7   6  35 9   0.00   0.5858 3     0.00   0.5858 3 
 17   7   8  18 9   0.00   0.8535 1     0.00   0.8535 1 
 17   7   8  18 9 180.00   2.9246 2   180.00   2.9246 2 
 17   7   8  18 9   0.00   2.0083 3     0.00   2.0083 3 
 17   7   8  37 9   0.00  -1.3682 1     0.00  -1.3682 1 
 17   7   8  37 9 180.00   2.2426 2   180.00   2.2426 2 
 17   7   8  37 9   0.00   0.5858 3     0.00   0.5858 3 
 17  10   9  19 9   0.00   0.8535 1     0.00   0.8535 1 
 17  10   9  19 9 180.00   2.9246 2   180.00   2.9246 2 
 17  10   9  19 9   0.00   2.0083 3     0.00   2.0083 3 
 17  10   9  38 9   0.00  -1.3682 1     0.00  -1.3682 1 
 17  10   9  38 9 180.00   2.2426 2   180.00   2.2426 2 
 17  10   9  38 9   0.00   0.5858 3     0.00   0.5858 3 
 18   8   7  36 9   0.00  -1.3682 1     0.00  -1.3682 1 
 18   8   7  36 9 180.00   2.2426 2   180.00   2.2426 2 
 18   8   7  36 9   0.00   0.5858 3     0.00   0.5858 3 
 18   8   9  19 9   0.00   0.8535 1     0.00   0.8535 1 
 18   8   9  19 9 180.00   2.9246 2   180.00   2.9246 2 
 18   8   9  19 9   0.00   2.0083 3     0.00   2.0083 3 
 18   8   9  38 9   0.00  -1.3682 1     0.00  -1.3682 1 
 18   8   9  38 9 180.00   2.2426 2   180.00   2.2426 2 
 18   8   9  38 9   0.00   0.5858 3     0.00   0.5858 3 
 19   9   8  37 9   0.00  -1.3682 1     0.00  -1.3682 1 
 19   9   8  37 9 180.00   2.2426 2   180.00   2.2426 2 
 19   9   8  37 9   0.00   0.5858 3     0.00   0.5858 3 
 19   9  10  39 9   0.00  -1.3682 1     0.00  -1.3682 1 
 19   9  10  39 9 180.00   2.2426 2   180.00   2.2426 2 
 19   9  10  39 9   0.00   0.5858 3     0.00   0.5858 3 
 20  30  27  29 9   0.00   1.3598 3     0.00   1.3598 3 
 21  29  27  30 9   0.00   1.3598 3     0.00   1.3598 3 
 22  30  20  31 9   0.00   1.3598 3     0.00   1.3598 3 
 22  30  27  29 9   0.00   1.3598 3     0.00   1.3598 3 
 23  31  20  30 9   0.00   1.3598 3     0.00   1.3598 3 
 24  29  27  30 9   0.00   1.3598 3     0.00   1.3598 3 
 25  30  20  31 9   0.00   1.3598 3     0.00   1.3598 3 
 25  30  27  29 9   0.00   1.3598 3     0.00   1.3598 3 
 26  31  20  30 9   0.00   1.3598 3     0.00   1.3598 3 
 27  30  20  31 9   0.00   1.3598 3     0.00   1.3598 3 
 28  31  20  30 9   0.00   1.3598 3     0.00   1.3598 3 
 29  16   6  34 9   0.00   0.1255 3     0.00   0.1255 3 
 29  16   6  35 9   0.00   0.1255 3     0.00   0.1255 3 
 34   6   7  36 9   0.00   0.5941 1     0.00   0.5941 1 
 34   6   7  36 9 180.00  -2.8995 2   180.00  -2.8995 2 
 34   6   7  36 9   0.00   0.6569 3     0.00   0.6569 3 
 35   6   7  36 9   0.00   0.5941 1     0.00   0.5941 1 
 35   6   7  36 9 180.00  -2.8995 2   180.00  -2.8995 2 
 35   6   7  36 9   0.00   0.6569 3     0.00   0.6569 3 
 36   7   8  37 9   0.00   0.5941 1     0.00   0.5941 1 
 36   7   8  37 9 180.00  -2.8995 2   180.00  -2.8995 2 
 36   7   8  37 9   0.00   0.6569 3     0.00   0.6569 3 
 37   8   9  38 9   0.00   0.5941 1     0.00   0.5941 1 
 37   8   9  38 9 180.00  -2.8995 2   180.00  -2.8995 2 
 37   8   9  38 9   0.00   0.6569 3     0.00   0.6569 3 
 37   8  18  42 9   0.00   1.2468 1     0.00   1.2468 1 
 37   8  18  42 9 180.00  -0.5774 2   180.00  -0.5774 2 
 37   8  18  42 9   0.00   0.7238 3     0.00   0.7238 3 
 38   9  10  39 9   0.00   0.5941 1     0.00   0.5941 1 
 38   9  10  39 9 180.00  -2.8995 2   180.00  -2.8995 2 
 38   9  10  39 9   0.00   0.6569 3     0.00   0.6569 3 
 38   9  19  43 9   0.00   1.2468 1     0.00   1.2468 1 
 38   9  19  43 9 180.00  -0.5774 2   180.00  -0.5774 2 
 38   9  19  43 9   0.00   0.7238 3     0.00   0.7238 3 


[ dihedrals ]
; ai aj ak al fu xi0 kxi xi0 kxi
 11   2   1  40 2   0.00  50.5846     0.00  50.5846
 14  13   1   3 2   0.00  21.0790     0.00  21.0790
 13  12  14   4 2   0.00  24.0915     0.00  24.0915
 12   2  13   5 2   0.00  30.1081     0.00  30.1081
  5  10  12  15 2   0.00   7.2300     0.00   7.2300
 10  17   5   9 2   0.00   0.0000     0.00   0.0000
 10   9   5  39 2   0.00   0.0000     0.00   0.0000
  7   6  17   8 2   0.00   0.0000     0.00   0.0000
  7   6  17  36 2   0.00   0.0000     0.00   0.0000
  6  16   7  34 2   0.00   0.0000     0.00   0.0000
  6  16   7  35 2   0.00   0.0000     0.00   0.0000
  8   9   7  18 2   0.00   0.0000     0.00   0.0000
  8   9   7  37 2   0.00   0.0000     0.00   0.0000
  9   8  10  19 2   0.00   0.0000     0.00   0.0000
  9   8  10  38 2   0.00   0.0000     0.00   0.0000
 29  27  16  21 2   0.00   0.0000     0.00   0.0000
 29  21  16  24 2   0.00   0.0000     0.00   0.0000
 30  20  27  22 2   0.00   0.0000     0.00   0.0000
 30  20  27  25 2   0.00   0.0000     0.00   0.0000
 31  23  20  26 2   0.00   0.0000     0.00   0.0000
 31  23  20  28 2   0.00   0.0000     0.00   0.0000
  3  32  14  33 2   0.00   2.4100     0.00   2.4100
 15   4   5  41 2   0.00  40.9530     0.00  40.9530


#ifdef POSRES_LI1AND 
[ position_restraints ] 
; atom  type      fx      fy      fz
   1 1 1000 1000 1000 
   2 1 1000 1000 1000 
   3 1 1000 1000 1000 
   4 1 1000 1000 1000 
   5 1 1000 1000 1000 
   6 1 1000 1000 1000 
   7 1 1000 1000 1000 
   8 1 1000 1000 1000 
   9 1 1000 1000 1000 
  10 1 1000 1000 1000 
  11 1 1000 1000 1000 
  12 1 1000 1000 1000 
  13 1 1000 1000 1000 
  14 1 1000 1000 1000 
  15 1 1000 1000 1000 
  16 1 1000 1000 1000 
  17 1 1000 1000 1000 
  18 1 1000 1000 1000 
  19 1 1000 1000 1000 
  20 1 1000 1000 1000 
  21 1 1000 1000 1000 
  22 1 1000 1000 1000 
  23 1 1000 1000 1000 
  24 1 1000 1000 1000 
  25 1 1000 1000 1000 
  26 1 1000 1000 1000 
  27 1 1000 1000 1000 
  28 1 1000 1000 1000 
  29 1 1000 1000 1000 
  30 1 1000 1000 1000 
  31 1 1000 1000 1000 
#endif 
