# Supplementary material for: Insights into the Possible Impact of PFAS on Phosphatidylcholine Metabolism and Membranes through Molecular Dynamics Simulations
Source: ACS Environ Au. 2026 May 11;6(4):566–72. doi: 10.1021/acsenvironau.5c00299 (PMC13377507; doi:10.1021/acsenvironau.5c00299)
Supplement: Supplementary file 1 [file vg5c00299_si_001.zip › supp_zip/ligand_parameters/CDP.itp]

;  ----
; Built RTF for LI1_corr_0.mol2
;    by user SwissParam     Mon 07 Jul 2025 07:42:19 CEST
; ---- 
;

[ atomtypes ] 
; name at.num  mass   charge  ptype    sigma            epsilon 
NC=O    7   14.0067  0.0  A         0.329632    0.836800  
N=C     7   14.0067  0.0  A         0.329632    0.836800  
NC=C    7   14.0067  0.0  A         0.329632    0.836800  
NRP     7   14.0067  0.0  A         0.329632    0.836800  
CR      6   12.0110  0.0  A         0.358141    0.234304  
C=O     6   12.0110  0.0  A         0.356359    0.460240  
C=C     6   12.0110  0.0  A         0.372396    0.284512  
OR      8   15.9994  0.0  A         0.315378    0.636386  
O2CM    8   15.9994  0.0  A         0.302905    0.502080  
O=C     8   15.9994  0.0  A         0.302905    0.502080  
PO4    15   30.9738  0.0  A         0.383086    2.447640  
HCMM    1    1.0079  0.0  A         0.235197    0.092048  
HNCO    1    1.0079  0.0  A         0.040001    0.192464  
HOR     1    1.0079  0.0  A         0.040001    0.192464  

[ pairtypes ] 
;  i     j    func     sigma1-4       epsilon1-4 ; THESE ARE 1-4 INTERACTIONS
NC=O     NC=O   1      0.276179    0.836800 
NC=O     N=C    1      0.276179    0.836800 
NC=O     NC=C   1      0.302905    0.836800 
NC=O     NRP    1      0.302905    0.836800 
NC=O     CR     1      0.307360    0.187114 
NC=O     C=O    1      0.316269    0.620587 
NC=O     C=C    1      0.324287    0.487934 
NC=O     OR     1      0.295778    0.729745 
NC=O     O2CM   1      0.289542    0.648182 
NC=O     O=C    1      0.262815    0.648182 
NC=O     PO4    1      0.329632    1.431148 
NC=O     HCMM   1      0.255688    0.277535 
NC=O     HNCO   1      0.158090    0.401315 
NC=O     HOR    1      0.158090    0.401315 
N=C      N=C    1      0.276179    0.836800 
N=C      NC=C   1      0.302905    0.836800 
N=C      NRP    1      0.302905    0.836800 
N=C      CR     1      0.307360    0.187114 
N=C      C=O    1      0.316269    0.620587 
N=C      C=C    1      0.324287    0.487934 
N=C      OR     1      0.295778    0.729745 
N=C      O2CM   1      0.289542    0.648182 
N=C      O=C    1      0.262815    0.648182 
N=C      PO4    1      0.329632    1.431148 
N=C      HCMM   1      0.255688    0.277535 
N=C      HNCO   1      0.158090    0.401315 
N=C      HOR    1      0.158090    0.401315 
CR       NC=C   1      0.334087    0.187114 
CR       NRP    1      0.334087    0.187114 
CR       CR     1      0.338541    0.041840 
CR       C=O    1      0.347450    0.138768 
CR       C=C    1      0.355469    0.109105 
CR       OR     1      0.326960    0.163176 
CR       O2CM   1      0.320723    0.144938 
CR       O=C    1      0.293997    0.144938 
CR       PO4    1      0.360814    0.320014 
CR       HCMM   1      0.286869    0.062059 
CR       HNCO   1      0.189271    0.089737 
CR       HOR    1      0.189271    0.089737 
O=C      NC=C   1      0.289542    0.648182 
O=C      NRP    1      0.289542    0.648182 
O=C      C=O    1      0.302905    0.480705 
O=C      C=C    1      0.310924    0.377952 
O=C      OR     1      0.282415    0.565258 
O=C      O2CM   1      0.276179    0.502080 
O=C      O=C    1      0.249452    0.502080 
O=C      PO4    1      0.316269    1.108563 
O=C      HCMM   1      0.242324    0.214978 
O=C      HNCO   1      0.144726    0.310857 
O=C      HOR    1      0.144726    0.310857 


[ moleculetype ]
; Name nrexcl 
LI1 3

[ atoms ] 
; nr type resnr resid atom cgnr charge mass
   1 NC=O 1  LI1 N       1 -0.4691  14.0067 
   2 N=C  1  LI1 N1      2 -0.6610  14.0067 
   3 NC=C 1  LI1 N2      3 -0.8500  14.0067 
   4 NRP  1  LI1 N3      4 -1.0120  14.0067 
   5 CR   1  LI1 C       5  0.2800  12.0110 
   6 CR   1  LI1 C1      6  0.2800  12.0110 
   7 CR   1  LI1 C2      7  0.2800  12.0110 
   8 CR   1  LI1 C3      8  0.2800  12.0110 
   9 CR   1  LI1 C4      9  0.5801  12.0110 
  10 C=O  1  LI1 C5     10  0.8410  12.0110 
  11 C=O  1  LI1 C6     11  0.4856  12.0110 
  12 C=C  1  LI1 C7     12 -0.1356  12.0110 
  13 C=C  1  LI1 C8     13 -0.0410  12.0110 
  14 CR   1  LI1 C9     14  0.2800  12.0110 
  15 CR   1  LI1 C10    15  0.5030  12.0110 
  16 CR   1  LI1 C11    16  0.5030  12.0110 
  17 CR   1  LI1 C12    17  0.5030  12.0110 
  18 CR   1  LI1 C13    18  0.5030  12.0110 
  19 OR   1  LI1 O      19 -0.5512  15.9994 
  20 OR   1  LI1 O1     20 -0.5600  15.9994 
  21 OR   1  LI1 O2     21 -0.6800  15.9994 
  22 OR   1  LI1 O3     22 -0.6800  15.9994 
  23 O2CM 1  LI1 O4     23 -0.9500  15.9994 
  24 OR   1  LI1 O5     24 -0.5512  15.9994 
  25 O=C  1  LI1 O6     25 -0.5700  15.9994 
  26 O2CM 1  LI1 O7     26 -0.9500  15.9994 
  27 O2CM 1  LI1 O8     27 -0.9500  15.9994 
  28 OR   1  LI1 O9     28 -0.5424  15.9994 
  29 O2CM 1  LI1 O10    29 -0.9500  15.9994 
  30 PO4  1  LI1 P      30  1.4424  30.9738 
  31 PO4  1  LI1 P1     31  1.4424  30.9738 
  32 HCMM 1  LI1 H01    32  0.1500   1.0079 
  33 HCMM 1  LI1 H02    33  0.1500   1.0079 
  34 HNCO 1  LI1 H03    34  0.4000   1.0079 
  35 HNCO 1  LI1 H04    35  0.4000   1.0079 
  36 HCMM 1  LI1 H      36  0.0000   1.0079 
  37 HCMM 1  LI1 H1     37  0.0000   1.0079 
  38 HCMM 1  LI1 H2     38  0.0000   1.0079 
  39 HCMM 1  LI1 H3     39  0.0000   1.0079 
  40 HCMM 1  LI1 H4     40  0.0000   1.0079 
  41 HCMM 1  LI1 H5     41  0.0000   1.0079 
  42 HCMM 1  LI1 H6     42  0.0000   1.0079 
  43 HCMM 1  LI1 H7     43  0.0000   1.0079 
  44 HCMM 1  LI1 H8     44  0.0000   1.0079 
  45 HCMM 1  LI1 H9     45  0.0000   1.0079 
  46 HCMM 1  LI1 H10    46  0.0000   1.0079 
  47 HCMM 1  LI1 H11    47  0.0000   1.0079 
  48 HCMM 1  LI1 H12    48  0.0000   1.0079 
  49 HCMM 1  LI1 H13    49  0.0000   1.0079 
  50 HCMM 1  LI1 H14    50  0.0000   1.0079 
  51 HCMM 1  LI1 H15    51  0.0000   1.0079 
  52 HCMM 1  LI1 H16    52  0.0000   1.0079 
  53 HCMM 1  LI1 H17    53  0.0000   1.0079 
  54 HCMM 1  LI1 H18    54  0.0000   1.0079 
  55 HOR  1  LI1 H19    55  0.4000   1.0079 
  56 HOR  1  LI1 H20    56  0.4000   1.0079 

[ bonds ]
; ai aj fu b0 kb, b0 kb
  1   9 1 0.14360  280872.8  0.14360  280872.8 
  1  10 1 0.13690  351030.1  0.13690  351030.1 
  1  13 1 0.13620  381140.6  0.13620  381140.6 
  2  10 1 0.13640  377768.3  0.13640  377768.3 
  2  11 1 0.13640  377768.3  0.13640  377768.3 
  3  11 1 0.13700  367952.7  0.13700  367952.7 
  3  34 1 0.10180  396015.6  0.10180  396015.6 
  3  35 1 0.10180  396015.6  0.10180  396015.6 
  4  15 1 0.14800  231490.7  0.14800  231490.7 
  4  16 1 0.14800  231490.7  0.14800  231490.7 
  4  17 1 0.14800  231490.7  0.14800  231490.7 
  4  18 1 0.14800  231490.7  0.14800  231490.7 
  5   6 1 0.15080  256422.3  0.15080  256422.3 
  5  19 1 0.14180  303937.5  0.14180  303937.5 
  5  36 1 0.10930  287014.9  0.10930  287014.9 
  5  37 1 0.10930  287014.9  0.10930  287014.9 
  6   7 1 0.15080  256422.3  0.15080  256422.3 
  6  20 1 0.14180  303937.5  0.14180  303937.5 
  6  38 1 0.10930  287014.9  0.10930  287014.9 
  7   8 1 0.15080  256422.3  0.15080  256422.3 
  7  21 1 0.14180  303937.5  0.14180  303937.5 
  7  39 1 0.10930  287014.9  0.10930  287014.9 
  8   9 1 0.15080  256422.3  0.15080  256422.3 
  8  22 1 0.14180  303937.5  0.14180  303937.5 
  8  40 1 0.10930  287014.9  0.10930  287014.9 
  9  20 1 0.14180  303937.5  0.14180  303937.5 
  9  41 1 0.10930  287014.9  0.10930  287014.9 
 10  25 1 0.12220  779866.6  0.12220  779866.6 
 11  12 1 0.14680  274910.6  0.14680  274910.6 
 12  13 1 0.13330  572403.8  0.13330  572403.8 
 12  33 1 0.10830  311344.8  0.10830  311344.8 
 13  32 1 0.10830  311344.8  0.10830  311344.8 
 14  15 1 0.15080  256422.3  0.15080  256422.3 
 14  24 1 0.14180  303937.5  0.14180  303937.5 
 14  42 1 0.10930  287014.9  0.10930  287014.9 
 14  43 1 0.10930  287014.9  0.10930  287014.9 
 15  44 1 0.10930  287014.9  0.10930  287014.9 
 15  45 1 0.10930  287014.9  0.10930  287014.9 
 16  46 1 0.10930  287014.9  0.10930  287014.9 
 16  47 1 0.10930  287014.9  0.10930  287014.9 
 16  48 1 0.10930  287014.9  0.10930  287014.9 
 17  49 1 0.10930  287014.9  0.10930  287014.9 
 17  50 1 0.10930  287014.9  0.10930  287014.9 
 17  51 1 0.10930  287014.9  0.10930  287014.9 
 18  52 1 0.10930  287014.9  0.10930  287014.9 
 18  53 1 0.10930  287014.9  0.10930  287014.9 
 18  54 1 0.10930  287014.9  0.10930  287014.9 
 19  30 1 0.16300  315740.5  0.16300  315740.5 
 21  55 1 0.09720  469365.3  0.09720  469365.3 
 22  56 1 0.09720  469365.3  0.09720  469365.3 
 23  30 1 0.15100  499596.4  0.15100  499596.4 
 24  31 1 0.16300  315740.5  0.16300  315740.5 
 26  30 1 0.15100  499596.4  0.15100  499596.4 
 27  31 1 0.15100  499596.4  0.15100  499596.4 
 28  30 1 0.16300  315740.5  0.16300  315740.5 
 28  31 1 0.16300  315740.5  0.16300  315740.5 
 29  31 1 0.15100  499596.4  0.15100  499596.4 


[ pairs ]
; ai aj fu
  1   7 1  
  1  22 1  
  1  40 1  
  1   6 1  
  1  11 1  
  1  33 1  
  2   9 1  
  2  13 1  
  2  34 1  
  2  35 1  
  2  33 1  
  3  10 1  
  3  13 1  
  3  33 1  
  4  24 1  
  4  42 1  
  4  43 1  
  5   8 1  
  5  21 1  
  5  39 1  
  5   9 1  
  5  23 1  
  5  26 1  
  5  28 1  
  6  30 1  
  6  22 1  
  6  40 1  
  6  55 1  
  6  41 1  
  7  19 1  
  7  36 1  
  7  37 1  
  7  41 1  
  7  56 1  
  8  38 1  
  8  55 1  
  8  10 1  
  8  13 1  
  9  25 1  
  9  12 1  
  9  32 1  
  9  21 1  
  9  39 1  
  9  56 1  
  9  38 1  
 10  20 1  
 10  41 1  
 10  12 1  
 10  32 1  
 11  25 1  
 11  32 1  
 12  34 1  
 12  35 1  
 13  20 1  
 13  41 1  
 13  25 1  
 14  16 1  
 14  17 1  
 14  18 1  
 14  27 1  
 14  28 1  
 14  29 1  
 15  46 1  
 15  47 1  
 15  48 1  
 15  49 1  
 15  50 1  
 15  51 1  
 15  52 1  
 15  53 1  
 15  54 1  
 15  31 1  
 16  44 1  
 16  45 1  
 16  49 1  
 16  50 1  
 16  51 1  
 16  52 1  
 16  53 1  
 16  54 1  
 17  44 1  
 17  45 1  
 17  46 1  
 17  47 1  
 17  48 1  
 17  52 1  
 17  53 1  
 17  54 1  
 18  44 1  
 18  45 1  
 18  46 1  
 18  47 1  
 18  48 1  
 18  49 1  
 18  50 1  
 18  51 1  
 19  20 1  
 19  38 1  
 19  31 1  
 20  36 1  
 20  37 1  
 20  21 1  
 20  39 1  
 20  22 1  
 20  40 1  
 21  38 1  
 21  22 1  
 21  40 1  
 22  39 1  
 22  41 1  
 23  31 1  
 24  44 1  
 24  45 1  
 24  30 1  
 26  31 1  
 27  30 1  
 29  30 1  
 30  36 1  
 30  37 1  
 31  42 1  
 31  43 1  
 32  33 1  
 36  38 1  
 37  38 1  
 38  39 1  
 39  40 1  
 39  55 1  
 40  41 1  
 40  56 1  
 42  44 1  
 42  45 1  
 43  44 1  
 43  45 1  


[ angles ] 
; ai aj ak fu th0 kth ub0 kub th0 kth ub0 kub
  9   1  10 1  119.6000  494.41    119.6000  494.41 
  9   1  13 1  118.9160  604.62    118.9160  604.62 
 10   1  13 1  120.7030  602.21    120.7030  602.21 
 10   2  11 1  111.4880  725.06    111.4880  725.06 
 11   3  34 1  114.8080  421.55    114.8080  421.55 
 11   3  35 1  114.8080  421.55    114.8080  421.55 
 34   3  35 1  109.1600  337.24    109.1600  337.24 
 15   4  16 1  112.2510  519.10    112.2510  519.10 
 15   4  17 1  112.2510  519.10    112.2510  519.10 
 15   4  18 1  112.2510  519.10    112.2510  519.10 
 16   4  17 1  112.2510  519.10    112.2510  519.10 
 16   4  18 1  112.2510  519.10    112.2510  519.10 
 17   4  18 1  112.2510  519.10    112.2510  519.10 
  6   5  19 1  108.1330  597.39    108.1330  597.39 
  6   5  36 1  110.5490  383.00    110.5490  383.00 
  6   5  37 1  110.5490  383.00    110.5490  383.00 
 19   5  36 1  108.5770  470.32    108.5770  470.32 
 19   5  37 1  108.5770  470.32    108.5770  470.32 
 36   5  37 1  108.8360  310.74    108.8360  310.74 
  5   6   7 1  109.6080  512.48    109.6080  512.48 
  5   6  20 1  108.1330  597.39    108.1330  597.39 
  5   6  38 1  110.5490  383.00    110.5490  383.00 
  7   6  20 1  108.1330  597.39    108.1330  597.39 
  7   6  38 1  110.5490  383.00    110.5490  383.00 
 20   6  38 1  108.5770  470.32    108.5770  470.32 
  6   7   8 1  109.6080  512.48    109.6080  512.48 
  6   7  21 1  108.1330  597.39    108.1330  597.39 
  6   7  39 1  110.5490  383.00    110.5490  383.00 
  8   7  21 1  108.1330  597.39    108.1330  597.39 
  8   7  39 1  110.5490  383.00    110.5490  383.00 
 21   7  39 1  108.5770  470.32    108.5770  470.32 
  7   8   9 1  109.6080  512.48    109.6080  512.48 
  7   8  22 1  108.1330  597.39    108.1330  597.39 
  7   8  40 1  110.5490  383.00    110.5490  383.00 
  9   8  22 1  108.1330  597.39    108.1330  597.39 
  9   8  40 1  110.5490  383.00    110.5490  383.00 
 22   8  40 1  108.5770  470.32    108.5770  470.32 
  1   9   8 1  109.9600  632.32    109.9600  632.32 
  1   9  20 1  108.5680  862.36    108.5680  862.36 
  1   9  41 1  107.6460  445.64    107.6460  445.64 
  8   9  20 1  108.1330  597.39    108.1330  597.39 
  8   9  41 1  110.5490  383.00    110.5490  383.00 
 20   9  41 1  108.5770  470.32    108.5770  470.32 
  1  10   2 1  116.6080  694.95    116.6080  694.95 
  1  10  25 1  127.1520  546.20    127.1520  546.20 
  2  10  25 1  127.0840  690.74    127.0840  690.74 
  2  11   3 1  128.0780  508.26    128.0780  508.26 
  2  11  12 1  122.2530  500.43    122.2530  500.43 
  3  11  12 1  123.4370  548.01    123.4370  548.01 
 11  12  13 1  111.2970  328.20    111.2970  328.20 
 11  12  33 1  117.2910  293.27    117.2910  293.27 
 13  12  33 1  121.0040  322.18    121.0040  322.18 
  1  13  12 1  120.8280  604.02    120.8280  604.02 
  1  13  32 1  114.8590  401.67    114.8590  401.67 
 12  13  32 1  121.0040  322.18    121.0040  322.18 
 15  14  24 1  108.1330  597.39    108.1330  597.39 
 15  14  42 1  110.5490  383.00    110.5490  383.00 
 15  14  43 1  110.5490  383.00    110.5490  383.00 
 24  14  42 1  108.5770  470.32    108.5770  470.32 
 24  14  43 1  108.5770  470.32    108.5770  470.32 
 42  14  43 1  108.8360  310.74    108.8360  310.74 
  4  15  14 1  106.4930  710.01    106.4930  710.01 
  4  15  44 1  106.2240  525.13    106.2240  525.13 
  4  15  45 1  106.2240  525.13    106.2240  525.13 
 14  15  44 1  110.5490  383.00    110.5490  383.00 
 14  15  45 1  110.5490  383.00    110.5490  383.00 
 44  15  45 1  108.8360  310.74    108.8360  310.74 
  4  16  46 1  106.2240  525.13    106.2240  525.13 
  4  16  47 1  106.2240  525.13    106.2240  525.13 
  4  16  48 1  106.2240  525.13    106.2240  525.13 
 46  16  47 1  108.8360  310.74    108.8360  310.74 
 46  16  48 1  108.8360  310.74    108.8360  310.74 
 47  16  48 1  108.8360  310.74    108.8360  310.74 
  4  17  49 1  106.2240  525.13    106.2240  525.13 
  4  17  50 1  106.2240  525.13    106.2240  525.13 
  4  17  51 1  106.2240  525.13    106.2240  525.13 
 49  17  50 1  108.8360  310.74    108.8360  310.74 
 49  17  51 1  108.8360  310.74    108.8360  310.74 
 50  17  51 1  108.8360  310.74    108.8360  310.74 
  4  18  52 1  106.2240  525.13    106.2240  525.13 
  4  18  53 1  106.2240  525.13    106.2240  525.13 
  4  18  54 1  106.2240  525.13    106.2240  525.13 
 52  18  53 1  108.8360  310.74    108.8360  310.74 
 52  18  54 1  108.8360  310.74    108.8360  310.74 
 53  18  54 1  108.8360  310.74    108.8360  310.74 
  5  19  30 1  115.5810  659.42    115.5810  659.42 
  6  20   9 1  106.9260  720.84    106.9260  720.84 
  7  21  55 1  106.5030  477.55    106.5030  477.55 
  8  22  56 1  106.5030  477.55    106.5030  477.55 
 14  24  31 1  115.5810  659.42    115.5810  659.42 
 30  28  31 1  129.3750  467.91    129.3750  467.91 
 19  30  23 1  109.6880  903.91    109.6880  903.91 
 19  30  26 1  109.6880  903.91    109.6880  903.91 
 19  30  28 1   99.3110 1065.30     99.3110 1065.30 
 23  30  26 1  122.8570  751.56    122.8570  751.56 
 23  30  28 1  109.6880  903.91    109.6880  903.91 
 26  30  28 1  109.6880  903.91    109.6880  903.91 
 24  31  27 1  109.6880  903.91    109.6880  903.91 
 24  31  28 1   99.3110 1065.30     99.3110 1065.30 
 24  31  29 1  109.6880  903.91    109.6880  903.91 
 27  31  28 1  109.6880  903.91    109.6880  903.91 
 27  31  29 1  122.8570  751.56    122.8570  751.56 
 28  31  29 1  109.6880  903.91    109.6880  903.91 


[ dihedrals ] 
; ai aj ak al fu phi0 kphi mult phi0 kphi mult
  1   9   8   7 9   0.00   0.6276 3     0.00   0.6276 3 
  1   9   8  22 9   0.00   0.6276 3     0.00   0.6276 3 
  1   9   8  40 9   0.00   0.8912 3     0.00   0.8912 3 
  1   9  20   6 9   0.00   0.4184 3     0.00   0.4184 3 
  1  10   2  11 9 180.00  33.4720 2   180.00  33.4720 2 
  1  13  12  11 9 180.00   3.7656 2   180.00   3.7656 2 
  1  13  12  33 9 180.00  25.1040 2   180.00  25.1040 2 
  2  10   1   9 9 180.00  12.5520 2   180.00  12.5520 2 
  2  10   1  13 9 180.00  12.5520 2   180.00  12.5520 2 
  2  11   3  34 9   0.00   3.1296 1     0.00   3.1296 1 
  2  11   3  34 9 180.00   9.1379 2   180.00   9.1379 2 
  2  11   3  34 9   0.00  -0.8703 3     0.00  -0.8703 3 
  2  11   3  35 9   0.00   3.1296 1     0.00   3.1296 1 
  2  11   3  35 9 180.00   9.1379 2   180.00   9.1379 2 
  2  11   3  35 9   0.00  -0.8703 3     0.00  -0.8703 3 
  2  11  12  13 9   0.00   0.6192 1     0.00   0.6192 1 
  2  11  12  13 9 180.00   3.1673 2   180.00   3.1673 2 
  2  11  12  13 9   0.00   1.0042 3     0.00   1.0042 3 
  2  11  12  33 9   0.00  -0.6067 1     0.00  -0.6067 1 
  2  11  12  33 9 180.00   3.1757 2   180.00   3.1757 2 
  2  11  12  33 9   0.00  -0.9832 3     0.00  -0.9832 3 
  3  11   2  10 9 180.00   3.7656 2   180.00   3.7656 2 
  3  11  12  13 9 180.00   5.2300 2   180.00   5.2300 2 
  3  11  12  33 9 180.00   5.2300 2   180.00   5.2300 2 
  4  15  14  24 9   0.00   0.6276 3     0.00   0.6276 3 
  4  15  14  42 9   0.00   1.4477 1     0.00   1.4477 1 
  4  15  14  42 9 180.00  -1.1088 2   180.00  -1.1088 2 
  4  15  14  42 9   0.00   0.5816 3     0.00   0.5816 3 
  4  15  14  43 9   0.00   1.4477 1     0.00   1.4477 1 
  4  15  14  43 9 180.00  -1.1088 2   180.00  -1.1088 2 
  4  15  14  43 9   0.00   0.5816 3     0.00   0.5816 3 
  5   6   7   8 9   0.00   0.2134 1     0.00   0.2134 1 
  5   6   7   8 9 180.00   1.4267 2   180.00   1.4267 2 
  5   6   7   8 9   0.00   0.6945 3     0.00   0.6945 3 
  5   6   7  21 9   0.00  -1.4393 1     0.00  -1.4393 1 
  5   6   7  21 9 180.00   3.6736 2   180.00   3.6736 2 
  5   6   7  21 9   0.00   0.9958 3     0.00   0.9958 3 
  5   6   7  39 9   0.00   1.3389 1     0.00   1.3389 1 
  5   6   7  39 9 180.00  -1.3180 2   180.00  -1.3180 2 
  5   6   7  39 9   0.00   0.5523 3     0.00   0.5523 3 
  5   6  20   9 9   0.00  -1.4267 1     0.00  -1.4267 1 
  5   6  20   9 9 180.00   1.5816 2   180.00   1.5816 2 
  5   6  20   9 9   0.00   1.5816 3     0.00   1.5816 3 
  5  19  30  23 9   0.00   2.5230 1     0.00   2.5230 1 
  5  19  30  23 9 180.00   1.9121 2   180.00   1.9121 2 
  5  19  30  23 9   0.00   1.2803 3     0.00   1.2803 3 
  5  19  30  26 9   0.00   2.5230 1     0.00   2.5230 1 
  5  19  30  26 9 180.00   1.9121 2   180.00   1.9121 2 
  5  19  30  26 9   0.00   1.2803 3     0.00   1.2803 3 
  5  19  30  28 9   0.00   1.6276 3     0.00   1.6276 3 
  6   5  19  30 9   0.00   0.4184 3     0.00   0.4184 3 
  6   7   8   9 9   0.00   0.2134 1     0.00   0.2134 1 
  6   7   8   9 9 180.00   1.4267 2   180.00   1.4267 2 
  6   7   8   9 9   0.00   0.6945 3     0.00   0.6945 3 
  6   7   8  22 9   0.00  -1.4393 1     0.00  -1.4393 1 
  6   7   8  22 9 180.00   3.6736 2   180.00   3.6736 2 
  6   7   8  22 9   0.00   0.9958 3     0.00   0.9958 3 
  6   7   8  40 9   0.00   1.3389 1     0.00   1.3389 1 
  6   7   8  40 9 180.00  -1.3180 2   180.00  -1.3180 2 
  6   7   8  40 9   0.00   0.5523 3     0.00   0.5523 3 
  6   7  21  55 9 180.00   0.5648 2   180.00   0.5648 2 
  6   7  21  55 9   0.00   0.4937 3     0.00   0.4937 3 
  6  20   9   8 9   0.00  -1.4267 1     0.00  -1.4267 1 
  6  20   9   8 9 180.00   1.5816 2   180.00   1.5816 2 
  6  20   9   8 9   0.00   1.5816 3     0.00   1.5816 3 
  6  20   9  41 9   0.00   1.1924 1     0.00   1.1924 1 
  6  20   9  41 9 180.00   0.6694 2   180.00   0.6694 2 
  6  20   9  41 9   0.00   1.1924 3     0.00   1.1924 3 
  7   6   5  19 9   0.00  -1.4393 1     0.00  -1.4393 1 
  7   6   5  19 9 180.00   3.6736 2   180.00   3.6736 2 
  7   6   5  19 9   0.00   0.9958 3     0.00   0.9958 3 
  7   6   5  36 9   0.00   1.3389 1     0.00   1.3389 1 
  7   6   5  36 9 180.00  -1.3180 2   180.00  -1.3180 2 
  7   6   5  36 9   0.00   0.5523 3     0.00   0.5523 3 
  7   6   5  37 9   0.00   1.3389 1     0.00   1.3389 1 
  7   6   5  37 9 180.00  -1.3180 2   180.00  -1.3180 2 
  7   6   5  37 9   0.00   0.5523 3     0.00   0.5523 3 
  7   6  20   9 9   0.00  -1.4267 1     0.00  -1.4267 1 
  7   6  20   9 9 180.00   1.5816 2   180.00   1.5816 2 
  7   6  20   9 9   0.00   1.5816 3     0.00   1.5816 3 
  7   8   9  20 9   0.00  -1.4393 1     0.00  -1.4393 1 
  7   8   9  20 9 180.00   3.6736 2   180.00   3.6736 2 
  7   8   9  20 9   0.00   0.9958 3     0.00   0.9958 3 
  7   8   9  41 9   0.00   1.3389 1     0.00   1.3389 1 
  7   8   9  41 9 180.00  -1.3180 2   180.00  -1.3180 2 
  7   8   9  41 9   0.00   0.5523 3     0.00   0.5523 3 
  7   8  22  56 9 180.00   0.5648 2   180.00   0.5648 2 
  7   8  22  56 9   0.00   0.4937 3     0.00   0.4937 3 
  8   7   6  20 9   0.00  -1.4393 1     0.00  -1.4393 1 
  8   7   6  20 9 180.00   3.6736 2   180.00   3.6736 2 
  8   7   6  20 9   0.00   0.9958 3     0.00   0.9958 3 
  8   7   6  38 9   0.00   1.3389 1     0.00   1.3389 1 
  8   7   6  38 9 180.00  -1.3180 2   180.00  -1.3180 2 
  8   7   6  38 9   0.00   0.5523 3     0.00   0.5523 3 
  8   7  21  55 9 180.00   0.5648 2   180.00   0.5648 2 
  8   7  21  55 9   0.00   0.4937 3     0.00   0.4937 3 
  8   9   1  10 9   0.00  -2.1464 1     0.00  -2.1464 1 
  8   9   1  10 9 180.00   1.4518 2   180.00   1.4518 2 
  8   9   1  10 9   0.00   1.9832 3     0.00   1.9832 3 
  8   9   1  13 9   0.00   0.6276 3     0.00   0.6276 3 
  9   1  10  25 9   0.00  -0.6694 1     0.00  -0.6694 1 
  9   1  10  25 9 180.00  13.1670 2   180.00  13.1670 2 
  9   1  10  25 9   0.00  -0.3054 3     0.00  -0.3054 3 
  9   1  13  12 9 180.00  12.5520 2   180.00  12.5520 2 
  9   1  13  32 9 180.00  12.5520 2   180.00  12.5520 2 
  9   8   7  21 9   0.00  -1.4393 1     0.00  -1.4393 1 
  9   8   7  21 9 180.00   3.6736 2   180.00   3.6736 2 
  9   8   7  21 9   0.00   0.9958 3     0.00   0.9958 3 
  9   8   7  39 9   0.00   1.3389 1     0.00   1.3389 1 
  9   8   7  39 9 180.00  -1.3180 2   180.00  -1.3180 2 
  9   8   7  39 9   0.00   0.5523 3     0.00   0.5523 3 
  9   8  22  56 9 180.00   0.5648 2   180.00   0.5648 2 
  9   8  22  56 9   0.00   0.4937 3     0.00   0.4937 3 
  9  20   6  38 9   0.00   1.1924 1     0.00   1.1924 1 
  9  20   6  38 9 180.00   0.6694 2   180.00   0.6694 2 
  9  20   6  38 9   0.00   1.1924 3     0.00   1.1924 3 
 10   1   9  20 9   0.00   2.0920 3     0.00   2.0920 3 
 10   1   9  41 9   0.00  -4.3932 1     0.00  -4.3932 1 
 10   1   9  41 9 180.00   2.8493 2   180.00   2.8493 2 
 10   1   9  41 9   0.00   0.0460 3     0.00   0.0460 3 
 10   1  13  12 9 180.00  12.5520 2   180.00  12.5520 2 
 10   1  13  32 9 180.00  12.5520 2   180.00  12.5520 2 
 10   2  11  12 9 180.00   3.7656 2   180.00   3.7656 2 
 11   2  10  25 9 180.00   3.7656 2   180.00   3.7656 2 
 11  12  13  32 9 180.00   3.7656 2   180.00   3.7656 2 
 12  11   3  34 9 180.00   7.5312 2   180.00   7.5312 2 
 12  11   3  35 9 180.00   7.5312 2   180.00   7.5312 2 
 13   1   9  20 9   0.00   0.6276 3     0.00   0.6276 3 
 13   1   9  41 9   0.00   0.6276 3     0.00   0.6276 3 
 13   1  10  25 9 180.00  12.5520 2   180.00  12.5520 2 
 14  15   4  16 9   0.00   0.5230 3     0.00   0.5230 3 
 14  15   4  17 9   0.00   0.5230 3     0.00   0.5230 3 
 14  15   4  18 9   0.00   0.5230 3     0.00   0.5230 3 
 14  24  31  27 9   0.00   2.5230 1     0.00   2.5230 1 
 14  24  31  27 9 180.00   1.9121 2   180.00   1.9121 2 
 14  24  31  27 9   0.00   1.2803 3     0.00   1.2803 3 
 14  24  31  28 9   0.00   1.6276 3     0.00   1.6276 3 
 14  24  31  29 9   0.00   2.5230 1     0.00   2.5230 1 
 14  24  31  29 9 180.00   1.9121 2   180.00   1.9121 2 
 14  24  31  29 9   0.00   1.2803 3     0.00   1.2803 3 
 15   4  16  46 9   0.00   0.5146 3     0.00   0.5146 3 
 15   4  16  47 9   0.00   0.5146 3     0.00   0.5146 3 
 15   4  16  48 9   0.00   0.5146 3     0.00   0.5146 3 
 15   4  17  49 9   0.00   0.5146 3     0.00   0.5146 3 
 15   4  17  50 9   0.00   0.5146 3     0.00   0.5146 3 
 15   4  17  51 9   0.00   0.5146 3     0.00   0.5146 3 
 15   4  18  52 9   0.00   0.5146 3     0.00   0.5146 3 
 15   4  18  53 9   0.00   0.5146 3     0.00   0.5146 3 
 15   4  18  54 9   0.00   0.5146 3     0.00   0.5146 3 
 15  14  24  31 9   0.00   0.4184 3     0.00   0.4184 3 
 16   4  15  44 9   0.00   0.5146 3     0.00   0.5146 3 
 16   4  15  45 9   0.00   0.5146 3     0.00   0.5146 3 
 16   4  17  49 9   0.00   0.5146 3     0.00   0.5146 3 
 16   4  17  50 9   0.00   0.5146 3     0.00   0.5146 3 
 16   4  17  51 9   0.00   0.5146 3     0.00   0.5146 3 
 16   4  18  52 9   0.00   0.5146 3     0.00   0.5146 3 
 16   4  18  53 9   0.00   0.5146 3     0.00   0.5146 3 
 16   4  18  54 9   0.00   0.5146 3     0.00   0.5146 3 
 17   4  15  44 9   0.00   0.5146 3     0.00   0.5146 3 
 17   4  15  45 9   0.00   0.5146 3     0.00   0.5146 3 
 17   4  16  46 9   0.00   0.5146 3     0.00   0.5146 3 
 17   4  16  47 9   0.00   0.5146 3     0.00   0.5146 3 
 17   4  16  48 9   0.00   0.5146 3     0.00   0.5146 3 
 17   4  18  52 9   0.00   0.5146 3     0.00   0.5146 3 
 17   4  18  53 9   0.00   0.5146 3     0.00   0.5146 3 
 17   4  18  54 9   0.00   0.5146 3     0.00   0.5146 3 
 18   4  15  44 9   0.00   0.5146 3     0.00   0.5146 3 
 18   4  15  45 9   0.00   0.5146 3     0.00   0.5146 3 
 18   4  16  46 9   0.00   0.5146 3     0.00   0.5146 3 
 18   4  16  47 9   0.00   0.5146 3     0.00   0.5146 3 
 18   4  16  48 9   0.00   0.5146 3     0.00   0.5146 3 
 18   4  17  49 9   0.00   0.5146 3     0.00   0.5146 3 
 18   4  17  50 9   0.00   0.5146 3     0.00   0.5146 3 
 18   4  17  51 9   0.00   0.5146 3     0.00   0.5146 3 
 19   5   6  20 9   0.00   0.8535 1     0.00   0.8535 1 
 19   5   6  20 9 180.00   2.9246 2   180.00   2.9246 2 
 19   5   6  20 9   0.00   2.0083 3     0.00   2.0083 3 
 19   5   6  38 9   0.00  -1.3682 1     0.00  -1.3682 1 
 19   5   6  38 9 180.00   2.2426 2   180.00   2.2426 2 
 19   5   6  38 9   0.00   0.5858 3     0.00   0.5858 3 
 19  30  28  31 9   0.00   1.3598 3     0.00   1.3598 3 
 20   6   5  36 9   0.00  -1.3682 1     0.00  -1.3682 1 
 20   6   5  36 9 180.00   2.2426 2   180.00   2.2426 2 
 20   6   5  36 9   0.00   0.5858 3     0.00   0.5858 3 
 20   6   5  37 9   0.00  -1.3682 1     0.00  -1.3682 1 
 20   6   5  37 9 180.00   2.2426 2   180.00   2.2426 2 
 20   6   5  37 9   0.00   0.5858 3     0.00   0.5858 3 
 20   6   7  21 9   0.00   0.8535 1     0.00   0.8535 1 
 20   6   7  21 9 180.00   2.9246 2   180.00   2.9246 2 
 20   6   7  21 9   0.00   2.0083 3     0.00   2.0083 3 
 20   6   7  39 9   0.00  -1.3682 1     0.00  -1.3682 1 
 20   6   7  39 9 180.00   2.2426 2   180.00   2.2426 2 
 20   6   7  39 9   0.00   0.5858 3     0.00   0.5858 3 
 20   9   8  22 9   0.00   0.8535 1     0.00   0.8535 1 
 20   9   8  22 9 180.00   2.9246 2   180.00   2.9246 2 
 20   9   8  22 9   0.00   2.0083 3     0.00   2.0083 3 
 20   9   8  40 9   0.00  -1.3682 1     0.00  -1.3682 1 
 20   9   8  40 9 180.00   2.2426 2   180.00   2.2426 2 
 20   9   8  40 9   0.00   0.5858 3     0.00   0.5858 3 
 21   7   6  38 9   0.00  -1.3682 1     0.00  -1.3682 1 
 21   7   6  38 9 180.00   2.2426 2   180.00   2.2426 2 
 21   7   6  38 9   0.00   0.5858 3     0.00   0.5858 3 
 21   7   8  22 9   0.00   0.8535 1     0.00   0.8535 1 
 21   7   8  22 9 180.00   2.9246 2   180.00   2.9246 2 
 21   7   8  22 9   0.00   2.0083 3     0.00   2.0083 3 
 21   7   8  40 9   0.00  -1.3682 1     0.00  -1.3682 1 
 21   7   8  40 9 180.00   2.2426 2   180.00   2.2426 2 
 21   7   8  40 9   0.00   0.5858 3     0.00   0.5858 3 
 22   8   7  39 9   0.00  -1.3682 1     0.00  -1.3682 1 
 22   8   7  39 9 180.00   2.2426 2   180.00   2.2426 2 
 22   8   7  39 9   0.00   0.5858 3     0.00   0.5858 3 
 22   8   9  41 9   0.00  -1.3682 1     0.00  -1.3682 1 
 22   8   9  41 9 180.00   2.2426 2   180.00   2.2426 2 
 22   8   9  41 9   0.00   0.5858 3     0.00   0.5858 3 
 23  30  28  31 9   0.00   1.3598 3     0.00   1.3598 3 
 24  14  15  44 9   0.00  -1.3682 1     0.00  -1.3682 1 
 24  14  15  44 9 180.00   2.2426 2   180.00   2.2426 2 
 24  14  15  44 9   0.00   0.5858 3     0.00   0.5858 3 
 24  14  15  45 9   0.00  -1.3682 1     0.00  -1.3682 1 
 24  14  15  45 9 180.00   2.2426 2   180.00   2.2426 2 
 24  14  15  45 9   0.00   0.5858 3     0.00   0.5858 3 
 24  31  28  30 9   0.00   1.3598 3     0.00   1.3598 3 
 26  30  28  31 9   0.00   1.3598 3     0.00   1.3598 3 
 27  31  28  30 9   0.00   1.3598 3     0.00   1.3598 3 
 29  31  28  30 9   0.00   1.3598 3     0.00   1.3598 3 
 30  19   5  36 9   0.00   0.1255 3     0.00   0.1255 3 
 30  19   5  37 9   0.00   0.1255 3     0.00   0.1255 3 
 31  24  14  42 9   0.00   0.1255 3     0.00   0.1255 3 
 31  24  14  43 9   0.00   0.1255 3     0.00   0.1255 3 
 32  13  12  33 9 180.00  25.1040 2   180.00  25.1040 2 
 36   5   6  38 9   0.00   0.5941 1     0.00   0.5941 1 
 36   5   6  38 9 180.00  -2.8995 2   180.00  -2.8995 2 
 36   5   6  38 9   0.00   0.6569 3     0.00   0.6569 3 
 37   5   6  38 9   0.00   0.5941 1     0.00   0.5941 1 
 37   5   6  38 9 180.00  -2.8995 2   180.00  -2.8995 2 
 37   5   6  38 9   0.00   0.6569 3     0.00   0.6569 3 
 38   6   7  39 9   0.00   0.5941 1     0.00   0.5941 1 
 38   6   7  39 9 180.00  -2.8995 2   180.00  -2.8995 2 
 38   6   7  39 9   0.00   0.6569 3     0.00   0.6569 3 
 39   7   8  40 9   0.00   0.5941 1     0.00   0.5941 1 
 39   7   8  40 9 180.00  -2.8995 2   180.00  -2.8995 2 
 39   7   8  40 9   0.00   0.6569 3     0.00   0.6569 3 
 39   7  21  55 9   0.00   1.2468 1     0.00   1.2468 1 
 39   7  21  55 9 180.00  -0.5774 2   180.00  -0.5774 2 
 39   7  21  55 9   0.00   0.7238 3     0.00   0.7238 3 
 40   8   9  41 9   0.00   0.5941 1     0.00   0.5941 1 
 40   8   9  41 9 180.00  -2.8995 2   180.00  -2.8995 2 
 40   8   9  41 9   0.00   0.6569 3     0.00   0.6569 3 
 40   8  22  56 9   0.00   1.2468 1     0.00   1.2468 1 
 40   8  22  56 9 180.00  -0.5774 2   180.00  -0.5774 2 
 40   8  22  56 9   0.00   0.7238 3     0.00   0.7238 3 
 42  14  15  44 9   0.00   0.5941 1     0.00   0.5941 1 
 42  14  15  44 9 180.00  -2.8995 2   180.00  -2.8995 2 
 42  14  15  44 9   0.00   0.6569 3     0.00   0.6569 3 
 42  14  15  45 9   0.00   0.5941 1     0.00   0.5941 1 
 42  14  15  45 9 180.00  -2.8995 2   180.00  -2.8995 2 
 42  14  15  45 9   0.00   0.6569 3     0.00   0.6569 3 
 43  14  15  44 9   0.00   0.5941 1     0.00   0.5941 1 
 43  14  15  44 9 180.00  -2.8995 2   180.00  -2.8995 2 
 43  14  15  44 9   0.00   0.6569 3     0.00   0.6569 3 
 43  14  15  45 9   0.00   0.5941 1     0.00   0.5941 1 
 43  14  15  45 9 180.00  -2.8995 2   180.00  -2.8995 2 
 43  14  15  45 9   0.00   0.6569 3     0.00   0.6569 3 


[ dihedrals ]
; ai aj ak al fu xi0 kxi xi0 kxi
  1  13   9  10 2   0.00 -12.0416     0.00 -12.0416
 10   2   1  25 2   0.00  78.2910     0.00  78.2910
  9  20   1   8 2   0.00   0.0000     0.00   0.0000
  9   8   1  41 2   0.00   0.0000     0.00   0.0000
  6   5  20   7 2   0.00   0.0000     0.00   0.0000
  6   5  20  38 2   0.00   0.0000     0.00   0.0000
 11   3   2  12 2   0.00  78.2910     0.00  78.2910
  5  19   6  36 2   0.00   0.0000     0.00   0.0000
  5  19   6  37 2   0.00   0.0000     0.00   0.0000
  7   8   6  21 2   0.00   0.0000     0.00   0.0000
  7   8   6  39 2   0.00   0.0000     0.00   0.0000
  8   7   9  22 2   0.00   0.0000     0.00   0.0000
  8   7   9  40 2   0.00   0.0000     0.00   0.0000
 30  28  19  23 2   0.00   0.0000     0.00   0.0000
 30  23  19  26 2   0.00   0.0000     0.00   0.0000
 31  24  28  27 2   0.00   0.0000     0.00   0.0000
 31  24  28  29 2   0.00   0.0000     0.00   0.0000
 14  15  24  42 2   0.00   0.0000     0.00   0.0000
 14  15  24  43 2   0.00   0.0000     0.00   0.0000
 15   4  14  44 2   0.00   0.0000     0.00   0.0000
 15   4  14  45 2   0.00   0.0000     0.00   0.0000
  4  16  15  17 2   0.00   0.0000     0.00   0.0000
  4  16  15  18 2   0.00   0.0000     0.00   0.0000
 13  12   1  32 2   0.00  12.0416     0.00  12.0416
 12  13  11  33 2   0.00   7.2300     0.00   7.2300
  3  34  11  35 2   0.00  -4.2175     0.00  -4.2175
 16  46   4  47 2   0.00   0.0000     0.00   0.0000
 16  46   4  48 2   0.00   0.0000     0.00   0.0000
 17  49   4  50 2   0.00   0.0000     0.00   0.0000
 17  49   4  51 2   0.00   0.0000     0.00   0.0000
 18  52   4  53 2   0.00   0.0000     0.00   0.0000
 18  52   4  54 2   0.00   0.0000     0.00   0.0000


#ifdef POSRES_LI1AND 
[ position_restraints ] 
; atom  type      fx      fy      fz
   1 1 1000 1000 1000 
   2 1 1000 1000 1000 
   3 1 1000 1000 1000 
   4 1 1000 1000 1000 
   5 1 1000 1000 1000 
   6 1 1000 1000 1000 
   7 1 1000 1000 1000 
   8 1 1000 1000 1000 
   9 1 1000 1000 1000 
  10 1 1000 1000 1000 
  11 1 1000 1000 1000 
  12 1 1000 1000 1000 
  13 1 1000 1000 1000 
  14 1 1000 1000 1000 
  15 1 1000 1000 1000 
  16 1 1000 1000 1000 
  17 1 1000 1000 1000 
  18 1 1000 1000 1000 
  19 1 1000 1000 1000 
  20 1 1000 1000 1000 
  21 1 1000 1000 1000 
  22 1 1000 1000 1000 
  23 1 1000 1000 1000 
  24 1 1000 1000 1000 
  25 1 1000 1000 1000 
  26 1 1000 1000 1000 
  27 1 1000 1000 1000 
  28 1 1000 1000 1000 
  29 1 1000 1000 1000 
  30 1 1000 1000 1000 
  31 1 1000 1000 1000 
#endif 
