# Supplementary material for: Insights into the Possible Impact of PFAS on Phosphatidylcholine Metabolism and Membranes through Molecular Dynamics Simulations
Source: ACS Environ Au. 2026 May 11;6(4):566–72. doi: 10.1021/acsenvironau.5c00299 (PMC13377507; doi:10.1021/acsenvironau.5c00299)
Supplement: Supplementary file 1 [file vg5c00299_si_001.zip › supp_zip/ligand_parameters/PA.itp]

;  ----
; Built RTF for LI2_corr_0.mol2
;    by user SwissParam     Thu 19 Jun 2025 16:09:43 CEST
; ---- 
;

[ atomtypes ] 
; name at.num  mass   charge  ptype    sigma            epsilon 
O2CM    8   15.9994  0.0  A         0.302905    0.502080  
CR      6   12.0110  0.0  A         0.358141    0.234304  
CO2M    6   12.0110  0.0  A         0.356359    0.292880  
HCMM    1    1.0079  0.0  A         0.235197    0.092048  

[ pairtypes ] 
;  i     j    func     sigma1-4       epsilon1-4 ; THESE ARE 1-4 INTERACTIONS
CR       O2CM   1      0.320723    0.144938 
CR       CR     1      0.338541    0.041840 
CR       CO2M   1      0.347450    0.110698 
CR       HCMM   1      0.286869    0.062059 


[ moleculetype ]
; Name nrexcl 
LI2 3

[ atoms ] 
; nr type resnr resid atom cgnr charge mass
   1 O2CM 1  LI2 O       1 -0.9000  15.9994 
   2 O2CM 1  LI2 O1      2 -0.9000  15.9994 
   3 CR   1  LI2 C       3  0.0000  12.0110 
   4 CR   1  LI2 C1      4  0.0000  12.0110 
   5 CR   1  LI2 C2      5  0.0000  12.0110 
   6 CR   1  LI2 C3      6  0.0000  12.0110 
   7 CR   1  LI2 C4      7  0.0000  12.0110 
   8 CR   1  LI2 C5      8  0.0000  12.0110 
   9 CR   1  LI2 C6      9  0.0000  12.0110 
  10 CR   1  LI2 C7     10  0.0000  12.0110 
  11 CR   1  LI2 C8     11  0.0000  12.0110 
  12 CR   1  LI2 C9     12  0.0000  12.0110 
  13 CR   1  LI2 C10    13  0.0000  12.0110 
  14 CR   1  LI2 C11    14  0.0000  12.0110 
  15 CR   1  LI2 C12    15  0.0000  12.0110 
  16 CR   1  LI2 C13    16 -0.1060  12.0110 
  17 CR   1  LI2 C14    17  0.0000  12.0110 
  18 CO2M 1  LI2 C15    18  0.9060  12.0110 
  19 HCMM 1  LI2 H      19  0.0000   1.0079 
  20 HCMM 1  LI2 H1     20  0.0000   1.0079 
  21 HCMM 1  LI2 H2     21  0.0000   1.0079 
  22 HCMM 1  LI2 H3     22  0.0000   1.0079 
  23 HCMM 1  LI2 H4     23  0.0000   1.0079 
  24 HCMM 1  LI2 H5     24  0.0000   1.0079 
  25 HCMM 1  LI2 H6     25  0.0000   1.0079 
  26 HCMM 1  LI2 H7     26  0.0000   1.0079 
  27 HCMM 1  LI2 H8     27  0.0000   1.0079 
  28 HCMM 1  LI2 H9     28  0.0000   1.0079 
  29 HCMM 1  LI2 H10    29  0.0000   1.0079 
  30 HCMM 1  LI2 H11    30  0.0000   1.0079 
  31 HCMM 1  LI2 H12    31  0.0000   1.0079 
  32 HCMM 1  LI2 H13    32  0.0000   1.0079 
  33 HCMM 1  LI2 H14    33  0.0000   1.0079 
  34 HCMM 1  LI2 H15    34  0.0000   1.0079 
  35 HCMM 1  LI2 H16    35  0.0000   1.0079 
  36 HCMM 1  LI2 H17    36  0.0000   1.0079 
  37 HCMM 1  LI2 H18    37  0.0000   1.0079 
  38 HCMM 1  LI2 H19    38  0.0000   1.0079 
  39 HCMM 1  LI2 H20    39  0.0000   1.0079 
  40 HCMM 1  LI2 H21    40  0.0000   1.0079 
  41 HCMM 1  LI2 H22    41  0.0000   1.0079 
  42 HCMM 1  LI2 H23    42  0.0000   1.0079 
  43 HCMM 1  LI2 H24    43  0.0000   1.0079 
  44 HCMM 1  LI2 H25    44  0.0000   1.0079 
  45 HCMM 1  LI2 H26    45  0.0000   1.0079 
  46 HCMM 1  LI2 H27    46  0.0000   1.0079 
  47 HCMM 1  LI2 H28    47  0.0000   1.0079 
  48 HCMM 1  LI2 H29    48  0.0000   1.0079 
  49 HCMM 1  LI2 H30    49  0.0000   1.0079 

[ bonds ]
; ai aj fu b0 kb, b0 kb
  1  18 1 0.12610  587519.8  0.12610  587519.8 
  2  18 1 0.12610  587519.8  0.12610  587519.8 
  3   4 1 0.15080  256422.3  0.15080  256422.3 
  3   5 1 0.15080  256422.3  0.15080  256422.3 
  4   6 1 0.15080  256422.3  0.15080  256422.3 
  5   7 1 0.15080  256422.3  0.15080  256422.3 
  6   8 1 0.15080  256422.3  0.15080  256422.3 
  7   9 1 0.15080  256422.3  0.15080  256422.3 
  8  10 1 0.15080  256422.3  0.15080  256422.3 
  9  11 1 0.15080  256422.3  0.15080  256422.3 
 10  12 1 0.15080  256422.3  0.15080  256422.3 
 11  13 1 0.15080  256422.3  0.15080  256422.3 
 12  14 1 0.15080  256422.3  0.15080  256422.3 
 13  15 1 0.15080  256422.3  0.15080  256422.3 
 14  16 1 0.15080  256422.3  0.15080  256422.3 
 15  17 1 0.15080  256422.3  0.15080  256422.3 
 16  18 1 0.15100  230648.0  0.15100  230648.0 
  3  19 1 0.10930  287014.9  0.10930  287014.9 
  3  20 1 0.10930  287014.9  0.10930  287014.9 
  4  21 1 0.10930  287014.9  0.10930  287014.9 
  4  22 1 0.10930  287014.9  0.10930  287014.9 
  5  23 1 0.10930  287014.9  0.10930  287014.9 
  5  24 1 0.10930  287014.9  0.10930  287014.9 
  6  25 1 0.10930  287014.9  0.10930  287014.9 
  6  26 1 0.10930  287014.9  0.10930  287014.9 
  7  27 1 0.10930  287014.9  0.10930  287014.9 
  7  28 1 0.10930  287014.9  0.10930  287014.9 
  8  29 1 0.10930  287014.9  0.10930  287014.9 
  8  30 1 0.10930  287014.9  0.10930  287014.9 
  9  31 1 0.10930  287014.9  0.10930  287014.9 
  9  32 1 0.10930  287014.9  0.10930  287014.9 
 10  33 1 0.10930  287014.9  0.10930  287014.9 
 10  34 1 0.10930  287014.9  0.10930  287014.9 
 11  35 1 0.10930  287014.9  0.10930  287014.9 
 11  36 1 0.10930  287014.9  0.10930  287014.9 
 12  37 1 0.10930  287014.9  0.10930  287014.9 
 12  38 1 0.10930  287014.9  0.10930  287014.9 
 13  39 1 0.10930  287014.9  0.10930  287014.9 
 13  40 1 0.10930  287014.9  0.10930  287014.9 
 14  41 1 0.10930  287014.9  0.10930  287014.9 
 14  42 1 0.10930  287014.9  0.10930  287014.9 
 15  43 1 0.10930  287014.9  0.10930  287014.9 
 15  44 1 0.10930  287014.9  0.10930  287014.9 
 16  45 1 0.10930  287014.9  0.10930  287014.9 
 16  46 1 0.10930  287014.9  0.10930  287014.9 
 17  47 1 0.10930  287014.9  0.10930  287014.9 
 17  48 1 0.10930  287014.9  0.10930  287014.9 
 17  49 1 0.10930  287014.9  0.10930  287014.9 


[ pairs ]
; ai aj fu
  1  14 1  
  1  45 1  
  1  46 1  
  2  14 1  
  2  45 1  
  2  46 1  
  3   8 1  
  3  25 1  
  3  26 1  
  3   9 1  
  3  27 1  
  3  28 1  
  4   7 1  
  4  23 1  
  4  24 1  
  4  10 1  
  4  29 1  
  4  30 1  
  5   6 1  
  5  21 1  
  5  22 1  
  5  11 1  
  5  31 1  
  5  32 1  
  6  19 1  
  6  20 1  
  6  12 1  
  6  33 1  
  6  34 1  
  7  19 1  
  7  20 1  
  7  13 1  
  7  35 1  
  7  36 1  
  8  21 1  
  8  22 1  
  8  14 1  
  8  37 1  
  8  38 1  
  9  23 1  
  9  24 1  
  9  15 1  
  9  39 1  
  9  40 1  
 10  25 1  
 10  26 1  
 10  16 1  
 10  41 1  
 10  42 1  
 11  27 1  
 11  28 1  
 11  17 1  
 11  43 1  
 11  44 1  
 12  29 1  
 12  30 1  
 12  18 1  
 12  45 1  
 12  46 1  
 13  31 1  
 13  32 1  
 13  47 1  
 13  48 1  
 13  49 1  
 14  33 1  
 14  34 1  
 15  35 1  
 15  36 1  
 16  37 1  
 16  38 1  
 17  39 1  
 17  40 1  
 18  41 1  
 18  42 1  
 19  21 1  
 19  22 1  
 19  23 1  
 19  24 1  
 20  21 1  
 20  22 1  
 20  23 1  
 20  24 1  
 21  25 1  
 21  26 1  
 22  25 1  
 22  26 1  
 23  27 1  
 23  28 1  
 24  27 1  
 24  28 1  
 25  29 1  
 25  30 1  
 26  29 1  
 26  30 1  
 27  31 1  
 27  32 1  
 28  31 1  
 28  32 1  
 29  33 1  
 29  34 1  
 30  33 1  
 30  34 1  
 31  35 1  
 31  36 1  
 32  35 1  
 32  36 1  
 33  37 1  
 33  38 1  
 34  37 1  
 34  38 1  
 35  39 1  
 35  40 1  
 36  39 1  
 36  40 1  
 37  41 1  
 37  42 1  
 38  41 1  
 38  42 1  
 39  43 1  
 39  44 1  
 40  43 1  
 40  44 1  
 41  45 1  
 41  46 1  
 42  45 1  
 42  46 1  
 43  47 1  
 43  48 1  
 43  49 1  
 44  47 1  
 44  48 1  
 44  49 1  


[ angles ] 
; ai aj ak fu th0 kth ub0 kub th0 kth ub0 kub
  4   3   5 1  109.6080  512.48    109.6080  512.48 
  4   3  19 1  110.5490  383.00    110.5490  383.00 
  4   3  20 1  110.5490  383.00    110.5490  383.00 
  5   3  19 1  110.5490  383.00    110.5490  383.00 
  5   3  20 1  110.5490  383.00    110.5490  383.00 
 19   3  20 1  108.8360  310.74    108.8360  310.74 
  3   4   6 1  109.6080  512.48    109.6080  512.48 
  3   4  21 1  110.5490  383.00    110.5490  383.00 
  3   4  22 1  110.5490  383.00    110.5490  383.00 
  6   4  21 1  110.5490  383.00    110.5490  383.00 
  6   4  22 1  110.5490  383.00    110.5490  383.00 
 21   4  22 1  108.8360  310.74    108.8360  310.74 
  3   5   7 1  109.6080  512.48    109.6080  512.48 
  3   5  23 1  110.5490  383.00    110.5490  383.00 
  3   5  24 1  110.5490  383.00    110.5490  383.00 
  7   5  23 1  110.5490  383.00    110.5490  383.00 
  7   5  24 1  110.5490  383.00    110.5490  383.00 
 23   5  24 1  108.8360  310.74    108.8360  310.74 
  4   6   8 1  109.6080  512.48    109.6080  512.48 
  4   6  25 1  110.5490  383.00    110.5490  383.00 
  4   6  26 1  110.5490  383.00    110.5490  383.00 
  8   6  25 1  110.5490  383.00    110.5490  383.00 
  8   6  26 1  110.5490  383.00    110.5490  383.00 
 25   6  26 1  108.8360  310.74    108.8360  310.74 
  5   7   9 1  109.6080  512.48    109.6080  512.48 
  5   7  27 1  110.5490  383.00    110.5490  383.00 
  5   7  28 1  110.5490  383.00    110.5490  383.00 
  9   7  27 1  110.5490  383.00    110.5490  383.00 
  9   7  28 1  110.5490  383.00    110.5490  383.00 
 27   7  28 1  108.8360  310.74    108.8360  310.74 
  6   8  10 1  109.6080  512.48    109.6080  512.48 
  6   8  29 1  110.5490  383.00    110.5490  383.00 
  6   8  30 1  110.5490  383.00    110.5490  383.00 
 10   8  29 1  110.5490  383.00    110.5490  383.00 
 10   8  30 1  110.5490  383.00    110.5490  383.00 
 29   8  30 1  108.8360  310.74    108.8360  310.74 
  7   9  11 1  109.6080  512.48    109.6080  512.48 
  7   9  31 1  110.5490  383.00    110.5490  383.00 
  7   9  32 1  110.5490  383.00    110.5490  383.00 
 11   9  31 1  110.5490  383.00    110.5490  383.00 
 11   9  32 1  110.5490  383.00    110.5490  383.00 
 31   9  32 1  108.8360  310.74    108.8360  310.74 
  8  10  12 1  109.6080  512.48    109.6080  512.48 
  8  10  33 1  110.5490  383.00    110.5490  383.00 
  8  10  34 1  110.5490  383.00    110.5490  383.00 
 12  10  33 1  110.5490  383.00    110.5490  383.00 
 12  10  34 1  110.5490  383.00    110.5490  383.00 
 33  10  34 1  108.8360  310.74    108.8360  310.74 
  9  11  13 1  109.6080  512.48    109.6080  512.48 
  9  11  35 1  110.5490  383.00    110.5490  383.00 
  9  11  36 1  110.5490  383.00    110.5490  383.00 
 13  11  35 1  110.5490  383.00    110.5490  383.00 
 13  11  36 1  110.5490  383.00    110.5490  383.00 
 35  11  36 1  108.8360  310.74    108.8360  310.74 
 10  12  14 1  109.6080  512.48    109.6080  512.48 
 10  12  37 1  110.5490  383.00    110.5490  383.00 
 10  12  38 1  110.5490  383.00    110.5490  383.00 
 14  12  37 1  110.5490  383.00    110.5490  383.00 
 14  12  38 1  110.5490  383.00    110.5490  383.00 
 37  12  38 1  108.8360  310.74    108.8360  310.74 
 11  13  15 1  109.6080  512.48    109.6080  512.48 
 11  13  39 1  110.5490  383.00    110.5490  383.00 
 11  13  40 1  110.5490  383.00    110.5490  383.00 
 15  13  39 1  110.5490  383.00    110.5490  383.00 
 15  13  40 1  110.5490  383.00    110.5490  383.00 
 39  13  40 1  108.8360  310.74    108.8360  310.74 
 12  14  16 1  109.6080  512.48    109.6080  512.48 
 12  14  41 1  110.5490  383.00    110.5490  383.00 
 12  14  42 1  110.5490  383.00    110.5490  383.00 
 16  14  41 1  110.5490  383.00    110.5490  383.00 
 16  14  42 1  110.5490  383.00    110.5490  383.00 
 41  14  42 1  108.8360  310.74    108.8360  310.74 
 13  15  17 1  109.6080  512.48    109.6080  512.48 
 13  15  43 1  110.5490  383.00    110.5490  383.00 
 13  15  44 1  110.5490  383.00    110.5490  383.00 
 17  15  43 1  110.5490  383.00    110.5490  383.00 
 17  15  44 1  110.5490  383.00    110.5490  383.00 
 43  15  44 1  108.8360  310.74    108.8360  310.74 
 14  16  18 1   98.4220  198.73     98.4220  198.73 
 14  16  45 1  110.5490  383.00    110.5490  383.00 
 14  16  46 1  110.5490  383.00    110.5490  383.00 
 18  16  45 1  108.9040  316.16    108.9040  316.16 
 18  16  46 1  108.9040  316.16    108.9040  316.16 
 45  16  46 1  108.8360  310.74    108.8360  310.74 
 15  17  47 1  110.5490  383.00    110.5490  383.00 
 15  17  48 1  110.5490  383.00    110.5490  383.00 
 15  17  49 1  110.5490  383.00    110.5490  383.00 
 47  17  48 1  108.8360  310.74    108.8360  310.74 
 47  17  49 1  108.8360  310.74    108.8360  310.74 
 48  17  49 1  108.8360  310.74    108.8360  310.74 
  1  18   2 1  130.6000  711.20    130.6000  711.20 
  1  18  16 1  114.6890  728.07    114.6890  728.07 
  2  18  16 1  114.6890  728.07    114.6890  728.07 


[ dihedrals ] 
; ai aj ak al fu phi0 kphi mult phi0 kphi mult
  1  18  16  14 9 180.00   2.6401 2   180.00   2.6401 2 
  1  18  16  45 9   0.00  -0.2218 3     0.00  -0.2218 3 
  1  18  16  46 9   0.00  -0.2218 3     0.00  -0.2218 3 
  2  18  16  14 9 180.00   2.6401 2   180.00   2.6401 2 
  2  18  16  45 9   0.00  -0.2218 3     0.00  -0.2218 3 
  2  18  16  46 9   0.00  -0.2218 3     0.00  -0.2218 3 
  3   4   6   8 9   0.00   0.2134 1     0.00   0.2134 1 
  3   4   6   8 9 180.00   1.4267 2   180.00   1.4267 2 
  3   4   6   8 9   0.00   0.6945 3     0.00   0.6945 3 
  3   4   6  25 9   0.00   1.3389 1     0.00   1.3389 1 
  3   4   6  25 9 180.00  -1.3180 2   180.00  -1.3180 2 
  3   4   6  25 9   0.00   0.5523 3     0.00   0.5523 3 
  3   4   6  26 9   0.00   1.3389 1     0.00   1.3389 1 
  3   4   6  26 9 180.00  -1.3180 2   180.00  -1.3180 2 
  3   4   6  26 9   0.00   0.5523 3     0.00   0.5523 3 
  3   5   7   9 9   0.00   0.2134 1     0.00   0.2134 1 
  3   5   7   9 9 180.00   1.4267 2   180.00   1.4267 2 
  3   5   7   9 9   0.00   0.6945 3     0.00   0.6945 3 
  3   5   7  27 9   0.00   1.3389 1     0.00   1.3389 1 
  3   5   7  27 9 180.00  -1.3180 2   180.00  -1.3180 2 
  3   5   7  27 9   0.00   0.5523 3     0.00   0.5523 3 
  3   5   7  28 9   0.00   1.3389 1     0.00   1.3389 1 
  3   5   7  28 9 180.00  -1.3180 2   180.00  -1.3180 2 
  3   5   7  28 9   0.00   0.5523 3     0.00   0.5523 3 
  4   3   5   7 9   0.00   0.2134 1     0.00   0.2134 1 
  4   3   5   7 9 180.00   1.4267 2   180.00   1.4267 2 
  4   3   5   7 9   0.00   0.6945 3     0.00   0.6945 3 
  4   3   5  23 9   0.00   1.3389 1     0.00   1.3389 1 
  4   3   5  23 9 180.00  -1.3180 2   180.00  -1.3180 2 
  4   3   5  23 9   0.00   0.5523 3     0.00   0.5523 3 
  4   3   5  24 9   0.00   1.3389 1     0.00   1.3389 1 
  4   3   5  24 9 180.00  -1.3180 2   180.00  -1.3180 2 
  4   3   5  24 9   0.00   0.5523 3     0.00   0.5523 3 
  4   6   8  10 9   0.00   0.2134 1     0.00   0.2134 1 
  4   6   8  10 9 180.00   1.4267 2   180.00   1.4267 2 
  4   6   8  10 9   0.00   0.6945 3     0.00   0.6945 3 
  4   6   8  29 9   0.00   1.3389 1     0.00   1.3389 1 
  4   6   8  29 9 180.00  -1.3180 2   180.00  -1.3180 2 
  4   6   8  29 9   0.00   0.5523 3     0.00   0.5523 3 
  4   6   8  30 9   0.00   1.3389 1     0.00   1.3389 1 
  4   6   8  30 9 180.00  -1.3180 2   180.00  -1.3180 2 
  4   6   8  30 9   0.00   0.5523 3     0.00   0.5523 3 
  5   3   4   6 9   0.00   0.2134 1     0.00   0.2134 1 
  5   3   4   6 9 180.00   1.4267 2   180.00   1.4267 2 
  5   3   4   6 9   0.00   0.6945 3     0.00   0.6945 3 
  5   3   4  21 9   0.00   1.3389 1     0.00   1.3389 1 
  5   3   4  21 9 180.00  -1.3180 2   180.00  -1.3180 2 
  5   3   4  21 9   0.00   0.5523 3     0.00   0.5523 3 
  5   3   4  22 9   0.00   1.3389 1     0.00   1.3389 1 
  5   3   4  22 9 180.00  -1.3180 2   180.00  -1.3180 2 
  5   3   4  22 9   0.00   0.5523 3     0.00   0.5523 3 
  5   7   9  11 9   0.00   0.2134 1     0.00   0.2134 1 
  5   7   9  11 9 180.00   1.4267 2   180.00   1.4267 2 
  5   7   9  11 9   0.00   0.6945 3     0.00   0.6945 3 
  5   7   9  31 9   0.00   1.3389 1     0.00   1.3389 1 
  5   7   9  31 9 180.00  -1.3180 2   180.00  -1.3180 2 
  5   7   9  31 9   0.00   0.5523 3     0.00   0.5523 3 
  5   7   9  32 9   0.00   1.3389 1     0.00   1.3389 1 
  5   7   9  32 9 180.00  -1.3180 2   180.00  -1.3180 2 
  5   7   9  32 9   0.00   0.5523 3     0.00   0.5523 3 
  6   4   3  19 9   0.00   1.3389 1     0.00   1.3389 1 
  6   4   3  19 9 180.00  -1.3180 2   180.00  -1.3180 2 
  6   4   3  19 9   0.00   0.5523 3     0.00   0.5523 3 
  6   4   3  20 9   0.00   1.3389 1     0.00   1.3389 1 
  6   4   3  20 9 180.00  -1.3180 2   180.00  -1.3180 2 
  6   4   3  20 9   0.00   0.5523 3     0.00   0.5523 3 
  6   8  10  12 9   0.00   0.2134 1     0.00   0.2134 1 
  6   8  10  12 9 180.00   1.4267 2   180.00   1.4267 2 
  6   8  10  12 9   0.00   0.6945 3     0.00   0.6945 3 
  6   8  10  33 9   0.00   1.3389 1     0.00   1.3389 1 
  6   8  10  33 9 180.00  -1.3180 2   180.00  -1.3180 2 
  6   8  10  33 9   0.00   0.5523 3     0.00   0.5523 3 
  6   8  10  34 9   0.00   1.3389 1     0.00   1.3389 1 
  6   8  10  34 9 180.00  -1.3180 2   180.00  -1.3180 2 
  6   8  10  34 9   0.00   0.5523 3     0.00   0.5523 3 
  7   5   3  19 9   0.00   1.3389 1     0.00   1.3389 1 
  7   5   3  19 9 180.00  -1.3180 2   180.00  -1.3180 2 
  7   5   3  19 9   0.00   0.5523 3     0.00   0.5523 3 
  7   5   3  20 9   0.00   1.3389 1     0.00   1.3389 1 
  7   5   3  20 9 180.00  -1.3180 2   180.00  -1.3180 2 
  7   5   3  20 9   0.00   0.5523 3     0.00   0.5523 3 
  7   9  11  13 9   0.00   0.2134 1     0.00   0.2134 1 
  7   9  11  13 9 180.00   1.4267 2   180.00   1.4267 2 
  7   9  11  13 9   0.00   0.6945 3     0.00   0.6945 3 
  7   9  11  35 9   0.00   1.3389 1     0.00   1.3389 1 
  7   9  11  35 9 180.00  -1.3180 2   180.00  -1.3180 2 
  7   9  11  35 9   0.00   0.5523 3     0.00   0.5523 3 
  7   9  11  36 9   0.00   1.3389 1     0.00   1.3389 1 
  7   9  11  36 9 180.00  -1.3180 2   180.00  -1.3180 2 
  7   9  11  36 9   0.00   0.5523 3     0.00   0.5523 3 
  8   6   4  21 9   0.00   1.3389 1     0.00   1.3389 1 
  8   6   4  21 9 180.00  -1.3180 2   180.00  -1.3180 2 
  8   6   4  21 9   0.00   0.5523 3     0.00   0.5523 3 
  8   6   4  22 9   0.00   1.3389 1     0.00   1.3389 1 
  8   6   4  22 9 180.00  -1.3180 2   180.00  -1.3180 2 
  8   6   4  22 9   0.00   0.5523 3     0.00   0.5523 3 
  8  10  12  14 9   0.00   0.2134 1     0.00   0.2134 1 
  8  10  12  14 9 180.00   1.4267 2   180.00   1.4267 2 
  8  10  12  14 9   0.00   0.6945 3     0.00   0.6945 3 
  8  10  12  37 9   0.00   1.3389 1     0.00   1.3389 1 
  8  10  12  37 9 180.00  -1.3180 2   180.00  -1.3180 2 
  8  10  12  37 9   0.00   0.5523 3     0.00   0.5523 3 
  8  10  12  38 9   0.00   1.3389 1     0.00   1.3389 1 
  8  10  12  38 9 180.00  -1.3180 2   180.00  -1.3180 2 
  8  10  12  38 9   0.00   0.5523 3     0.00   0.5523 3 
  9   7   5  23 9   0.00   1.3389 1     0.00   1.3389 1 
  9   7   5  23 9 180.00  -1.3180 2   180.00  -1.3180 2 
  9   7   5  23 9   0.00   0.5523 3     0.00   0.5523 3 
  9   7   5  24 9   0.00   1.3389 1     0.00   1.3389 1 
  9   7   5  24 9 180.00  -1.3180 2   180.00  -1.3180 2 
  9   7   5  24 9   0.00   0.5523 3     0.00   0.5523 3 
  9  11  13  15 9   0.00   0.2134 1     0.00   0.2134 1 
  9  11  13  15 9 180.00   1.4267 2   180.00   1.4267 2 
  9  11  13  15 9   0.00   0.6945 3     0.00   0.6945 3 
  9  11  13  39 9   0.00   1.3389 1     0.00   1.3389 1 
  9  11  13  39 9 180.00  -1.3180 2   180.00  -1.3180 2 
  9  11  13  39 9   0.00   0.5523 3     0.00   0.5523 3 
  9  11  13  40 9   0.00   1.3389 1     0.00   1.3389 1 
  9  11  13  40 9 180.00  -1.3180 2   180.00  -1.3180 2 
  9  11  13  40 9   0.00   0.5523 3     0.00   0.5523 3 
 10   8   6  25 9   0.00   1.3389 1     0.00   1.3389 1 
 10   8   6  25 9 180.00  -1.3180 2   180.00  -1.3180 2 
 10   8   6  25 9   0.00   0.5523 3     0.00   0.5523 3 
 10   8   6  26 9   0.00   1.3389 1     0.00   1.3389 1 
 10   8   6  26 9 180.00  -1.3180 2   180.00  -1.3180 2 
 10   8   6  26 9   0.00   0.5523 3     0.00   0.5523 3 
 10  12  14  16 9   0.00   0.2134 1     0.00   0.2134 1 
 10  12  14  16 9 180.00   1.4267 2   180.00   1.4267 2 
 10  12  14  16 9   0.00   0.6945 3     0.00   0.6945 3 
 10  12  14  41 9   0.00   1.3389 1     0.00   1.3389 1 
 10  12  14  41 9 180.00  -1.3180 2   180.00  -1.3180 2 
 10  12  14  41 9   0.00   0.5523 3     0.00   0.5523 3 
 10  12  14  42 9   0.00   1.3389 1     0.00   1.3389 1 
 10  12  14  42 9 180.00  -1.3180 2   180.00  -1.3180 2 
 10  12  14  42 9   0.00   0.5523 3     0.00   0.5523 3 
 11   9   7  27 9   0.00   1.3389 1     0.00   1.3389 1 
 11   9   7  27 9 180.00  -1.3180 2   180.00  -1.3180 2 
 11   9   7  27 9   0.00   0.5523 3     0.00   0.5523 3 
 11   9   7  28 9   0.00   1.3389 1     0.00   1.3389 1 
 11   9   7  28 9 180.00  -1.3180 2   180.00  -1.3180 2 
 11   9   7  28 9   0.00   0.5523 3     0.00   0.5523 3 
 11  13  15  17 9   0.00   0.2134 1     0.00   0.2134 1 
 11  13  15  17 9 180.00   1.4267 2   180.00   1.4267 2 
 11  13  15  17 9   0.00   0.6945 3     0.00   0.6945 3 
 11  13  15  43 9   0.00   1.3389 1     0.00   1.3389 1 
 11  13  15  43 9 180.00  -1.3180 2   180.00  -1.3180 2 
 11  13  15  43 9   0.00   0.5523 3     0.00   0.5523 3 
 11  13  15  44 9   0.00   1.3389 1     0.00   1.3389 1 
 11  13  15  44 9 180.00  -1.3180 2   180.00  -1.3180 2 
 11  13  15  44 9   0.00   0.5523 3     0.00   0.5523 3 
 12  10   8  29 9   0.00   1.3389 1     0.00   1.3389 1 
 12  10   8  29 9 180.00  -1.3180 2   180.00  -1.3180 2 
 12  10   8  29 9   0.00   0.5523 3     0.00   0.5523 3 
 12  10   8  30 9   0.00   1.3389 1     0.00   1.3389 1 
 12  10   8  30 9 180.00  -1.3180 2   180.00  -1.3180 2 
 12  10   8  30 9   0.00   0.5523 3     0.00   0.5523 3 
 12  14  16  18 9   0.00   0.6276 3     0.00   0.6276 3 
 12  14  16  45 9   0.00   1.3389 1     0.00   1.3389 1 
 12  14  16  45 9 180.00  -1.3180 2   180.00  -1.3180 2 
 12  14  16  45 9   0.00   0.5523 3     0.00   0.5523 3 
 12  14  16  46 9   0.00   1.3389 1     0.00   1.3389 1 
 12  14  16  46 9 180.00  -1.3180 2   180.00  -1.3180 2 
 12  14  16  46 9   0.00   0.5523 3     0.00   0.5523 3 
 13  11   9  31 9   0.00   1.3389 1     0.00   1.3389 1 
 13  11   9  31 9 180.00  -1.3180 2   180.00  -1.3180 2 
 13  11   9  31 9   0.00   0.5523 3     0.00   0.5523 3 
 13  11   9  32 9   0.00   1.3389 1     0.00   1.3389 1 
 13  11   9  32 9 180.00  -1.3180 2   180.00  -1.3180 2 
 13  11   9  32 9   0.00   0.5523 3     0.00   0.5523 3 
 13  15  17  47 9   0.00   1.3389 1     0.00   1.3389 1 
 13  15  17  47 9 180.00  -1.3180 2   180.00  -1.3180 2 
 13  15  17  47 9   0.00   0.5523 3     0.00   0.5523 3 
 13  15  17  48 9   0.00   1.3389 1     0.00   1.3389 1 
 13  15  17  48 9 180.00  -1.3180 2   180.00  -1.3180 2 
 13  15  17  48 9   0.00   0.5523 3     0.00   0.5523 3 
 13  15  17  49 9   0.00   1.3389 1     0.00   1.3389 1 
 13  15  17  49 9 180.00  -1.3180 2   180.00  -1.3180 2 
 13  15  17  49 9   0.00   0.5523 3     0.00   0.5523 3 
 14  12  10  33 9   0.00   1.3389 1     0.00   1.3389 1 
 14  12  10  33 9 180.00  -1.3180 2   180.00  -1.3180 2 
 14  12  10  33 9   0.00   0.5523 3     0.00   0.5523 3 
 14  12  10  34 9   0.00   1.3389 1     0.00   1.3389 1 
 14  12  10  34 9 180.00  -1.3180 2   180.00  -1.3180 2 
 14  12  10  34 9   0.00   0.5523 3     0.00   0.5523 3 
 15  13  11  35 9   0.00   1.3389 1     0.00   1.3389 1 
 15  13  11  35 9 180.00  -1.3180 2   180.00  -1.3180 2 
 15  13  11  35 9   0.00   0.5523 3     0.00   0.5523 3 
 15  13  11  36 9   0.00   1.3389 1     0.00   1.3389 1 
 15  13  11  36 9 180.00  -1.3180 2   180.00  -1.3180 2 
 15  13  11  36 9   0.00   0.5523 3     0.00   0.5523 3 
 16  14  12  37 9   0.00   1.3389 1     0.00   1.3389 1 
 16  14  12  37 9 180.00  -1.3180 2   180.00  -1.3180 2 
 16  14  12  37 9   0.00   0.5523 3     0.00   0.5523 3 
 16  14  12  38 9   0.00   1.3389 1     0.00   1.3389 1 
 16  14  12  38 9 180.00  -1.3180 2   180.00  -1.3180 2 
 16  14  12  38 9   0.00   0.5523 3     0.00   0.5523 3 
 17  15  13  39 9   0.00   1.3389 1     0.00   1.3389 1 
 17  15  13  39 9 180.00  -1.3180 2   180.00  -1.3180 2 
 17  15  13  39 9   0.00   0.5523 3     0.00   0.5523 3 
 17  15  13  40 9   0.00   1.3389 1     0.00   1.3389 1 
 17  15  13  40 9 180.00  -1.3180 2   180.00  -1.3180 2 
 17  15  13  40 9   0.00   0.5523 3     0.00   0.5523 3 
 18  16  14  41 9   0.00  -0.2929 3     0.00  -0.2929 3 
 18  16  14  42 9   0.00  -0.2929 3     0.00  -0.2929 3 
 19   3   4  21 9   0.00   0.5941 1     0.00   0.5941 1 
 19   3   4  21 9 180.00  -2.8995 2   180.00  -2.8995 2 
 19   3   4  21 9   0.00   0.6569 3     0.00   0.6569 3 
 19   3   4  22 9   0.00   0.5941 1     0.00   0.5941 1 
 19   3   4  22 9 180.00  -2.8995 2   180.00  -2.8995 2 
 19   3   4  22 9   0.00   0.6569 3     0.00   0.6569 3 
 19   3   5  23 9   0.00   0.5941 1     0.00   0.5941 1 
 19   3   5  23 9 180.00  -2.8995 2   180.00  -2.8995 2 
 19   3   5  23 9   0.00   0.6569 3     0.00   0.6569 3 
 19   3   5  24 9   0.00   0.5941 1     0.00   0.5941 1 
 19   3   5  24 9 180.00  -2.8995 2   180.00  -2.8995 2 
 19   3   5  24 9   0.00   0.6569 3     0.00   0.6569 3 
 20   3   4  21 9   0.00   0.5941 1     0.00   0.5941 1 
 20   3   4  21 9 180.00  -2.8995 2   180.00  -2.8995 2 
 20   3   4  21 9   0.00   0.6569 3     0.00   0.6569 3 
 20   3   4  22 9   0.00   0.5941 1     0.00   0.5941 1 
 20   3   4  22 9 180.00  -2.8995 2   180.00  -2.8995 2 
 20   3   4  22 9   0.00   0.6569 3     0.00   0.6569 3 
 20   3   5  23 9   0.00   0.5941 1     0.00   0.5941 1 
 20   3   5  23 9 180.00  -2.8995 2   180.00  -2.8995 2 
 20   3   5  23 9   0.00   0.6569 3     0.00   0.6569 3 
 20   3   5  24 9   0.00   0.5941 1     0.00   0.5941 1 
 20   3   5  24 9 180.00  -2.8995 2   180.00  -2.8995 2 
 20   3   5  24 9   0.00   0.6569 3     0.00   0.6569 3 
 21   4   6  25 9   0.00   0.5941 1     0.00   0.5941 1 
 21   4   6  25 9 180.00  -2.8995 2   180.00  -2.8995 2 
 21   4   6  25 9   0.00   0.6569 3     0.00   0.6569 3 
 21   4   6  26 9   0.00   0.5941 1     0.00   0.5941 1 
 21   4   6  26 9 180.00  -2.8995 2   180.00  -2.8995 2 
 21   4   6  26 9   0.00   0.6569 3     0.00   0.6569 3 
 22   4   6  25 9   0.00   0.5941 1     0.00   0.5941 1 
 22   4   6  25 9 180.00  -2.8995 2   180.00  -2.8995 2 
 22   4   6  25 9   0.00   0.6569 3     0.00   0.6569 3 
 22   4   6  26 9   0.00   0.5941 1     0.00   0.5941 1 
 22   4   6  26 9 180.00  -2.8995 2   180.00  -2.8995 2 
 22   4   6  26 9   0.00   0.6569 3     0.00   0.6569 3 
 23   5   7  27 9   0.00   0.5941 1     0.00   0.5941 1 
 23   5   7  27 9 180.00  -2.8995 2   180.00  -2.8995 2 
 23   5   7  27 9   0.00   0.6569 3     0.00   0.6569 3 
 23   5   7  28 9   0.00   0.5941 1     0.00   0.5941 1 
 23   5   7  28 9 180.00  -2.8995 2   180.00  -2.8995 2 
 23   5   7  28 9   0.00   0.6569 3     0.00   0.6569 3 
 24   5   7  27 9   0.00   0.5941 1     0.00   0.5941 1 
 24   5   7  27 9 180.00  -2.8995 2   180.00  -2.8995 2 
 24   5   7  27 9   0.00   0.6569 3     0.00   0.6569 3 
 24   5   7  28 9   0.00   0.5941 1     0.00   0.5941 1 
 24   5   7  28 9 180.00  -2.8995 2   180.00  -2.8995 2 
 24   5   7  28 9   0.00   0.6569 3     0.00   0.6569 3 
 25   6   8  29 9   0.00   0.5941 1     0.00   0.5941 1 
 25   6   8  29 9 180.00  -2.8995 2   180.00  -2.8995 2 
 25   6   8  29 9   0.00   0.6569 3     0.00   0.6569 3 
 25   6   8  30 9   0.00   0.5941 1     0.00   0.5941 1 
 25   6   8  30 9 180.00  -2.8995 2   180.00  -2.8995 2 
 25   6   8  30 9   0.00   0.6569 3     0.00   0.6569 3 
 26   6   8  29 9   0.00   0.5941 1     0.00   0.5941 1 
 26   6   8  29 9 180.00  -2.8995 2   180.00  -2.8995 2 
 26   6   8  29 9   0.00   0.6569 3     0.00   0.6569 3 
 26   6   8  30 9   0.00   0.5941 1     0.00   0.5941 1 
 26   6   8  30 9 180.00  -2.8995 2   180.00  -2.8995 2 
 26   6   8  30 9   0.00   0.6569 3     0.00   0.6569 3 
 27   7   9  31 9   0.00   0.5941 1     0.00   0.5941 1 
 27   7   9  31 9 180.00  -2.8995 2   180.00  -2.8995 2 
 27   7   9  31 9   0.00   0.6569 3     0.00   0.6569 3 
 27   7   9  32 9   0.00   0.5941 1     0.00   0.5941 1 
 27   7   9  32 9 180.00  -2.8995 2   180.00  -2.8995 2 
 27   7   9  32 9   0.00   0.6569 3     0.00   0.6569 3 
 28   7   9  31 9   0.00   0.5941 1     0.00   0.5941 1 
 28   7   9  31 9 180.00  -2.8995 2   180.00  -2.8995 2 
 28   7   9  31 9   0.00   0.6569 3     0.00   0.6569 3 
 28   7   9  32 9   0.00   0.5941 1     0.00   0.5941 1 
 28   7   9  32 9 180.00  -2.8995 2   180.00  -2.8995 2 
 28   7   9  32 9   0.00   0.6569 3     0.00   0.6569 3 
 29   8  10  33 9   0.00   0.5941 1     0.00   0.5941 1 
 29   8  10  33 9 180.00  -2.8995 2   180.00  -2.8995 2 
 29   8  10  33 9   0.00   0.6569 3     0.00   0.6569 3 
 29   8  10  34 9   0.00   0.5941 1     0.00   0.5941 1 
 29   8  10  34 9 180.00  -2.8995 2   180.00  -2.8995 2 
 29   8  10  34 9   0.00   0.6569 3     0.00   0.6569 3 
 30   8  10  33 9   0.00   0.5941 1     0.00   0.5941 1 
 30   8  10  33 9 180.00  -2.8995 2   180.00  -2.8995 2 
 30   8  10  33 9   0.00   0.6569 3     0.00   0.6569 3 
 30   8  10  34 9   0.00   0.5941 1     0.00   0.5941 1 
 30   8  10  34 9 180.00  -2.8995 2   180.00  -2.8995 2 
 30   8  10  34 9   0.00   0.6569 3     0.00   0.6569 3 
 31   9  11  35 9   0.00   0.5941 1     0.00   0.5941 1 
 31   9  11  35 9 180.00  -2.8995 2   180.00  -2.8995 2 
 31   9  11  35 9   0.00   0.6569 3     0.00   0.6569 3 
 31   9  11  36 9   0.00   0.5941 1     0.00   0.5941 1 
 31   9  11  36 9 180.00  -2.8995 2   180.00  -2.8995 2 
 31   9  11  36 9   0.00   0.6569 3     0.00   0.6569 3 
 32   9  11  35 9   0.00   0.5941 1     0.00   0.5941 1 
 32   9  11  35 9 180.00  -2.8995 2   180.00  -2.8995 2 
 32   9  11  35 9   0.00   0.6569 3     0.00   0.6569 3 
 32   9  11  36 9   0.00   0.5941 1     0.00   0.5941 1 
 32   9  11  36 9 180.00  -2.8995 2   180.00  -2.8995 2 
 32   9  11  36 9   0.00   0.6569 3     0.00   0.6569 3 
 33  10  12  37 9   0.00   0.5941 1     0.00   0.5941 1 
 33  10  12  37 9 180.00  -2.8995 2   180.00  -2.8995 2 
 33  10  12  37 9   0.00   0.6569 3     0.00   0.6569 3 
 33  10  12  38 9   0.00   0.5941 1     0.00   0.5941 1 
 33  10  12  38 9 180.00  -2.8995 2   180.00  -2.8995 2 
 33  10  12  38 9   0.00   0.6569 3     0.00   0.6569 3 
 34  10  12  37 9   0.00   0.5941 1     0.00   0.5941 1 
 34  10  12  37 9 180.00  -2.8995 2   180.00  -2.8995 2 
 34  10  12  37 9   0.00   0.6569 3     0.00   0.6569 3 
 34  10  12  38 9   0.00   0.5941 1     0.00   0.5941 1 
 34  10  12  38 9 180.00  -2.8995 2   180.00  -2.8995 2 
 34  10  12  38 9   0.00   0.6569 3     0.00   0.6569 3 
 35  11  13  39 9   0.00   0.5941 1     0.00   0.5941 1 
 35  11  13  39 9 180.00  -2.8995 2   180.00  -2.8995 2 
 35  11  13  39 9   0.00   0.6569 3     0.00   0.6569 3 
 35  11  13  40 9   0.00   0.5941 1     0.00   0.5941 1 
 35  11  13  40 9 180.00  -2.8995 2   180.00  -2.8995 2 
 35  11  13  40 9   0.00   0.6569 3     0.00   0.6569 3 
 36  11  13  39 9   0.00   0.5941 1     0.00   0.5941 1 
 36  11  13  39 9 180.00  -2.8995 2   180.00  -2.8995 2 
 36  11  13  39 9   0.00   0.6569 3     0.00   0.6569 3 
 36  11  13  40 9   0.00   0.5941 1     0.00   0.5941 1 
 36  11  13  40 9 180.00  -2.8995 2   180.00  -2.8995 2 
 36  11  13  40 9   0.00   0.6569 3     0.00   0.6569 3 
 37  12  14  41 9   0.00   0.5941 1     0.00   0.5941 1 
 37  12  14  41 9 180.00  -2.8995 2   180.00  -2.8995 2 
 37  12  14  41 9   0.00   0.6569 3     0.00   0.6569 3 
 37  12  14  42 9   0.00   0.5941 1     0.00   0.5941 1 
 37  12  14  42 9 180.00  -2.8995 2   180.00  -2.8995 2 
 37  12  14  42 9   0.00   0.6569 3     0.00   0.6569 3 
 38  12  14  41 9   0.00   0.5941 1     0.00   0.5941 1 
 38  12  14  41 9 180.00  -2.8995 2   180.00  -2.8995 2 
 38  12  14  41 9   0.00   0.6569 3     0.00   0.6569 3 
 38  12  14  42 9   0.00   0.5941 1     0.00   0.5941 1 
 38  12  14  42 9 180.00  -2.8995 2   180.00  -2.8995 2 
 38  12  14  42 9   0.00   0.6569 3     0.00   0.6569 3 
 39  13  15  43 9   0.00   0.5941 1     0.00   0.5941 1 
 39  13  15  43 9 180.00  -2.8995 2   180.00  -2.8995 2 
 39  13  15  43 9   0.00   0.6569 3     0.00   0.6569 3 
 39  13  15  44 9   0.00   0.5941 1     0.00   0.5941 1 
 39  13  15  44 9 180.00  -2.8995 2   180.00  -2.8995 2 
 39  13  15  44 9   0.00   0.6569 3     0.00   0.6569 3 
 40  13  15  43 9   0.00   0.5941 1     0.00   0.5941 1 
 40  13  15  43 9 180.00  -2.8995 2   180.00  -2.8995 2 
 40  13  15  43 9   0.00   0.6569 3     0.00   0.6569 3 
 40  13  15  44 9   0.00   0.5941 1     0.00   0.5941 1 
 40  13  15  44 9 180.00  -2.8995 2   180.00  -2.8995 2 
 40  13  15  44 9   0.00   0.6569 3     0.00   0.6569 3 
 41  14  16  45 9   0.00   0.5941 1     0.00   0.5941 1 
 41  14  16  45 9 180.00  -2.8995 2   180.00  -2.8995 2 
 41  14  16  45 9   0.00   0.6569 3     0.00   0.6569 3 
 41  14  16  46 9   0.00   0.5941 1     0.00   0.5941 1 
 41  14  16  46 9 180.00  -2.8995 2   180.00  -2.8995 2 
 41  14  16  46 9   0.00   0.6569 3     0.00   0.6569 3 
 42  14  16  45 9   0.00   0.5941 1     0.00   0.5941 1 
 42  14  16  45 9 180.00  -2.8995 2   180.00  -2.8995 2 
 42  14  16  45 9   0.00   0.6569 3     0.00   0.6569 3 
 42  14  16  46 9   0.00   0.5941 1     0.00   0.5941 1 
 42  14  16  46 9 180.00  -2.8995 2   180.00  -2.8995 2 
 42  14  16  46 9   0.00   0.6569 3     0.00   0.6569 3 
 43  15  17  47 9   0.00   0.5941 1     0.00   0.5941 1 
 43  15  17  47 9 180.00  -2.8995 2   180.00  -2.8995 2 
 43  15  17  47 9   0.00   0.6569 3     0.00   0.6569 3 
 43  15  17  48 9   0.00   0.5941 1     0.00   0.5941 1 
 43  15  17  48 9 180.00  -2.8995 2   180.00  -2.8995 2 
 43  15  17  48 9   0.00   0.6569 3     0.00   0.6569 3 
 43  15  17  49 9   0.00   0.5941 1     0.00   0.5941 1 
 43  15  17  49 9 180.00  -2.8995 2   180.00  -2.8995 2 
 43  15  17  49 9   0.00   0.6569 3     0.00   0.6569 3 
 44  15  17  47 9   0.00   0.5941 1     0.00   0.5941 1 
 44  15  17  47 9 180.00  -2.8995 2   180.00  -2.8995 2 
 44  15  17  47 9   0.00   0.6569 3     0.00   0.6569 3 
 44  15  17  48 9   0.00   0.5941 1     0.00   0.5941 1 
 44  15  17  48 9 180.00  -2.8995 2   180.00  -2.8995 2 
 44  15  17  48 9   0.00   0.6569 3     0.00   0.6569 3 
 44  15  17  49 9   0.00   0.5941 1     0.00   0.5941 1 
 44  15  17  49 9 180.00  -2.8995 2   180.00  -2.8995 2 
 44  15  17  49 9   0.00   0.6569 3     0.00   0.6569 3 


[ dihedrals ]
; ai aj ak al fu xi0 kxi xi0 kxi
 18  16   1   2 2   0.00 107.1941     0.00 107.1941
 16  14  18  45 2   0.00   0.0000     0.00   0.0000
 16  14  18  46 2   0.00   0.0000     0.00   0.0000
 14  12  16  41 2   0.00   0.0000     0.00   0.0000
 14  12  16  42 2   0.00   0.0000     0.00   0.0000
 12  10  14  37 2   0.00   0.0000     0.00   0.0000
 12  10  14  38 2   0.00   0.0000     0.00   0.0000
 10   8  12  33 2   0.00   0.0000     0.00   0.0000
 10   8  12  34 2   0.00   0.0000     0.00   0.0000
  8   6  10  29 2   0.00   0.0000     0.00   0.0000
  8   6  10  30 2   0.00   0.0000     0.00   0.0000
  6   4   8  25 2   0.00   0.0000     0.00   0.0000
  6   4   8  26 2   0.00   0.0000     0.00   0.0000
  4   3   6  21 2   0.00   0.0000     0.00   0.0000
  4   3   6  22 2   0.00   0.0000     0.00   0.0000
  3   5   4  19 2   0.00   0.0000     0.00   0.0000
  3   5   4  20 2   0.00   0.0000     0.00   0.0000
  5   7   3  23 2   0.00   0.0000     0.00   0.0000
  5   7   3  24 2   0.00   0.0000     0.00   0.0000
  7   9   5  27 2   0.00   0.0000     0.00   0.0000
  7   9   5  28 2   0.00   0.0000     0.00   0.0000
  9  11   7  31 2   0.00   0.0000     0.00   0.0000
  9  11   7  32 2   0.00   0.0000     0.00   0.0000
 11  13   9  35 2   0.00   0.0000     0.00   0.0000
 11  13   9  36 2   0.00   0.0000     0.00   0.0000
 13  15  11  39 2   0.00   0.0000     0.00   0.0000
 13  15  11  40 2   0.00   0.0000     0.00   0.0000
 15  17  13  43 2   0.00   0.0000     0.00   0.0000
 15  17  13  44 2   0.00   0.0000     0.00   0.0000
 17  47  15  48 2   0.00   0.0000     0.00   0.0000
 17  47  15  49 2   0.00   0.0000     0.00   0.0000


#ifdef POSRES_LI2AND 
[ position_restraints ] 
; atom  type      fx      fy      fz
   1 1 1000 1000 1000 
   2 1 1000 1000 1000 
   3 1 1000 1000 1000 
   4 1 1000 1000 1000 
   5 1 1000 1000 1000 
   6 1 1000 1000 1000 
   7 1 1000 1000 1000 
   8 1 1000 1000 1000 
   9 1 1000 1000 1000 
  10 1 1000 1000 1000 
  11 1 1000 1000 1000 
  12 1 1000 1000 1000 
  13 1 1000 1000 1000 
  14 1 1000 1000 1000 
  15 1 1000 1000 1000 
  16 1 1000 1000 1000 
  17 1 1000 1000 1000 
  18 1 1000 1000 1000 
#endif 
