# Supplementary material for: Insights into the Possible Impact of PFAS on Phosphatidylcholine Metabolism and Membranes through Molecular Dynamics Simulations
Source: ACS Environ Au. 2026 May 11;6(4):566–72. doi: 10.1021/acsenvironau.5c00299 (PMC13377507; doi:10.1021/acsenvironau.5c00299)
Supplement: Supplementary file 1 [file vg5c00299_si_001.zip › supp_zip/ligand_parameters/PA_AMP.itp]

;  ----
; Built RTF for LIG_corr_0.mol2
;    by user SwissParam     Mon 23 Jun 2025 07:59:13 CEST
; ---- 
;

[ atomtypes ] 
; name at.num  mass   charge  ptype    sigma            epsilon 
NPDP    6   14.0067  0.0  A         0.356359    0.460240  
NPYD    7   14.0067  0.0  A         0.329632    0.836800  
NC=C    7   14.0067  0.0  A         0.329632    0.836800  
N5B     7   14.0067  0.0  A         0.329632    0.836800  
NPYL    7   14.0067  0.0  A         0.329632    0.836800  
CR      6   12.0110  0.0  A         0.358141    0.234304  
C=O     6   12.0110  0.0  A         0.356359    0.460240  
CB      6   12.0110  0.0  A         0.355005    0.292880  
C5A     6   12.0110  0.0  A         0.372396    0.284512  
C5B     6   12.0110  0.0  A         0.372396    0.284512  
O=C     8   15.9994  0.0  A         0.302905    0.502080  
OR      8   15.9994  0.0  A         0.315378    0.636386  
O2CM    8   15.9994  0.0  A         0.302905    0.502080  
PO4    15   30.9738  0.0  A         0.383086    2.447640  
HNRP    1    1.0079  0.0  A         0.040001    0.192464  
HNCO    1    1.0079  0.0  A         0.040001    0.192464  
HCMM    1    1.0079  0.0  A         0.235197    0.092048  
HOR     1    1.0079  0.0  A         0.040001    0.192464  

[ pairtypes ] 
;  i     j    func     sigma1-4       epsilon1-4 ; THESE ARE 1-4 INTERACTIONS
CR       NPDP   1      0.347450    0.138768 
CR       NPYD   1      0.334087    0.187114 
CR       NC=C   1      0.334087    0.187114 
CR       N5B    1      0.334087    0.187114 
CR       NPYL   1      0.334087    0.187114 
CR       CR     1      0.338541    0.041840 
CR       C=O    1      0.347450    0.138768 
CR       CB     1      0.346773    0.110698 
CR       C5A    1      0.355469    0.109105 
CR       C5B    1      0.355469    0.109105 
CR       O=C    1      0.293997    0.144938 
CR       OR     1      0.326960    0.163176 
CR       O2CM   1      0.320723    0.144938 
CR       PO4    1      0.360814    0.320014 
CR       HNRP   1      0.189271    0.089737 
CR       HNCO   1      0.189271    0.089737 
CR       HCMM   1      0.286869    0.062059 
CR       HOR    1      0.189271    0.089737 
O=C      NPDP   1      0.302905    0.480705 
O=C      NPYD   1      0.289542    0.648182 
O=C      NC=C   1      0.289542    0.648182 
O=C      N5B    1      0.289542    0.648182 
O=C      NPYL   1      0.289542    0.648182 
O=C      C=O    1      0.302905    0.480705 
O=C      CB     1      0.302228    0.383470 
O=C      C5A    1      0.310924    0.377952 
O=C      C5B    1      0.310924    0.377952 
O=C      O=C    1      0.249452    0.502080 
O=C      OR     1      0.282415    0.565258 
O=C      O2CM   1      0.276179    0.502080 
O=C      PO4    1      0.316269    1.108563 
O=C      HNRP   1      0.144726    0.310857 
O=C      HNCO   1      0.144726    0.310857 
O=C      HCMM   1      0.242324    0.214978 
O=C      HOR    1      0.144726    0.310857 


[ moleculetype ]
; Name nrexcl 
LIG 3

[ atoms ] 
; nr type resnr resid atom cgnr charge mass
   1 NPDP 1  LIG N       1 -0.1790  14.0067 
   2 NPYD 1  LIG N1      2 -0.5670  14.0067 
   3 NC=C 1  LIG N2      3 -0.9000  14.0067 
   4 N5B  1  LIG N3      4 -0.5653  14.0067 
   5 NPYL 1  LIG N4      5  0.0476  14.0067 
   6 CR   1  LIG C       6  0.0000  12.0110 
   7 C=O  1  LIG C1      7  0.6590  12.0110 
   8 CR   1  LIG C2      8  0.0000  12.0110 
   9 CR   1  LIG C3      9  0.0610  12.0110 
  10 CR   1  LIG C4     10  0.0000  12.0110 
  11 CR   1  LIG C5     11  0.0000  12.0110 
  12 CR   1  LIG C6     12  0.0000  12.0110 
  13 CR   1  LIG C7     13  0.0000  12.0110 
  14 CR   1  LIG C8     14  0.0000  12.0110 
  15 CR   1  LIG C9     15  0.0000  12.0110 
  16 CR   1  LIG C10    16  0.0000  12.0110 
  17 CR   1  LIG C11    17  0.0000  12.0110 
  18 CR   1  LIG C12    18  0.0000  12.0110 
  19 CR   1  LIG C13    19  0.0000  12.0110 
  20 CR   1  LIG C14    20  0.0000  12.0110 
  21 CR   1  LIG C15    21  0.0000  12.0110 
  22 CR   1  LIG C16    22  0.2800  12.0110 
  23 CR   1  LIG C17    23  0.2800  12.0110 
  24 CR   1  LIG C18    24  0.2800  12.0110 
  25 CR   1  LIG C19    25  0.2800  12.0110 
  26 CR   1  LIG C20    26  0.5356  12.0110 
  27 CB   1  LIG C21    27  0.5210  12.0110 
  28 C5A  1  LIG C22    28  0.1054  12.0110 
  29 C5B  1  LIG C23    29  0.2272  12.0110 
  30 CB   1  LIG C24    30  0.4610  12.0110 
  31 C5A  1  LIG C25    31  0.0365  12.0110 
  32 O=C  1  LIG O      32 -0.5700  15.9994 
  33 OR   1  LIG O1     33 -0.4212  15.9994 
  34 O2CM 1  LIG O2     34 -0.9500  15.9994 
  35 O2CM 1  LIG O3     35 -0.9500  15.9994 
  36 OR   1  LIG O4     36 -0.5512  15.9994 
  37 OR   1  LIG O5     37 -0.5600  15.9994 
  38 OR   1  LIG O6     38 -0.6800  15.9994 
  39 OR   1  LIG O7     39 -0.6800  15.9994 
  40 PO4  1  LIG P      40  1.4424  30.9738 
  41 HNRP 1  LIG H01    41  0.4570   1.0079 
  42 HNCO 1  LIG H02    42  0.4000   1.0079 
  43 HNCO 1  LIG H03    43  0.4000   1.0079 
  44 HCMM 1  LIG H04    44  0.0000   1.0079 
  45 HCMM 1  LIG H05    45  0.0000   1.0079 
  46 HCMM 1  LIG H06    46  0.0000   1.0079 
  47 HCMM 1  LIG H07    47  0.0000   1.0079 
  48 HCMM 1  LIG H08    48  0.0000   1.0079 
  49 HCMM 1  LIG H09    49  0.0000   1.0079 
  50 HCMM 1  LIG H10    50  0.0000   1.0079 
  51 HCMM 1  LIG H11    51  0.0000   1.0079 
  52 HCMM 1  LIG H12    52  0.0000   1.0079 
  53 HCMM 1  LIG H13    53  0.0000   1.0079 
  54 HCMM 1  LIG H14    54  0.0000   1.0079 
  55 HCMM 1  LIG H15    55  0.0000   1.0079 
  56 HCMM 1  LIG H16    56  0.0000   1.0079 
  57 HCMM 1  LIG H17    57  0.0000   1.0079 
  58 HCMM 1  LIG H18    58  0.0000   1.0079 
  59 HCMM 1  LIG H19    59  0.0000   1.0079 
  60 HCMM 1  LIG H20    60  0.0000   1.0079 
  61 HCMM 1  LIG H21    61  0.0000   1.0079 
  62 HCMM 1  LIG H22    62  0.0000   1.0079 
  63 HCMM 1  LIG H23    63  0.0000   1.0079 
  64 HCMM 1  LIG H24    64  0.0000   1.0079 
  65 HCMM 1  LIG H25    65  0.0000   1.0079 
  66 HCMM 1  LIG H26    66  0.0000   1.0079 
  67 HCMM 1  LIG H27    67  0.0000   1.0079 
  68 HCMM 1  LIG H28    68  0.0000   1.0079 
  69 HCMM 1  LIG H29    69  0.0000   1.0079 
  70 HCMM 1  LIG H30    70  0.0000   1.0079 
  71 HCMM 1  LIG H31    71  0.0000   1.0079 
  72 HCMM 1  LIG H32    72  0.0000   1.0079 
  73 HCMM 1  LIG H33    73  0.0000   1.0079 
  74 HCMM 1  LIG H34    74  0.0000   1.0079 
  75 HCMM 1  LIG H35    75  0.0000   1.0079 
  76 HCMM 1  LIG H36    76  0.0000   1.0079 
  77 HCMM 1  LIG H37    77  0.0000   1.0079 
  78 HCMM 1  LIG H38    78  0.0000   1.0079 
  79 HCMM 1  LIG H39    79  0.0000   1.0079 
  80 HCMM 1  LIG H40    80  0.0000   1.0079 
  81 HCMM 1  LIG H41    81  0.1500   1.0079 
  82 HCMM 1  LIG H42    82  0.1500   1.0079 
  83 HOR  1  LIG H43    83  0.4000   1.0079 
  84 HOR  1  LIG H44    84  0.4000   1.0079 

[ bonds ]
; ai aj fu b0 kb, b0 kb
  1  27 1 0.13260  447565.0  0.13260  447565.0 
  1  30 1 0.13260  447565.0  0.13260  447565.0 
  1  41 1 0.10190  398063.2  0.10190  398063.2 
  2  28 1 0.13300  439556.0  0.13300  439556.0 
  3  42 1 0.10180  396015.6  0.10180  396015.6 
  3  43 1 0.10180  396015.6  0.10180  396015.6 
  4  31 1 0.13130  501403.0  0.13130  501403.0 
  6   8 1 0.15080  256422.3  0.15080  256422.3 
  6  21 1 0.15080  256422.3  0.15080  256422.3 
  6  44 1 0.10930  287014.9  0.10930  287014.9 
  6  45 1 0.10930  287014.9  0.10930  287014.9 
  7   9 1 0.14920  252327.8  0.14920  252327.8 
  7  32 1 0.12220  779866.6  0.12220  779866.6 
  7  33 1 0.13550  349343.9  0.13550  349343.9 
  8  46 1 0.10930  287014.9  0.10930  287014.9 
  8  47 1 0.10930  287014.9  0.10930  287014.9 
  8  48 1 0.10930  287014.9  0.10930  287014.9 
  9  10 1 0.15080  256422.3  0.15080  256422.3 
  9  49 1 0.10930  287014.9  0.10930  287014.9 
  9  50 1 0.10930  287014.9  0.10930  287014.9 
 10  11 1 0.15080  256422.3  0.15080  256422.3 
 10  51 1 0.10930  287014.9  0.10930  287014.9 
 10  52 1 0.10930  287014.9  0.10930  287014.9 
 11  12 1 0.15080  256422.3  0.15080  256422.3 
 11  53 1 0.10930  287014.9  0.10930  287014.9 
 11  54 1 0.10930  287014.9  0.10930  287014.9 
 12  13 1 0.15080  256422.3  0.15080  256422.3 
 12  55 1 0.10930  287014.9  0.10930  287014.9 
 12  56 1 0.10930  287014.9  0.10930  287014.9 
 13  14 1 0.15080  256422.3  0.15080  256422.3 
 13  57 1 0.10930  287014.9  0.10930  287014.9 
 13  58 1 0.10930  287014.9  0.10930  287014.9 
 14  15 1 0.15080  256422.3  0.15080  256422.3 
 14  59 1 0.10930  287014.9  0.10930  287014.9 
 14  60 1 0.10930  287014.9  0.10930  287014.9 
 15  16 1 0.15080  256422.3  0.15080  256422.3 
 15  61 1 0.10930  287014.9  0.10930  287014.9 
 15  62 1 0.10930  287014.9  0.10930  287014.9 
 16  17 1 0.15080  256422.3  0.15080  256422.3 
 16  63 1 0.10930  287014.9  0.10930  287014.9 
 16  64 1 0.10930  287014.9  0.10930  287014.9 
 17  18 1 0.15080  256422.3  0.15080  256422.3 
 17  65 1 0.10930  287014.9  0.10930  287014.9 
 17  66 1 0.10930  287014.9  0.10930  287014.9 
 18  19 1 0.15080  256422.3  0.15080  256422.3 
 18  67 1 0.10930  287014.9  0.10930  287014.9 
 18  68 1 0.10930  287014.9  0.10930  287014.9 
 19  20 1 0.15080  256422.3  0.15080  256422.3 
 19  69 1 0.10930  287014.9  0.10930  287014.9 
 19  70 1 0.10930  287014.9  0.10930  287014.9 
 20  21 1 0.15080  256422.3  0.15080  256422.3 
 20  71 1 0.10930  287014.9  0.10930  287014.9 
 20  72 1 0.10930  287014.9  0.10930  287014.9 
 21  73 1 0.10930  287014.9  0.10930  287014.9 
 21  74 1 0.10930  287014.9  0.10930  287014.9 
 22  23 1 0.15080  256422.3  0.15080  256422.3 
 22  36 1 0.14180  303937.5  0.14180  303937.5 
 22  75 1 0.10930  287014.9  0.10930  287014.9 
 22  76 1 0.10930  287014.9  0.10930  287014.9 
 23  24 1 0.15080  256422.3  0.15080  256422.3 
 23  37 1 0.14180  303937.5  0.14180  303937.5 
 23  77 1 0.10930  287014.9  0.10930  287014.9 
 24  25 1 0.15080  256422.3  0.15080  256422.3 
 24  38 1 0.14180  303937.5  0.14180  303937.5 
 24  78 1 0.10930  287014.9  0.10930  287014.9 
 25  26 1 0.15080  256422.3  0.15080  256422.3 
 25  39 1 0.14180  303937.5  0.14180  303937.5 
 25  79 1 0.10930  287014.9  0.10930  287014.9 
  5  26 1 0.14450  368193.7  0.14450  368193.7 
 26  80 1 0.10930  287014.9  0.10930  287014.9 
  2  27 1 0.13330  345489.6  0.13330  345489.6 
 27  81 1 0.10840  319534.6  0.10840  319534.6 
  5  28 1 0.13640  379454.5  0.13640  379454.5 
 28  29 1 0.13770  428655.8  0.13770  428655.8 
  4  29 1 0.13690  268346.7  0.13690  268346.7 
 29  30 1 0.13790  371023.7  0.13790  371023.7 
  3  30 1 0.13980  371445.5  0.13980  371445.5 
  5  31 1 0.13640  379454.5  0.13640  379454.5 
 31  82 1 0.10800  333084.1  0.10800  333084.1 
 26  37 1 0.14180  303937.5  0.14180  303937.5 
 38  83 1 0.09720  469365.3  0.09720  469365.3 
 39  84 1 0.09720  469365.3  0.09720  469365.3 
 33  40 1 0.16300  315740.5  0.16300  315740.5 
 34  40 1 0.15100  499596.4  0.15100  499596.4 
 35  40 1 0.15100  499596.4  0.15100  499596.4 
 36  40 1 0.16300  315740.5  0.16300  315740.5 


[ pairs ]
; ai aj fu
  1  28 1  
  1  42 1  
  1  43 1  
  1   4 1  
  2  30 1  
  2  41 1  
  2  26 1  
  2  31 1  
  2   4 1  
  3  27 1  
  3  41 1  
  3   4 1  
  3  28 1  
  4  26 1  
  5  24 1  
  5  39 1  
  5  79 1  
  5  23 1  
  5  27 1  
  5  30 1  
  6  19 1  
  6  71 1  
  6  72 1  
  7  11 1  
  7  51 1  
  7  52 1  
  7  34 1  
  7  35 1  
  7  36 1  
  8  20 1  
  8  73 1  
  8  74 1  
  9  40 1  
  9  12 1  
  9  53 1  
  9  54 1  
 10  32 1  
 10  33 1  
 10  13 1  
 10  55 1  
 10  56 1  
 11  49 1  
 11  50 1  
 11  14 1  
 11  57 1  
 11  58 1  
 12  51 1  
 12  52 1  
 12  15 1  
 12  59 1  
 12  60 1  
 13  53 1  
 13  54 1  
 13  16 1  
 13  61 1  
 13  62 1  
 14  55 1  
 14  56 1  
 14  17 1  
 14  63 1  
 14  64 1  
 15  57 1  
 15  58 1  
 15  18 1  
 15  65 1  
 15  66 1  
 16  59 1  
 16  60 1  
 16  19 1  
 16  67 1  
 16  68 1  
 17  61 1  
 17  62 1  
 17  20 1  
 17  69 1  
 17  70 1  
 18  63 1  
 18  64 1  
 18  21 1  
 18  71 1  
 18  72 1  
 19  65 1  
 19  66 1  
 19  73 1  
 19  74 1  
 20  67 1  
 20  68 1  
 20  44 1  
 20  45 1  
 21  46 1  
 21  47 1  
 21  48 1  
 21  69 1  
 21  70 1  
 22  25 1  
 22  38 1  
 22  78 1  
 22  26 1  
 22  33 1  
 22  34 1  
 22  35 1  
 23  40 1  
 23  39 1  
 23  79 1  
 23  83 1  
 23  80 1  
 24  36 1  
 24  75 1  
 24  76 1  
 24  80 1  
 24  84 1  
 25  77 1  
 25  83 1  
 25  28 1  
 25  31 1  
 26  29 1  
 26  82 1  
 26  38 1  
 26  78 1  
 26  84 1  
 26  77 1  
 27  29 1  
 28  81 1  
 28  37 1  
 28  80 1  
 28  82 1  
 29  82 1  
 29  41 1  
 29  42 1  
 29  43 1  
 30  81 1  
 30  31 1  
 31  37 1  
 31  80 1  
 32  49 1  
 32  50 1  
 32  40 1  
 33  49 1  
 33  50 1  
 36  37 1  
 36  77 1  
 37  75 1  
 37  76 1  
 37  38 1  
 37  78 1  
 37  39 1  
 37  79 1  
 38  77 1  
 38  39 1  
 38  79 1  
 39  78 1  
 39  80 1  
 40  75 1  
 40  76 1  
 41  81 1  
 44  46 1  
 44  47 1  
 44  48 1  
 44  73 1  
 44  74 1  
 45  46 1  
 45  47 1  
 45  48 1  
 45  73 1  
 45  74 1  
 49  51 1  
 49  52 1  
 50  51 1  
 50  52 1  
 51  53 1  
 51  54 1  
 52  53 1  
 52  54 1  
 53  55 1  
 53  56 1  
 54  55 1  
 54  56 1  
 55  57 1  
 55  58 1  
 56  57 1  
 56  58 1  
 57  59 1  
 57  60 1  
 58  59 1  
 58  60 1  
 59  61 1  
 59  62 1  
 60  61 1  
 60  62 1  
 61  63 1  
 61  64 1  
 62  63 1  
 62  64 1  
 63  65 1  
 63  66 1  
 64  65 1  
 64  66 1  
 65  67 1  
 65  68 1  
 66  67 1  
 66  68 1  
 67  69 1  
 67  70 1  
 68  69 1  
 68  70 1  
 69  71 1  
 69  72 1  
 70  71 1  
 70  72 1  
 71  73 1  
 71  74 1  
 72  73 1  
 72  74 1  
 75  77 1  
 76  77 1  
 77  78 1  
 78  79 1  
 78  83 1  
 79  80 1  
 79  84 1  


[ angles ] 
; ai aj ak fu th0 kth ub0 kub th0 kth ub0 kub
 27   1  30 1  122.7100  599.80    122.7100  599.80 
 27   1  41 1  118.7130  391.44    118.7130  391.44 
 30   1  41 1  118.7130  391.44    118.7130  391.44 
 27   2  28 1  110.1810  740.72    110.1810  740.72 
 30   3  42 1  110.2880  398.66    110.2880  398.66 
 30   3  43 1  110.2880  398.66    110.2880  398.66 
 42   3  43 1  109.1600  337.24    109.1600  337.24 
 29   4  31 1  103.7790  726.27    103.7790  726.27 
 26   5  28 1  123.3800  514.29    123.3800  514.29 
 26   5  31 1  123.3800  514.29    123.3800  514.29 
 28   5  31 1  109.5990  693.74    109.5990  693.74 
  8   6  21 1  109.6080  512.48    109.6080  512.48 
  8   6  44 1  110.5490  383.00    110.5490  383.00 
  8   6  45 1  110.5490  383.00    110.5490  383.00 
 21   6  44 1  110.5490  383.00    110.5490  383.00 
 21   6  45 1  110.5490  383.00    110.5490  383.00 
 44   6  45 1  108.8360  310.74    108.8360  310.74 
  9   7  32 1  124.4100  564.87    124.4100  564.87 
  9   7  33 1  109.7160  628.10    109.7160  628.10 
 32   7  33 1  124.4250  695.55    124.4250  695.55 
  6   8  46 1  110.5490  383.00    110.5490  383.00 
  6   8  47 1  110.5490  383.00    110.5490  383.00 
  6   8  48 1  110.5490  383.00    110.5490  383.00 
 46   8  47 1  108.8360  310.74    108.8360  310.74 
 46   8  48 1  108.8360  310.74    108.8360  310.74 
 47   8  48 1  108.8360  310.74    108.8360  310.74 
  7   9  10 1  107.5170  467.91    107.5170  467.91 
  7   9  49 1  108.3850  391.44    108.3850  391.44 
  7   9  50 1  108.3850  391.44    108.3850  391.44 
 10   9  49 1  110.5490  383.00    110.5490  383.00 
 10   9  50 1  110.5490  383.00    110.5490  383.00 
 49   9  50 1  108.8360  310.74    108.8360  310.74 
  9  10  11 1  109.6080  512.48    109.6080  512.48 
  9  10  51 1  110.5490  383.00    110.5490  383.00 
  9  10  52 1  110.5490  383.00    110.5490  383.00 
 11  10  51 1  110.5490  383.00    110.5490  383.00 
 11  10  52 1  110.5490  383.00    110.5490  383.00 
 51  10  52 1  108.8360  310.74    108.8360  310.74 
 10  11  12 1  109.6080  512.48    109.6080  512.48 
 10  11  53 1  110.5490  383.00    110.5490  383.00 
 10  11  54 1  110.5490  383.00    110.5490  383.00 
 12  11  53 1  110.5490  383.00    110.5490  383.00 
 12  11  54 1  110.5490  383.00    110.5490  383.00 
 53  11  54 1  108.8360  310.74    108.8360  310.74 
 11  12  13 1  109.6080  512.48    109.6080  512.48 
 11  12  55 1  110.5490  383.00    110.5490  383.00 
 11  12  56 1  110.5490  383.00    110.5490  383.00 
 13  12  55 1  110.5490  383.00    110.5490  383.00 
 13  12  56 1  110.5490  383.00    110.5490  383.00 
 55  12  56 1  108.8360  310.74    108.8360  310.74 
 12  13  14 1  109.6080  512.48    109.6080  512.48 
 12  13  57 1  110.5490  383.00    110.5490  383.00 
 12  13  58 1  110.5490  383.00    110.5490  383.00 
 14  13  57 1  110.5490  383.00    110.5490  383.00 
 14  13  58 1  110.5490  383.00    110.5490  383.00 
 57  13  58 1  108.8360  310.74    108.8360  310.74 
 13  14  15 1  109.6080  512.48    109.6080  512.48 
 13  14  59 1  110.5490  383.00    110.5490  383.00 
 13  14  60 1  110.5490  383.00    110.5490  383.00 
 15  14  59 1  110.5490  383.00    110.5490  383.00 
 15  14  60 1  110.5490  383.00    110.5490  383.00 
 59  14  60 1  108.8360  310.74    108.8360  310.74 
 14  15  16 1  109.6080  512.48    109.6080  512.48 
 14  15  61 1  110.5490  383.00    110.5490  383.00 
 14  15  62 1  110.5490  383.00    110.5490  383.00 
 16  15  61 1  110.5490  383.00    110.5490  383.00 
 16  15  62 1  110.5490  383.00    110.5490  383.00 
 61  15  62 1  108.8360  310.74    108.8360  310.74 
 15  16  17 1  109.6080  512.48    109.6080  512.48 
 15  16  63 1  110.5490  383.00    110.5490  383.00 
 15  16  64 1  110.5490  383.00    110.5490  383.00 
 17  16  63 1  110.5490  383.00    110.5490  383.00 
 17  16  64 1  110.5490  383.00    110.5490  383.00 
 63  16  64 1  108.8360  310.74    108.8360  310.74 
 16  17  18 1  109.6080  512.48    109.6080  512.48 
 16  17  65 1  110.5490  383.00    110.5490  383.00 
 16  17  66 1  110.5490  383.00    110.5490  383.00 
 18  17  65 1  110.5490  383.00    110.5490  383.00 
 18  17  66 1  110.5490  383.00    110.5490  383.00 
 65  17  66 1  108.8360  310.74    108.8360  310.74 
 17  18  19 1  109.6080  512.48    109.6080  512.48 
 17  18  67 1  110.5490  383.00    110.5490  383.00 
 17  18  68 1  110.5490  383.00    110.5490  383.00 
 19  18  67 1  110.5490  383.00    110.5490  383.00 
 19  18  68 1  110.5490  383.00    110.5490  383.00 
 67  18  68 1  108.8360  310.74    108.8360  310.74 
 18  19  20 1  109.6080  512.48    109.6080  512.48 
 18  19  69 1  110.5490  383.00    110.5490  383.00 
 18  19  70 1  110.5490  383.00    110.5490  383.00 
 20  19  69 1  110.5490  383.00    110.5490  383.00 
 20  19  70 1  110.5490  383.00    110.5490  383.00 
 69  19  70 1  108.8360  310.74    108.8360  310.74 
 19  20  21 1  109.6080  512.48    109.6080  512.48 
 19  20  71 1  110.5490  383.00    110.5490  383.00 
 19  20  72 1  110.5490  383.00    110.5490  383.00 
 21  20  71 1  110.5490  383.00    110.5490  383.00 
 21  20  72 1  110.5490  383.00    110.5490  383.00 
 71  20  72 1  108.8360  310.74    108.8360  310.74 
  6  21  20 1  109.6080  512.48    109.6080  512.48 
  6  21  73 1  110.5490  383.00    110.5490  383.00 
  6  21  74 1  110.5490  383.00    110.5490  383.00 
 20  21  73 1  110.5490  383.00    110.5490  383.00 
 20  21  74 1  110.5490  383.00    110.5490  383.00 
 73  21  74 1  108.8360  310.74    108.8360  310.74 
 23  22  36 1  108.1330  597.39    108.1330  597.39 
 23  22  75 1  110.5490  383.00    110.5490  383.00 
 23  22  76 1  110.5490  383.00    110.5490  383.00 
 36  22  75 1  108.5770  470.32    108.5770  470.32 
 36  22  76 1  108.5770  470.32    108.5770  470.32 
 75  22  76 1  108.8360  310.74    108.8360  310.74 
 22  23  24 1  109.6080  512.48    109.6080  512.48 
 22  23  37 1  108.1330  597.39    108.1330  597.39 
 22  23  77 1  110.5490  383.00    110.5490  383.00 
 24  23  37 1  108.1330  597.39    108.1330  597.39 
 24  23  77 1  110.5490  383.00    110.5490  383.00 
 37  23  77 1  108.5770  470.32    108.5770  470.32 
 23  24  25 1  109.6080  512.48    109.6080  512.48 
 23  24  38 1  108.1330  597.39    108.1330  597.39 
 23  24  78 1  110.5490  383.00    110.5490  383.00 
 25  24  38 1  108.1330  597.39    108.1330  597.39 
 25  24  78 1  110.5490  383.00    110.5490  383.00 
 38  24  78 1  108.5770  470.32    108.5770  470.32 
 24  25  26 1  109.6080  512.48    109.6080  512.48 
 24  25  39 1  108.1330  597.39    108.1330  597.39 
 24  25  79 1  110.5490  383.00    110.5490  383.00 
 26  25  39 1  108.1330  597.39    108.1330  597.39 
 26  25  79 1  110.5490  383.00    110.5490  383.00 
 39  25  79 1  108.5770  470.32    108.5770  470.32 
  5  26  25 1  109.1700  558.25    109.1700  558.25 
  5  26  37 1  106.4640  894.28    106.4640  894.28 
  5  26  80 1  106.2990  488.39    106.2990  488.39 
 25  26  37 1  108.1330  597.39    108.1330  597.39 
 25  26  80 1  110.5490  383.00    110.5490  383.00 
 37  26  80 1  108.5770  470.32    108.5770  470.32 
  1  27   2 1  128.3620  589.56    128.3620  589.56 
  1  27  81 1  113.3160  420.94    113.3160  420.94 
  2  27  81 1  115.5880  417.33    115.5880  417.33 
  2  28   5 1  124.8140  615.46    124.8140  615.46 
  2  28  29 1  126.5130  548.01    126.5130  548.01 
  5  28  29 1  107.2550  489.59    107.2550  489.59 
  4  29  28 1  111.6210  625.09    111.6210  625.09 
  4  29  30 1  130.3370  508.87    130.3370  508.87 
 28  29  30 1  117.9660  545.60    117.9660  545.60 
  1  30   3 1  119.4170  664.24    119.4170  664.24 
  1  30  29 1  106.2500  777.45    106.2500  777.45 
  3  30  29 1  123.5410  560.66    123.5410  560.66 
  4  31   5 1  110.8650  609.43    110.8650  609.43 
  4  31  82 1  125.1340  387.22    125.1340  387.22 
  5  31  82 1  121.1270  371.56    121.1270  371.56 
  7  33  40 1  121.4100  605.82    121.4100  605.82 
 22  36  40 1  115.5810  659.42    115.5810  659.42 
 23  37  26 1  106.9260  720.84    106.9260  720.84 
 24  38  83 1  106.5030  477.55    106.5030  477.55 
 25  39  84 1  106.5030  477.55    106.5030  477.55 
 33  40  34 1  109.6880  903.91    109.6880  903.91 
 33  40  35 1  109.6880  903.91    109.6880  903.91 
 33  40  36 1   99.3110 1065.30     99.3110 1065.30 
 34  40  35 1  122.8570  751.56    122.8570  751.56 
 34  40  36 1  109.6880  903.91    109.6880  903.91 
 35  40  36 1  109.6880  903.91    109.6880  903.91 


[ dihedrals ] 
; ai aj ak al fu phi0 kphi mult phi0 kphi mult
  1  27   2  28 9 180.00  14.6440 2   180.00  14.6440 2 
  1  30   3  42 9 180.00   8.3680 2   180.00   8.3680 2 
  1  30   3  43 9 180.00   8.3680 2   180.00   8.3680 2 
  1  30  29   4 9 180.00  14.6440 2   180.00  14.6440 2 
  1  30  29  28 9 180.00  14.6440 2   180.00  14.6440 2 
  2  27   1  30 9 180.00  12.5520 2   180.00  12.5520 2 
  2  27   1  41 9 180.00  12.5520 2   180.00  12.5520 2 
  2  28   5  26 9 180.00   8.3680 2   180.00   8.3680 2 
  2  28   5  31 9 180.00   8.3680 2   180.00   8.3680 2 
  2  28  29   4 9 180.00  14.6440 2   180.00  14.6440 2 
  2  28  29  30 9 180.00  14.6440 2   180.00  14.6440 2 
  3  30   1  27 9 180.00  12.5520 2   180.00  12.5520 2 
  3  30   1  41 9 180.00  12.5520 2   180.00  12.5520 2 
  3  30  29   4 9 180.00  14.6440 2   180.00  14.6440 2 
  3  30  29  28 9 180.00  14.6440 2   180.00  14.6440 2 
  4  29  28   5 9 180.00  14.6440 2   180.00  14.6440 2 
  4  31   5  26 9 180.00   8.3680 2   180.00   8.3680 2 
  4  31   5  28 9 180.00   8.3680 2   180.00   8.3680 2 
  5  26  25  24 9   0.00   0.6276 3     0.00   0.6276 3 
  5  26  25  39 9   0.00   0.6276 3     0.00   0.6276 3 
  5  26  25  79 9   0.00   0.5816 3     0.00   0.5816 3 
  5  26  37  23 9   0.00   0.4184 3     0.00   0.4184 3 
  5  28   2  27 9 180.00  14.6440 2   180.00  14.6440 2 
  5  28  29  30 9 180.00  14.6440 2   180.00  14.6440 2 
  5  31   4  29 9 180.00  14.6440 2   180.00  14.6440 2 
  6  21  20  19 9   0.00   0.2134 1     0.00   0.2134 1 
  6  21  20  19 9 180.00   1.4267 2   180.00   1.4267 2 
  6  21  20  19 9   0.00   0.6945 3     0.00   0.6945 3 
  6  21  20  71 9   0.00   1.3389 1     0.00   1.3389 1 
  6  21  20  71 9 180.00  -1.3180 2   180.00  -1.3180 2 
  6  21  20  71 9   0.00   0.5523 3     0.00   0.5523 3 
  6  21  20  72 9   0.00   1.3389 1     0.00   1.3389 1 
  6  21  20  72 9 180.00  -1.3180 2   180.00  -1.3180 2 
  6  21  20  72 9   0.00   0.5523 3     0.00   0.5523 3 
  7   9  10  11 9   0.00   0.1381 1     0.00   0.1381 1 
  7   9  10  11 9 180.00  -0.3264 2   180.00  -0.3264 2 
  7   9  10  11 9   0.00   0.2971 3     0.00   0.2971 3 
  7   9  10  51 9   0.00  -0.5356 1     0.00  -0.5356 1 
  7   9  10  51 9 180.00   0.1213 2   180.00   0.1213 2 
  7   9  10  52 9   0.00  -0.5356 1     0.00  -0.5356 1 
  7   9  10  52 9 180.00   0.1213 2   180.00   0.1213 2 
  7  33  40  34 9   0.00   1.3598 3     0.00   1.3598 3 
  7  33  40  35 9   0.00   1.3598 3     0.00   1.3598 3 
  7  33  40  36 9   0.00   1.3598 3     0.00   1.3598 3 
  8   6  21  20 9   0.00   0.2134 1     0.00   0.2134 1 
  8   6  21  20 9 180.00   1.4267 2   180.00   1.4267 2 
  8   6  21  20 9   0.00   0.6945 3     0.00   0.6945 3 
  8   6  21  73 9   0.00   1.3389 1     0.00   1.3389 1 
  8   6  21  73 9 180.00  -1.3180 2   180.00  -1.3180 2 
  8   6  21  73 9   0.00   0.5523 3     0.00   0.5523 3 
  8   6  21  74 9   0.00   1.3389 1     0.00   1.3389 1 
  8   6  21  74 9 180.00  -1.3180 2   180.00  -1.3180 2 
  8   6  21  74 9   0.00   0.5523 3     0.00   0.5523 3 
  9   7  33  40 9 180.00  11.5060 2   180.00  11.5060 2 
  9  10  11  12 9   0.00   0.2134 1     0.00   0.2134 1 
  9  10  11  12 9 180.00   1.4267 2   180.00   1.4267 2 
  9  10  11  12 9   0.00   0.6945 3     0.00   0.6945 3 
  9  10  11  53 9   0.00   1.3389 1     0.00   1.3389 1 
  9  10  11  53 9 180.00  -1.3180 2   180.00  -1.3180 2 
  9  10  11  53 9   0.00   0.5523 3     0.00   0.5523 3 
  9  10  11  54 9   0.00   1.3389 1     0.00   1.3389 1 
  9  10  11  54 9 180.00  -1.3180 2   180.00  -1.3180 2 
  9  10  11  54 9   0.00   0.5523 3     0.00   0.5523 3 
 10   9   7  32 9   0.00   1.7238 1     0.00   1.7238 1 
 10   9   7  32 9 180.00   0.2929 2   180.00   0.2929 2 
 10   9   7  32 9   0.00   0.6820 3     0.00   0.6820 3 
 10   9   7  33 9   0.00  -0.2469 1     0.00  -0.2469 1 
 10   9   7  33 9 180.00  -0.6987 2   180.00  -0.6987 2 
 10   9   7  33 9   0.00   0.4226 3     0.00   0.4226 3 
 10  11  12  13 9   0.00   0.2134 1     0.00   0.2134 1 
 10  11  12  13 9 180.00   1.4267 2   180.00   1.4267 2 
 10  11  12  13 9   0.00   0.6945 3     0.00   0.6945 3 
 10  11  12  55 9   0.00   1.3389 1     0.00   1.3389 1 
 10  11  12  55 9 180.00  -1.3180 2   180.00  -1.3180 2 
 10  11  12  55 9   0.00   0.5523 3     0.00   0.5523 3 
 10  11  12  56 9   0.00   1.3389 1     0.00   1.3389 1 
 10  11  12  56 9 180.00  -1.3180 2   180.00  -1.3180 2 
 10  11  12  56 9   0.00   0.5523 3     0.00   0.5523 3 
 11  10   9  49 9   0.00   1.3389 1     0.00   1.3389 1 
 11  10   9  49 9 180.00  -1.3180 2   180.00  -1.3180 2 
 11  10   9  49 9   0.00   0.5523 3     0.00   0.5523 3 
 11  10   9  50 9   0.00   1.3389 1     0.00   1.3389 1 
 11  10   9  50 9 180.00  -1.3180 2   180.00  -1.3180 2 
 11  10   9  50 9   0.00   0.5523 3     0.00   0.5523 3 
 11  12  13  14 9   0.00   0.2134 1     0.00   0.2134 1 
 11  12  13  14 9 180.00   1.4267 2   180.00   1.4267 2 
 11  12  13  14 9   0.00   0.6945 3     0.00   0.6945 3 
 11  12  13  57 9   0.00   1.3389 1     0.00   1.3389 1 
 11  12  13  57 9 180.00  -1.3180 2   180.00  -1.3180 2 
 11  12  13  57 9   0.00   0.5523 3     0.00   0.5523 3 
 11  12  13  58 9   0.00   1.3389 1     0.00   1.3389 1 
 11  12  13  58 9 180.00  -1.3180 2   180.00  -1.3180 2 
 11  12  13  58 9   0.00   0.5523 3     0.00   0.5523 3 
 12  11  10  51 9   0.00   1.3389 1     0.00   1.3389 1 
 12  11  10  51 9 180.00  -1.3180 2   180.00  -1.3180 2 
 12  11  10  51 9   0.00   0.5523 3     0.00   0.5523 3 
 12  11  10  52 9   0.00   1.3389 1     0.00   1.3389 1 
 12  11  10  52 9 180.00  -1.3180 2   180.00  -1.3180 2 
 12  11  10  52 9   0.00   0.5523 3     0.00   0.5523 3 
 12  13  14  15 9   0.00   0.2134 1     0.00   0.2134 1 
 12  13  14  15 9 180.00   1.4267 2   180.00   1.4267 2 
 12  13  14  15 9   0.00   0.6945 3     0.00   0.6945 3 
 12  13  14  59 9   0.00   1.3389 1     0.00   1.3389 1 
 12  13  14  59 9 180.00  -1.3180 2   180.00  -1.3180 2 
 12  13  14  59 9   0.00   0.5523 3     0.00   0.5523 3 
 12  13  14  60 9   0.00   1.3389 1     0.00   1.3389 1 
 12  13  14  60 9 180.00  -1.3180 2   180.00  -1.3180 2 
 12  13  14  60 9   0.00   0.5523 3     0.00   0.5523 3 
 13  12  11  53 9   0.00   1.3389 1     0.00   1.3389 1 
 13  12  11  53 9 180.00  -1.3180 2   180.00  -1.3180 2 
 13  12  11  53 9   0.00   0.5523 3     0.00   0.5523 3 
 13  12  11  54 9   0.00   1.3389 1     0.00   1.3389 1 
 13  12  11  54 9 180.00  -1.3180 2   180.00  -1.3180 2 
 13  12  11  54 9   0.00   0.5523 3     0.00   0.5523 3 
 13  14  15  16 9   0.00   0.2134 1     0.00   0.2134 1 
 13  14  15  16 9 180.00   1.4267 2   180.00   1.4267 2 
 13  14  15  16 9   0.00   0.6945 3     0.00   0.6945 3 
 13  14  15  61 9   0.00   1.3389 1     0.00   1.3389 1 
 13  14  15  61 9 180.00  -1.3180 2   180.00  -1.3180 2 
 13  14  15  61 9   0.00   0.5523 3     0.00   0.5523 3 
 13  14  15  62 9   0.00   1.3389 1     0.00   1.3389 1 
 13  14  15  62 9 180.00  -1.3180 2   180.00  -1.3180 2 
 13  14  15  62 9   0.00   0.5523 3     0.00   0.5523 3 
 14  13  12  55 9   0.00   1.3389 1     0.00   1.3389 1 
 14  13  12  55 9 180.00  -1.3180 2   180.00  -1.3180 2 
 14  13  12  55 9   0.00   0.5523 3     0.00   0.5523 3 
 14  13  12  56 9   0.00   1.3389 1     0.00   1.3389 1 
 14  13  12  56 9 180.00  -1.3180 2   180.00  -1.3180 2 
 14  13  12  56 9   0.00   0.5523 3     0.00   0.5523 3 
 14  15  16  17 9   0.00   0.2134 1     0.00   0.2134 1 
 14  15  16  17 9 180.00   1.4267 2   180.00   1.4267 2 
 14  15  16  17 9   0.00   0.6945 3     0.00   0.6945 3 
 14  15  16  63 9   0.00   1.3389 1     0.00   1.3389 1 
 14  15  16  63 9 180.00  -1.3180 2   180.00  -1.3180 2 
 14  15  16  63 9   0.00   0.5523 3     0.00   0.5523 3 
 14  15  16  64 9   0.00   1.3389 1     0.00   1.3389 1 
 14  15  16  64 9 180.00  -1.3180 2   180.00  -1.3180 2 
 14  15  16  64 9   0.00   0.5523 3     0.00   0.5523 3 
 15  14  13  57 9   0.00   1.3389 1     0.00   1.3389 1 
 15  14  13  57 9 180.00  -1.3180 2   180.00  -1.3180 2 
 15  14  13  57 9   0.00   0.5523 3     0.00   0.5523 3 
 15  14  13  58 9   0.00   1.3389 1     0.00   1.3389 1 
 15  14  13  58 9 180.00  -1.3180 2   180.00  -1.3180 2 
 15  14  13  58 9   0.00   0.5523 3     0.00   0.5523 3 
 15  16  17  18 9   0.00   0.2134 1     0.00   0.2134 1 
 15  16  17  18 9 180.00   1.4267 2   180.00   1.4267 2 
 15  16  17  18 9   0.00   0.6945 3     0.00   0.6945 3 
 15  16  17  65 9   0.00   1.3389 1     0.00   1.3389 1 
 15  16  17  65 9 180.00  -1.3180 2   180.00  -1.3180 2 
 15  16  17  65 9   0.00   0.5523 3     0.00   0.5523 3 
 15  16  17  66 9   0.00   1.3389 1     0.00   1.3389 1 
 15  16  17  66 9 180.00  -1.3180 2   180.00  -1.3180 2 
 15  16  17  66 9   0.00   0.5523 3     0.00   0.5523 3 
 16  15  14  59 9   0.00   1.3389 1     0.00   1.3389 1 
 16  15  14  59 9 180.00  -1.3180 2   180.00  -1.3180 2 
 16  15  14  59 9   0.00   0.5523 3     0.00   0.5523 3 
 16  15  14  60 9   0.00   1.3389 1     0.00   1.3389 1 
 16  15  14  60 9 180.00  -1.3180 2   180.00  -1.3180 2 
 16  15  14  60 9   0.00   0.5523 3     0.00   0.5523 3 
 16  17  18  19 9   0.00   0.2134 1     0.00   0.2134 1 
 16  17  18  19 9 180.00   1.4267 2   180.00   1.4267 2 
 16  17  18  19 9   0.00   0.6945 3     0.00   0.6945 3 
 16  17  18  67 9   0.00   1.3389 1     0.00   1.3389 1 
 16  17  18  67 9 180.00  -1.3180 2   180.00  -1.3180 2 
 16  17  18  67 9   0.00   0.5523 3     0.00   0.5523 3 
 16  17  18  68 9   0.00   1.3389 1     0.00   1.3389 1 
 16  17  18  68 9 180.00  -1.3180 2   180.00  -1.3180 2 
 16  17  18  68 9   0.00   0.5523 3     0.00   0.5523 3 
 17  16  15  61 9   0.00   1.3389 1     0.00   1.3389 1 
 17  16  15  61 9 180.00  -1.3180 2   180.00  -1.3180 2 
 17  16  15  61 9   0.00   0.5523 3     0.00   0.5523 3 
 17  16  15  62 9   0.00   1.3389 1     0.00   1.3389 1 
 17  16  15  62 9 180.00  -1.3180 2   180.00  -1.3180 2 
 17  16  15  62 9   0.00   0.5523 3     0.00   0.5523 3 
 17  18  19  20 9   0.00   0.2134 1     0.00   0.2134 1 
 17  18  19  20 9 180.00   1.4267 2   180.00   1.4267 2 
 17  18  19  20 9   0.00   0.6945 3     0.00   0.6945 3 
 17  18  19  69 9   0.00   1.3389 1     0.00   1.3389 1 
 17  18  19  69 9 180.00  -1.3180 2   180.00  -1.3180 2 
 17  18  19  69 9   0.00   0.5523 3     0.00   0.5523 3 
 17  18  19  70 9   0.00   1.3389 1     0.00   1.3389 1 
 17  18  19  70 9 180.00  -1.3180 2   180.00  -1.3180 2 
 17  18  19  70 9   0.00   0.5523 3     0.00   0.5523 3 
 18  17  16  63 9   0.00   1.3389 1     0.00   1.3389 1 
 18  17  16  63 9 180.00  -1.3180 2   180.00  -1.3180 2 
 18  17  16  63 9   0.00   0.5523 3     0.00   0.5523 3 
 18  17  16  64 9   0.00   1.3389 1     0.00   1.3389 1 
 18  17  16  64 9 180.00  -1.3180 2   180.00  -1.3180 2 
 18  17  16  64 9   0.00   0.5523 3     0.00   0.5523 3 
 18  19  20  21 9   0.00   0.2134 1     0.00   0.2134 1 
 18  19  20  21 9 180.00   1.4267 2   180.00   1.4267 2 
 18  19  20  21 9   0.00   0.6945 3     0.00   0.6945 3 
 18  19  20  71 9   0.00   1.3389 1     0.00   1.3389 1 
 18  19  20  71 9 180.00  -1.3180 2   180.00  -1.3180 2 
 18  19  20  71 9   0.00   0.5523 3     0.00   0.5523 3 
 18  19  20  72 9   0.00   1.3389 1     0.00   1.3389 1 
 18  19  20  72 9 180.00  -1.3180 2   180.00  -1.3180 2 
 18  19  20  72 9   0.00   0.5523 3     0.00   0.5523 3 
 19  18  17  65 9   0.00   1.3389 1     0.00   1.3389 1 
 19  18  17  65 9 180.00  -1.3180 2   180.00  -1.3180 2 
 19  18  17  65 9   0.00   0.5523 3     0.00   0.5523 3 
 19  18  17  66 9   0.00   1.3389 1     0.00   1.3389 1 
 19  18  17  66 9 180.00  -1.3180 2   180.00  -1.3180 2 
 19  18  17  66 9   0.00   0.5523 3     0.00   0.5523 3 
 19  20  21  73 9   0.00   1.3389 1     0.00   1.3389 1 
 19  20  21  73 9 180.00  -1.3180 2   180.00  -1.3180 2 
 19  20  21  73 9   0.00   0.5523 3     0.00   0.5523 3 
 19  20  21  74 9   0.00   1.3389 1     0.00   1.3389 1 
 19  20  21  74 9 180.00  -1.3180 2   180.00  -1.3180 2 
 19  20  21  74 9   0.00   0.5523 3     0.00   0.5523 3 
 20  19  18  67 9   0.00   1.3389 1     0.00   1.3389 1 
 20  19  18  67 9 180.00  -1.3180 2   180.00  -1.3180 2 
 20  19  18  67 9   0.00   0.5523 3     0.00   0.5523 3 
 20  19  18  68 9   0.00   1.3389 1     0.00   1.3389 1 
 20  19  18  68 9 180.00  -1.3180 2   180.00  -1.3180 2 
 20  19  18  68 9   0.00   0.5523 3     0.00   0.5523 3 
 20  21   6  44 9   0.00   1.3389 1     0.00   1.3389 1 
 20  21   6  44 9 180.00  -1.3180 2   180.00  -1.3180 2 
 20  21   6  44 9   0.00   0.5523 3     0.00   0.5523 3 
 20  21   6  45 9   0.00   1.3389 1     0.00   1.3389 1 
 20  21   6  45 9 180.00  -1.3180 2   180.00  -1.3180 2 
 20  21   6  45 9   0.00   0.5523 3     0.00   0.5523 3 
 21   6   8  46 9   0.00   1.3389 1     0.00   1.3389 1 
 21   6   8  46 9 180.00  -1.3180 2   180.00  -1.3180 2 
 21   6   8  46 9   0.00   0.5523 3     0.00   0.5523 3 
 21   6   8  47 9   0.00   1.3389 1     0.00   1.3389 1 
 21   6   8  47 9 180.00  -1.3180 2   180.00  -1.3180 2 
 21   6   8  47 9   0.00   0.5523 3     0.00   0.5523 3 
 21   6   8  48 9   0.00   1.3389 1     0.00   1.3389 1 
 21   6   8  48 9 180.00  -1.3180 2   180.00  -1.3180 2 
 21   6   8  48 9   0.00   0.5523 3     0.00   0.5523 3 
 21  20  19  69 9   0.00   1.3389 1     0.00   1.3389 1 
 21  20  19  69 9 180.00  -1.3180 2   180.00  -1.3180 2 
 21  20  19  69 9   0.00   0.5523 3     0.00   0.5523 3 
 21  20  19  70 9   0.00   1.3389 1     0.00   1.3389 1 
 21  20  19  70 9 180.00  -1.3180 2   180.00  -1.3180 2 
 21  20  19  70 9   0.00   0.5523 3     0.00   0.5523 3 
 22  23  24  25 9   0.00   0.2134 1     0.00   0.2134 1 
 22  23  24  25 9 180.00   1.4267 2   180.00   1.4267 2 
 22  23  24  25 9   0.00   0.6945 3     0.00   0.6945 3 
 22  23  24  38 9   0.00  -1.4393 1     0.00  -1.4393 1 
 22  23  24  38 9 180.00   3.6736 2   180.00   3.6736 2 
 22  23  24  38 9   0.00   0.9958 3     0.00   0.9958 3 
 22  23  24  78 9   0.00   1.3389 1     0.00   1.3389 1 
 22  23  24  78 9 180.00  -1.3180 2   180.00  -1.3180 2 
 22  23  24  78 9   0.00   0.5523 3     0.00   0.5523 3 
 22  23  37  26 9   0.00  -1.4267 1     0.00  -1.4267 1 
 22  23  37  26 9 180.00   1.5816 2   180.00   1.5816 2 
 22  23  37  26 9   0.00   1.5816 3     0.00   1.5816 3 
 22  36  40  33 9   0.00   1.6276 3     0.00   1.6276 3 
 22  36  40  34 9   0.00   2.5230 1     0.00   2.5230 1 
 22  36  40  34 9 180.00   1.9121 2   180.00   1.9121 2 
 22  36  40  34 9   0.00   1.2803 3     0.00   1.2803 3 
 22  36  40  35 9   0.00   2.5230 1     0.00   2.5230 1 
 22  36  40  35 9 180.00   1.9121 2   180.00   1.9121 2 
 22  36  40  35 9   0.00   1.2803 3     0.00   1.2803 3 
 23  22  36  40 9   0.00   0.4184 3     0.00   0.4184 3 
 23  24  25  26 9   0.00   0.2134 1     0.00   0.2134 1 
 23  24  25  26 9 180.00   1.4267 2   180.00   1.4267 2 
 23  24  25  26 9   0.00   0.6945 3     0.00   0.6945 3 
 23  24  25  39 9   0.00  -1.4393 1     0.00  -1.4393 1 
 23  24  25  39 9 180.00   3.6736 2   180.00   3.6736 2 
 23  24  25  39 9   0.00   0.9958 3     0.00   0.9958 3 
 23  24  25  79 9   0.00   1.3389 1     0.00   1.3389 1 
 23  24  25  79 9 180.00  -1.3180 2   180.00  -1.3180 2 
 23  24  25  79 9   0.00   0.5523 3     0.00   0.5523 3 
 23  24  38  83 9 180.00   0.5648 2   180.00   0.5648 2 
 23  24  38  83 9   0.00   0.4937 3     0.00   0.4937 3 
 23  37  26  25 9   0.00  -1.4267 1     0.00  -1.4267 1 
 23  37  26  25 9 180.00   1.5816 2   180.00   1.5816 2 
 23  37  26  25 9   0.00   1.5816 3     0.00   1.5816 3 
 23  37  26  80 9   0.00   1.1924 1     0.00   1.1924 1 
 23  37  26  80 9 180.00   0.6694 2   180.00   0.6694 2 
 23  37  26  80 9   0.00   1.1924 3     0.00   1.1924 3 
 24  23  22  36 9   0.00  -1.4393 1     0.00  -1.4393 1 
 24  23  22  36 9 180.00   3.6736 2   180.00   3.6736 2 
 24  23  22  36 9   0.00   0.9958 3     0.00   0.9958 3 
 24  23  22  75 9   0.00   1.3389 1     0.00   1.3389 1 
 24  23  22  75 9 180.00  -1.3180 2   180.00  -1.3180 2 
 24  23  22  75 9   0.00   0.5523 3     0.00   0.5523 3 
 24  23  22  76 9   0.00   1.3389 1     0.00   1.3389 1 
 24  23  22  76 9 180.00  -1.3180 2   180.00  -1.3180 2 
 24  23  22  76 9   0.00   0.5523 3     0.00   0.5523 3 
 24  23  37  26 9   0.00  -1.4267 1     0.00  -1.4267 1 
 24  23  37  26 9 180.00   1.5816 2   180.00   1.5816 2 
 24  23  37  26 9   0.00   1.5816 3     0.00   1.5816 3 
 24  25  26  37 9   0.00  -1.4393 1     0.00  -1.4393 1 
 24  25  26  37 9 180.00   3.6736 2   180.00   3.6736 2 
 24  25  26  37 9   0.00   0.9958 3     0.00   0.9958 3 
 24  25  26  80 9   0.00   1.3389 1     0.00   1.3389 1 
 24  25  26  80 9 180.00  -1.3180 2   180.00  -1.3180 2 
 24  25  26  80 9   0.00   0.5523 3     0.00   0.5523 3 
 24  25  39  84 9 180.00   0.5648 2   180.00   0.5648 2 
 24  25  39  84 9   0.00   0.4937 3     0.00   0.4937 3 
 25  24  23  37 9   0.00  -1.4393 1     0.00  -1.4393 1 
 25  24  23  37 9 180.00   3.6736 2   180.00   3.6736 2 
 25  24  23  37 9   0.00   0.9958 3     0.00   0.9958 3 
 25  24  23  77 9   0.00   1.3389 1     0.00   1.3389 1 
 25  24  23  77 9 180.00  -1.3180 2   180.00  -1.3180 2 
 25  24  23  77 9   0.00   0.5523 3     0.00   0.5523 3 
 25  24  38  83 9 180.00   0.5648 2   180.00   0.5648 2 
 25  24  38  83 9   0.00   0.4937 3     0.00   0.4937 3 
 25  26   5  28 9 180.00  -0.1674 2   180.00  -0.1674 2 
 25  26   5  28 9   0.00  -0.1172 3     0.00  -0.1172 3 
 25  26   5  31 9 180.00  -0.1674 2   180.00  -0.1674 2 
 25  26   5  31 9   0.00  -0.1172 3     0.00  -0.1172 3 
 26   5  28  29 9 180.00   8.3680 2   180.00   8.3680 2 
 26   5  31  82 9 180.00   8.3680 2   180.00   8.3680 2 
 26  25  24  38 9   0.00  -1.4393 1     0.00  -1.4393 1 
 26  25  24  38 9 180.00   3.6736 2   180.00   3.6736 2 
 26  25  24  38 9   0.00   0.9958 3     0.00   0.9958 3 
 26  25  24  78 9   0.00   1.3389 1     0.00   1.3389 1 
 26  25  24  78 9 180.00  -1.3180 2   180.00  -1.3180 2 
 26  25  24  78 9   0.00   0.5523 3     0.00   0.5523 3 
 26  25  39  84 9 180.00   0.5648 2   180.00   0.5648 2 
 26  25  39  84 9   0.00   0.4937 3     0.00   0.4937 3 
 26  37  23  77 9   0.00   1.1924 1     0.00   1.1924 1 
 26  37  23  77 9 180.00   0.6694 2   180.00   0.6694 2 
 26  37  23  77 9   0.00   1.1924 3     0.00   1.1924 3 
 27   1  30  29 9 180.00  12.5520 2   180.00  12.5520 2 
 27   2  28  29 9 180.00  14.6440 2   180.00  14.6440 2 
 28   2  27  81 9 180.00  14.6440 2   180.00  14.6440 2 
 28   5  26  80 9   0.00  -0.2385 3     0.00  -0.2385 3 
 28   5  31  82 9 180.00   8.3680 2   180.00   8.3680 2 
 28  29   4  31 9 180.00  14.6440 2   180.00  14.6440 2 
 29   4  31  82 9 180.00  14.6440 2   180.00  14.6440 2 
 29  28   5  31 9 180.00   8.3680 2   180.00   8.3680 2 
 29  30   1  41 9 180.00  12.5520 2   180.00  12.5520 2 
 29  30   3  42 9 180.00   8.3680 2   180.00   8.3680 2 
 29  30   3  43 9 180.00   8.3680 2   180.00   8.3680 2 
 30   1  27  81 9 180.00  12.5520 2   180.00  12.5520 2 
 30  29   4  31 9 180.00  14.6440 2   180.00  14.6440 2 
 31   5  26  80 9   0.00  -0.2385 3     0.00  -0.2385 3 
 32   7   9  49 9   0.00   1.3807 1     0.00   1.3807 1 
 32   7   9  49 9 180.00  -2.9455 2   180.00  -2.9455 2 
 32   7   9  49 9   0.00   0.6443 3     0.00   0.6443 3 
 32   7   9  50 9   0.00   1.3807 1     0.00   1.3807 1 
 32   7   9  50 9 180.00  -2.9455 2   180.00  -2.9455 2 
 32   7   9  50 9   0.00   0.6443 3     0.00   0.6443 3 
 32   7  33  40 9   0.00   1.4644 1     0.00   1.4644 1 
 32   7  33  40 9 180.00  13.5980 2   180.00  13.5980 2 
 32   7  33  40 9   0.00  -0.8368 3     0.00  -0.8368 3 
 33   7   9  49 9 180.00  -1.3054 2   180.00  -1.3054 2 
 33   7   9  49 9   0.00   0.6904 3     0.00   0.6904 3 
 33   7   9  50 9 180.00  -1.3054 2   180.00  -1.3054 2 
 33   7   9  50 9   0.00   0.6904 3     0.00   0.6904 3 
 36  22  23  37 9   0.00   0.8535 1     0.00   0.8535 1 
 36  22  23  37 9 180.00   2.9246 2   180.00   2.9246 2 
 36  22  23  37 9   0.00   2.0083 3     0.00   2.0083 3 
 36  22  23  77 9   0.00  -1.3682 1     0.00  -1.3682 1 
 36  22  23  77 9 180.00   2.2426 2   180.00   2.2426 2 
 36  22  23  77 9   0.00   0.5858 3     0.00   0.5858 3 
 37  23  22  75 9   0.00  -1.3682 1     0.00  -1.3682 1 
 37  23  22  75 9 180.00   2.2426 2   180.00   2.2426 2 
 37  23  22  75 9   0.00   0.5858 3     0.00   0.5858 3 
 37  23  22  76 9   0.00  -1.3682 1     0.00  -1.3682 1 
 37  23  22  76 9 180.00   2.2426 2   180.00   2.2426 2 
 37  23  22  76 9   0.00   0.5858 3     0.00   0.5858 3 
 37  23  24  38 9   0.00   0.8535 1     0.00   0.8535 1 
 37  23  24  38 9 180.00   2.9246 2   180.00   2.9246 2 
 37  23  24  38 9   0.00   2.0083 3     0.00   2.0083 3 
 37  23  24  78 9   0.00  -1.3682 1     0.00  -1.3682 1 
 37  23  24  78 9 180.00   2.2426 2   180.00   2.2426 2 
 37  23  24  78 9   0.00   0.5858 3     0.00   0.5858 3 
 37  26  25  39 9   0.00   0.8535 1     0.00   0.8535 1 
 37  26  25  39 9 180.00   2.9246 2   180.00   2.9246 2 
 37  26  25  39 9   0.00   2.0083 3     0.00   2.0083 3 
 37  26  25  79 9   0.00  -1.3682 1     0.00  -1.3682 1 
 37  26  25  79 9 180.00   2.2426 2   180.00   2.2426 2 
 37  26  25  79 9   0.00   0.5858 3     0.00   0.5858 3 
 38  24  23  77 9   0.00  -1.3682 1     0.00  -1.3682 1 
 38  24  23  77 9 180.00   2.2426 2   180.00   2.2426 2 
 38  24  23  77 9   0.00   0.5858 3     0.00   0.5858 3 
 38  24  25  39 9   0.00   0.8535 1     0.00   0.8535 1 
 38  24  25  39 9 180.00   2.9246 2   180.00   2.9246 2 
 38  24  25  39 9   0.00   2.0083 3     0.00   2.0083 3 
 38  24  25  79 9   0.00  -1.3682 1     0.00  -1.3682 1 
 38  24  25  79 9 180.00   2.2426 2   180.00   2.2426 2 
 38  24  25  79 9   0.00   0.5858 3     0.00   0.5858 3 
 39  25  24  78 9   0.00  -1.3682 1     0.00  -1.3682 1 
 39  25  24  78 9 180.00   2.2426 2   180.00   2.2426 2 
 39  25  24  78 9   0.00   0.5858 3     0.00   0.5858 3 
 39  25  26  80 9   0.00  -1.3682 1     0.00  -1.3682 1 
 39  25  26  80 9 180.00   2.2426 2   180.00   2.2426 2 
 39  25  26  80 9   0.00   0.5858 3     0.00   0.5858 3 
 40  36  22  75 9   0.00   0.1255 3     0.00   0.1255 3 
 40  36  22  76 9   0.00   0.1255 3     0.00   0.1255 3 
 41   1  27  81 9 180.00  12.5520 2   180.00  12.5520 2 
 44   6   8  46 9   0.00   0.5941 1     0.00   0.5941 1 
 44   6   8  46 9 180.00  -2.8995 2   180.00  -2.8995 2 
 44   6   8  46 9   0.00   0.6569 3     0.00   0.6569 3 
 44   6   8  47 9   0.00   0.5941 1     0.00   0.5941 1 
 44   6   8  47 9 180.00  -2.8995 2   180.00  -2.8995 2 
 44   6   8  47 9   0.00   0.6569 3     0.00   0.6569 3 
 44   6   8  48 9   0.00   0.5941 1     0.00   0.5941 1 
 44   6   8  48 9 180.00  -2.8995 2   180.00  -2.8995 2 
 44   6   8  48 9   0.00   0.6569 3     0.00   0.6569 3 
 44   6  21  73 9   0.00   0.5941 1     0.00   0.5941 1 
 44   6  21  73 9 180.00  -2.8995 2   180.00  -2.8995 2 
 44   6  21  73 9   0.00   0.6569 3     0.00   0.6569 3 
 44   6  21  74 9   0.00   0.5941 1     0.00   0.5941 1 
 44   6  21  74 9 180.00  -2.8995 2   180.00  -2.8995 2 
 44   6  21  74 9   0.00   0.6569 3     0.00   0.6569 3 
 45   6   8  46 9   0.00   0.5941 1     0.00   0.5941 1 
 45   6   8  46 9 180.00  -2.8995 2   180.00  -2.8995 2 
 45   6   8  46 9   0.00   0.6569 3     0.00   0.6569 3 
 45   6   8  47 9   0.00   0.5941 1     0.00   0.5941 1 
 45   6   8  47 9 180.00  -2.8995 2   180.00  -2.8995 2 
 45   6   8  47 9   0.00   0.6569 3     0.00   0.6569 3 
 45   6   8  48 9   0.00   0.5941 1     0.00   0.5941 1 
 45   6   8  48 9 180.00  -2.8995 2   180.00  -2.8995 2 
 45   6   8  48 9   0.00   0.6569 3     0.00   0.6569 3 
 45   6  21  73 9   0.00   0.5941 1     0.00   0.5941 1 
 45   6  21  73 9 180.00  -2.8995 2   180.00  -2.8995 2 
 45   6  21  73 9   0.00   0.6569 3     0.00   0.6569 3 
 45   6  21  74 9   0.00   0.5941 1     0.00   0.5941 1 
 45   6  21  74 9 180.00  -2.8995 2   180.00  -2.8995 2 
 45   6  21  74 9   0.00   0.6569 3     0.00   0.6569 3 
 49   9  10  51 9   0.00   0.5941 1     0.00   0.5941 1 
 49   9  10  51 9 180.00  -2.8995 2   180.00  -2.8995 2 
 49   9  10  51 9   0.00   0.6569 3     0.00   0.6569 3 
 49   9  10  52 9   0.00   0.5941 1     0.00   0.5941 1 
 49   9  10  52 9 180.00  -2.8995 2   180.00  -2.8995 2 
 49   9  10  52 9   0.00   0.6569 3     0.00   0.6569 3 
 50   9  10  51 9   0.00   0.5941 1     0.00   0.5941 1 
 50   9  10  51 9 180.00  -2.8995 2   180.00  -2.8995 2 
 50   9  10  51 9   0.00   0.6569 3     0.00   0.6569 3 
 50   9  10  52 9   0.00   0.5941 1     0.00   0.5941 1 
 50   9  10  52 9 180.00  -2.8995 2   180.00  -2.8995 2 
 50   9  10  52 9   0.00   0.6569 3     0.00   0.6569 3 
 51  10  11  53 9   0.00   0.5941 1     0.00   0.5941 1 
 51  10  11  53 9 180.00  -2.8995 2   180.00  -2.8995 2 
 51  10  11  53 9   0.00   0.6569 3     0.00   0.6569 3 
 51  10  11  54 9   0.00   0.5941 1     0.00   0.5941 1 
 51  10  11  54 9 180.00  -2.8995 2   180.00  -2.8995 2 
 51  10  11  54 9   0.00   0.6569 3     0.00   0.6569 3 
 52  10  11  53 9   0.00   0.5941 1     0.00   0.5941 1 
 52  10  11  53 9 180.00  -2.8995 2   180.00  -2.8995 2 
 52  10  11  53 9   0.00   0.6569 3     0.00   0.6569 3 
 52  10  11  54 9   0.00   0.5941 1     0.00   0.5941 1 
 52  10  11  54 9 180.00  -2.8995 2   180.00  -2.8995 2 
 52  10  11  54 9   0.00   0.6569 3     0.00   0.6569 3 
 53  11  12  55 9   0.00   0.5941 1     0.00   0.5941 1 
 53  11  12  55 9 180.00  -2.8995 2   180.00  -2.8995 2 
 53  11  12  55 9   0.00   0.6569 3     0.00   0.6569 3 
 53  11  12  56 9   0.00   0.5941 1     0.00   0.5941 1 
 53  11  12  56 9 180.00  -2.8995 2   180.00  -2.8995 2 
 53  11  12  56 9   0.00   0.6569 3     0.00   0.6569 3 
 54  11  12  55 9   0.00   0.5941 1     0.00   0.5941 1 
 54  11  12  55 9 180.00  -2.8995 2   180.00  -2.8995 2 
 54  11  12  55 9   0.00   0.6569 3     0.00   0.6569 3 
 54  11  12  56 9   0.00   0.5941 1     0.00   0.5941 1 
 54  11  12  56 9 180.00  -2.8995 2   180.00  -2.8995 2 
 54  11  12  56 9   0.00   0.6569 3     0.00   0.6569 3 
 55  12  13  57 9   0.00   0.5941 1     0.00   0.5941 1 
 55  12  13  57 9 180.00  -2.8995 2   180.00  -2.8995 2 
 55  12  13  57 9   0.00   0.6569 3     0.00   0.6569 3 
 55  12  13  58 9   0.00   0.5941 1     0.00   0.5941 1 
 55  12  13  58 9 180.00  -2.8995 2   180.00  -2.8995 2 
 55  12  13  58 9   0.00   0.6569 3     0.00   0.6569 3 
 56  12  13  57 9   0.00   0.5941 1     0.00   0.5941 1 
 56  12  13  57 9 180.00  -2.8995 2   180.00  -2.8995 2 
 56  12  13  57 9   0.00   0.6569 3     0.00   0.6569 3 
 56  12  13  58 9   0.00   0.5941 1     0.00   0.5941 1 
 56  12  13  58 9 180.00  -2.8995 2   180.00  -2.8995 2 
 56  12  13  58 9   0.00   0.6569 3     0.00   0.6569 3 
 57  13  14  59 9   0.00   0.5941 1     0.00   0.5941 1 
 57  13  14  59 9 180.00  -2.8995 2   180.00  -2.8995 2 
 57  13  14  59 9   0.00   0.6569 3     0.00   0.6569 3 
 57  13  14  60 9   0.00   0.5941 1     0.00   0.5941 1 
 57  13  14  60 9 180.00  -2.8995 2   180.00  -2.8995 2 
 57  13  14  60 9   0.00   0.6569 3     0.00   0.6569 3 
 58  13  14  59 9   0.00   0.5941 1     0.00   0.5941 1 
 58  13  14  59 9 180.00  -2.8995 2   180.00  -2.8995 2 
 58  13  14  59 9   0.00   0.6569 3     0.00   0.6569 3 
 58  13  14  60 9   0.00   0.5941 1     0.00   0.5941 1 
 58  13  14  60 9 180.00  -2.8995 2   180.00  -2.8995 2 
 58  13  14  60 9   0.00   0.6569 3     0.00   0.6569 3 
 59  14  15  61 9   0.00   0.5941 1     0.00   0.5941 1 
 59  14  15  61 9 180.00  -2.8995 2   180.00  -2.8995 2 
 59  14  15  61 9   0.00   0.6569 3     0.00   0.6569 3 
 59  14  15  62 9   0.00   0.5941 1     0.00   0.5941 1 
 59  14  15  62 9 180.00  -2.8995 2   180.00  -2.8995 2 
 59  14  15  62 9   0.00   0.6569 3     0.00   0.6569 3 
 60  14  15  61 9   0.00   0.5941 1     0.00   0.5941 1 
 60  14  15  61 9 180.00  -2.8995 2   180.00  -2.8995 2 
 60  14  15  61 9   0.00   0.6569 3     0.00   0.6569 3 
 60  14  15  62 9   0.00   0.5941 1     0.00   0.5941 1 
 60  14  15  62 9 180.00  -2.8995 2   180.00  -2.8995 2 
 60  14  15  62 9   0.00   0.6569 3     0.00   0.6569 3 
 61  15  16  63 9   0.00   0.5941 1     0.00   0.5941 1 
 61  15  16  63 9 180.00  -2.8995 2   180.00  -2.8995 2 
 61  15  16  63 9   0.00   0.6569 3     0.00   0.6569 3 
 61  15  16  64 9   0.00   0.5941 1     0.00   0.5941 1 
 61  15  16  64 9 180.00  -2.8995 2   180.00  -2.8995 2 
 61  15  16  64 9   0.00   0.6569 3     0.00   0.6569 3 
 62  15  16  63 9   0.00   0.5941 1     0.00   0.5941 1 
 62  15  16  63 9 180.00  -2.8995 2   180.00  -2.8995 2 
 62  15  16  63 9   0.00   0.6569 3     0.00   0.6569 3 
 62  15  16  64 9   0.00   0.5941 1     0.00   0.5941 1 
 62  15  16  64 9 180.00  -2.8995 2   180.00  -2.8995 2 
 62  15  16  64 9   0.00   0.6569 3     0.00   0.6569 3 
 63  16  17  65 9   0.00   0.5941 1     0.00   0.5941 1 
 63  16  17  65 9 180.00  -2.8995 2   180.00  -2.8995 2 
 63  16  17  65 9   0.00   0.6569 3     0.00   0.6569 3 
 63  16  17  66 9   0.00   0.5941 1     0.00   0.5941 1 
 63  16  17  66 9 180.00  -2.8995 2   180.00  -2.8995 2 
 63  16  17  66 9   0.00   0.6569 3     0.00   0.6569 3 
 64  16  17  65 9   0.00   0.5941 1     0.00   0.5941 1 
 64  16  17  65 9 180.00  -2.8995 2   180.00  -2.8995 2 
 64  16  17  65 9   0.00   0.6569 3     0.00   0.6569 3 
 64  16  17  66 9   0.00   0.5941 1     0.00   0.5941 1 
 64  16  17  66 9 180.00  -2.8995 2   180.00  -2.8995 2 
 64  16  17  66 9   0.00   0.6569 3     0.00   0.6569 3 
 65  17  18  67 9   0.00   0.5941 1     0.00   0.5941 1 
 65  17  18  67 9 180.00  -2.8995 2   180.00  -2.8995 2 
 65  17  18  67 9   0.00   0.6569 3     0.00   0.6569 3 
 65  17  18  68 9   0.00   0.5941 1     0.00   0.5941 1 
 65  17  18  68 9 180.00  -2.8995 2   180.00  -2.8995 2 
 65  17  18  68 9   0.00   0.6569 3     0.00   0.6569 3 
 66  17  18  67 9   0.00   0.5941 1     0.00   0.5941 1 
 66  17  18  67 9 180.00  -2.8995 2   180.00  -2.8995 2 
 66  17  18  67 9   0.00   0.6569 3     0.00   0.6569 3 
 66  17  18  68 9   0.00   0.5941 1     0.00   0.5941 1 
 66  17  18  68 9 180.00  -2.8995 2   180.00  -2.8995 2 
 66  17  18  68 9   0.00   0.6569 3     0.00   0.6569 3 
 67  18  19  69 9   0.00   0.5941 1     0.00   0.5941 1 
 67  18  19  69 9 180.00  -2.8995 2   180.00  -2.8995 2 
 67  18  19  69 9   0.00   0.6569 3     0.00   0.6569 3 
 67  18  19  70 9   0.00   0.5941 1     0.00   0.5941 1 
 67  18  19  70 9 180.00  -2.8995 2   180.00  -2.8995 2 
 67  18  19  70 9   0.00   0.6569 3     0.00   0.6569 3 
 68  18  19  69 9   0.00   0.5941 1     0.00   0.5941 1 
 68  18  19  69 9 180.00  -2.8995 2   180.00  -2.8995 2 
 68  18  19  69 9   0.00   0.6569 3     0.00   0.6569 3 
 68  18  19  70 9   0.00   0.5941 1     0.00   0.5941 1 
 68  18  19  70 9 180.00  -2.8995 2   180.00  -2.8995 2 
 68  18  19  70 9   0.00   0.6569 3     0.00   0.6569 3 
 69  19  20  71 9   0.00   0.5941 1     0.00   0.5941 1 
 69  19  20  71 9 180.00  -2.8995 2   180.00  -2.8995 2 
 69  19  20  71 9   0.00   0.6569 3     0.00   0.6569 3 
 69  19  20  72 9   0.00   0.5941 1     0.00   0.5941 1 
 69  19  20  72 9 180.00  -2.8995 2   180.00  -2.8995 2 
 69  19  20  72 9   0.00   0.6569 3     0.00   0.6569 3 
 70  19  20  71 9   0.00   0.5941 1     0.00   0.5941 1 
 70  19  20  71 9 180.00  -2.8995 2   180.00  -2.8995 2 
 70  19  20  71 9   0.00   0.6569 3     0.00   0.6569 3 
 70  19  20  72 9   0.00   0.5941 1     0.00   0.5941 1 
 70  19  20  72 9 180.00  -2.8995 2   180.00  -2.8995 2 
 70  19  20  72 9   0.00   0.6569 3     0.00   0.6569 3 
 71  20  21  73 9   0.00   0.5941 1     0.00   0.5941 1 
 71  20  21  73 9 180.00  -2.8995 2   180.00  -2.8995 2 
 71  20  21  73 9   0.00   0.6569 3     0.00   0.6569 3 
 71  20  21  74 9   0.00   0.5941 1     0.00   0.5941 1 
 71  20  21  74 9 180.00  -2.8995 2   180.00  -2.8995 2 
 71  20  21  74 9   0.00   0.6569 3     0.00   0.6569 3 
 72  20  21  73 9   0.00   0.5941 1     0.00   0.5941 1 
 72  20  21  73 9 180.00  -2.8995 2   180.00  -2.8995 2 
 72  20  21  73 9   0.00   0.6569 3     0.00   0.6569 3 
 72  20  21  74 9   0.00   0.5941 1     0.00   0.5941 1 
 72  20  21  74 9 180.00  -2.8995 2   180.00  -2.8995 2 
 72  20  21  74 9   0.00   0.6569 3     0.00   0.6569 3 
 75  22  23  77 9   0.00   0.5941 1     0.00   0.5941 1 
 75  22  23  77 9 180.00  -2.8995 2   180.00  -2.8995 2 
 75  22  23  77 9   0.00   0.6569 3     0.00   0.6569 3 
 76  22  23  77 9   0.00   0.5941 1     0.00   0.5941 1 
 76  22  23  77 9 180.00  -2.8995 2   180.00  -2.8995 2 
 76  22  23  77 9   0.00   0.6569 3     0.00   0.6569 3 
 77  23  24  78 9   0.00   0.5941 1     0.00   0.5941 1 
 77  23  24  78 9 180.00  -2.8995 2   180.00  -2.8995 2 
 77  23  24  78 9   0.00   0.6569 3     0.00   0.6569 3 
 78  24  25  79 9   0.00   0.5941 1     0.00   0.5941 1 
 78  24  25  79 9 180.00  -2.8995 2   180.00  -2.8995 2 
 78  24  25  79 9   0.00   0.6569 3     0.00   0.6569 3 
 78  24  38  83 9   0.00   1.2468 1     0.00   1.2468 1 
 78  24  38  83 9 180.00  -0.5774 2   180.00  -0.5774 2 
 78  24  38  83 9   0.00   0.7238 3     0.00   0.7238 3 
 79  25  26  80 9   0.00   0.5941 1     0.00   0.5941 1 
 79  25  26  80 9 180.00  -2.8995 2   180.00  -2.8995 2 
 79  25  26  80 9   0.00   0.6569 3     0.00   0.6569 3 
 79  25  39  84 9   0.00   1.2468 1     0.00   1.2468 1 
 79  25  39  84 9 180.00  -0.5774 2   180.00  -0.5774 2 
 79  25  39  84 9   0.00   0.7238 3     0.00   0.7238 3 


[ dihedrals ]
; ai aj ak al fu xi0 kxi xi0 kxi
  1  27  30  41 2   0.00  15.0540     0.00  15.0540
 27   2   1  81 2   0.00  21.0790     0.00  21.0790
 30  29   1   3 2   0.00  21.0790     0.00  21.0790
 29  28  30   4 2   0.00  24.0915     0.00  24.0915
 28   2  29   5 2   0.00  30.1081     0.00  30.1081
  5  26  28  31 2   0.00   7.2300     0.00   7.2300
 26  37   5  25 2   0.00   0.0000     0.00   0.0000
 26  25   5  80 2   0.00   0.0000     0.00   0.0000
 23  22  37  24 2   0.00   0.0000     0.00   0.0000
 23  22  37  77 2   0.00   0.0000     0.00   0.0000
 22  36  23  75 2   0.00   0.0000     0.00   0.0000
 22  36  23  76 2   0.00   0.0000     0.00   0.0000
 24  25  23  38 2   0.00   0.0000     0.00   0.0000
 24  25  23  78 2   0.00   0.0000     0.00   0.0000
 25  24  26  39 2   0.00   0.0000     0.00   0.0000
 25  24  26  79 2   0.00   0.0000     0.00   0.0000
 40  33  36  34 2   0.00   0.0000     0.00   0.0000
 40  33  36  35 2   0.00   0.0000     0.00   0.0000
  7   9  33  32 2   0.00  84.9101     0.00  84.9101
  9  10   7  49 2   0.00   0.0000     0.00   0.0000
  9  10   7  50 2   0.00   0.0000     0.00   0.0000
 10  11   9  51 2   0.00   0.0000     0.00   0.0000
 10  11   9  52 2   0.00   0.0000     0.00   0.0000
 11  12  10  53 2   0.00   0.0000     0.00   0.0000
 11  12  10  54 2   0.00   0.0000     0.00   0.0000
 12  13  11  55 2   0.00   0.0000     0.00   0.0000
 12  13  11  56 2   0.00   0.0000     0.00   0.0000
 13  14  12  57 2   0.00   0.0000     0.00   0.0000
 13  14  12  58 2   0.00   0.0000     0.00   0.0000
 14  15  13  59 2   0.00   0.0000     0.00   0.0000
 14  15  13  60 2   0.00   0.0000     0.00   0.0000
 15  16  14  61 2   0.00   0.0000     0.00   0.0000
 15  16  14  62 2   0.00   0.0000     0.00   0.0000
 16  17  15  63 2   0.00   0.0000     0.00   0.0000
 16  17  15  64 2   0.00   0.0000     0.00   0.0000
 17  18  16  65 2   0.00   0.0000     0.00   0.0000
 17  18  16  66 2   0.00   0.0000     0.00   0.0000
 18  19  17  67 2   0.00   0.0000     0.00   0.0000
 18  19  17  68 2   0.00   0.0000     0.00   0.0000
 19  20  18  69 2   0.00   0.0000     0.00   0.0000
 19  20  18  70 2   0.00   0.0000     0.00   0.0000
 20  21  19  71 2   0.00   0.0000     0.00   0.0000
 20  21  19  72 2   0.00   0.0000     0.00   0.0000
 21   6  20  73 2   0.00   0.0000     0.00   0.0000
 21   6  20  74 2   0.00   0.0000     0.00   0.0000
  6   8  21  44 2   0.00   0.0000     0.00   0.0000
  6   8  21  45 2   0.00   0.0000     0.00   0.0000
  3  42  30  43 2   0.00   2.4100     0.00   2.4100
  8  46   6  47 2   0.00   0.0000     0.00   0.0000
  8  46   6  48 2   0.00   0.0000     0.00   0.0000
 31   4   5  82 2   0.00  40.9530     0.00  40.9530


#ifdef POSRES_LIGAND 
[ position_restraints ] 
; atom  type      fx      fy      fz
   1 1 1000 1000 1000 
   2 1 1000 1000 1000 
   3 1 1000 1000 1000 
   4 1 1000 1000 1000 
   5 1 1000 1000 1000 
   6 1 1000 1000 1000 
   7 1 1000 1000 1000 
   8 1 1000 1000 1000 
   9 1 1000 1000 1000 
  10 1 1000 1000 1000 
  11 1 1000 1000 1000 
  12 1 1000 1000 1000 
  13 1 1000 1000 1000 
  14 1 1000 1000 1000 
  15 1 1000 1000 1000 
  16 1 1000 1000 1000 
  17 1 1000 1000 1000 
  18 1 1000 1000 1000 
  19 1 1000 1000 1000 
  20 1 1000 1000 1000 
  21 1 1000 1000 1000 
  22 1 1000 1000 1000 
  23 1 1000 1000 1000 
  24 1 1000 1000 1000 
  25 1 1000 1000 1000 
  26 1 1000 1000 1000 
  27 1 1000 1000 1000 
  28 1 1000 1000 1000 
  29 1 1000 1000 1000 
  30 1 1000 1000 1000 
  31 1 1000 1000 1000 
  32 1 1000 1000 1000 
  33 1 1000 1000 1000 
  34 1 1000 1000 1000 
  35 1 1000 1000 1000 
  36 1 1000 1000 1000 
  37 1 1000 1000 1000 
  38 1 1000 1000 1000 
  39 1 1000 1000 1000 
  40 1 1000 1000 1000 
#endif 
