# Supplementary material for: Insights into the Possible Impact of PFAS on Phosphatidylcholine Metabolism and Membranes through Molecular Dynamics Simulations
Source: ACS Environ Au. 2026 May 11;6(4):566–72. doi: 10.1021/acsenvironau.5c00299 (PMC13377507; doi:10.1021/acsenvironau.5c00299)
Supplement: Supplementary file 1 [file vg5c00299_si_001.zip › supp_zip/ligand_parameters/PA_CHPT1.itp]

;  ----
; Built RTF for LI2_corr_0.mol2
;    by user SwissParam     Mon 07 Jul 2025 07:42:35 CEST
; ---- 
;

[ atomtypes ] 
; name at.num  mass   charge  ptype    sigma            epsilon 
CR      6   12.0110  0.0  A         0.358141    0.234304  
C=O     6   12.0110  0.0  A         0.356359    0.460240  
C=C     6   12.0110  0.0  A         0.372396    0.284512  
OR      8   15.9994  0.0  A         0.315378    0.636386  
O=C     8   15.9994  0.0  A         0.302905    0.502080  
HCMM    1    1.0079  0.0  A         0.235197    0.092048  
HOR     1    1.0079  0.0  A         0.040001    0.192464  

[ pairtypes ] 
;  i     j    func     sigma1-4       epsilon1-4 ; THESE ARE 1-4 INTERACTIONS
CR       CR     1      0.338541    0.041840 
CR       C=O    1      0.347450    0.138768 
CR       C=C    1      0.355469    0.109105 
CR       OR     1      0.326960    0.163176 
CR       O=C    1      0.293997    0.144938 
CR       HCMM   1      0.286869    0.062059 
CR       HOR    1      0.189271    0.089737 
O=C      C=O    1      0.302905    0.480705 
O=C      C=C    1      0.310924    0.377952 
O=C      OR     1      0.282415    0.565258 
O=C      O=C    1      0.249452    0.502080 
O=C      HCMM   1      0.242324    0.214978 
O=C      HOR    1      0.144726    0.310857 


[ moleculetype ]
; Name nrexcl 
LI2 3

[ atoms ] 
; nr type resnr resid atom cgnr charge mass
   1 CR   1  LI2 C       1  0.2800  12.0110 
   2 CR   1  LI2 C1      2  0.2800  12.0110 
   3 CR   1  LI2 C2      3  0.2800  12.0110 
   4 C=O  1  LI2 C3      4  0.6590  12.0110 
   5 CR   1  LI2 C4      5  0.0610  12.0110 
   6 CR   1  LI2 C5      6  0.0000  12.0110 
   7 CR   1  LI2 C6      7  0.0000  12.0110 
   8 CR   1  LI2 C7      8  0.0000  12.0110 
   9 CR   1  LI2 C8      9  0.0000  12.0110 
  10 CR   1  LI2 C9     10  0.0000  12.0110 
  11 CR   1  LI2 C10    11  0.1382  12.0110 
  12 C=C  1  LI2 C11    12 -0.2882  12.0110 
  13 C=O  1  LI2 C12    13  0.6590  12.0110 
  14 CR   1  LI2 C13    14  0.0610  12.0110 
  15 CR   1  LI2 C14    15  0.0000  12.0110 
  16 CR   1  LI2 C15    16  0.0000  12.0110 
  17 CR   1  LI2 C16    17  0.0000  12.0110 
  18 CR   1  LI2 C17    18  0.0000  12.0110 
  19 CR   1  LI2 C18    19  0.0000  12.0110 
  20 CR   1  LI2 C19    20  0.0000  12.0110 
  21 CR   1  LI2 C20    21  0.0000  12.0110 
  22 C=C  1  LI2 C21    22 -0.2882  12.0110 
  23 CR   1  LI2 C22    23  0.1382  12.0110 
  24 CR   1  LI2 C23    24  0.0000  12.0110 
  25 CR   1  LI2 C24    25  0.0000  12.0110 
  26 CR   1  LI2 C25    26  0.0000  12.0110 
  27 CR   1  LI2 C26    27  0.0000  12.0110 
  28 CR   1  LI2 C27    28  0.0000  12.0110 
  29 CR   1  LI2 C28    29  0.0000  12.0110 
  30 CR   1  LI2 C29    30  0.0000  12.0110 
  31 CR   1  LI2 C30    31  0.0000  12.0110 
  32 CR   1  LI2 C31    32  0.0000  12.0110 
  33 CR   1  LI2 C32    33  0.0000  12.0110 
  34 CR   1  LI2 C33    34  0.0000  12.0110 
  35 CR   1  LI2 C34    35  0.0000  12.0110 
  36 CR   1  LI2 C35    36  0.0000  12.0110 
  37 CR   1  LI2 C36    37  0.0000  12.0110 
  38 OR   1  LI2 O      38 -0.6800  15.9994 
  39 OR   1  LI2 O1     39 -0.4300  15.9994 
  40 O=C  1  LI2 O2     40 -0.5700  15.9994 
  41 OR   1  LI2 O3     41 -0.4300  15.9994 
  42 O=C  1  LI2 O4     42 -0.5700  15.9994 
  43 HCMM 1  LI2 H      43  0.0000   1.0079 
  44 HCMM 1  LI2 H1     44  0.0000   1.0079 
  45 HCMM 1  LI2 H2     45  0.0000   1.0079 
  46 HCMM 1  LI2 H3     46  0.0000   1.0079 
  47 HCMM 1  LI2 H4     47  0.0000   1.0079 
  48 HCMM 1  LI2 H5     48  0.0000   1.0079 
  49 HCMM 1  LI2 H6     49  0.0000   1.0079 
  50 HCMM 1  LI2 H7     50  0.0000   1.0079 
  51 HCMM 1  LI2 H8     51  0.0000   1.0079 
  52 HCMM 1  LI2 H9     52  0.0000   1.0079 
  53 HCMM 1  LI2 H10    53  0.0000   1.0079 
  54 HCMM 1  LI2 H11    54  0.0000   1.0079 
  55 HCMM 1  LI2 H12    55  0.0000   1.0079 
  56 HCMM 1  LI2 H13    56  0.0000   1.0079 
  57 HCMM 1  LI2 H14    57  0.0000   1.0079 
  58 HCMM 1  LI2 H15    58  0.0000   1.0079 
  59 HCMM 1  LI2 H16    59  0.0000   1.0079 
  60 HCMM 1  LI2 H17    60  0.0000   1.0079 
  61 HCMM 1  LI2 H18    61  0.0000   1.0079 
  62 HCMM 1  LI2 H19    62  0.1500   1.0079 
  63 HCMM 1  LI2 H20    63  0.0000   1.0079 
  64 HCMM 1  LI2 H21    64  0.0000   1.0079 
  65 HCMM 1  LI2 H22    65  0.0000   1.0079 
  66 HCMM 1  LI2 H23    66  0.0000   1.0079 
  67 HCMM 1  LI2 H24    67  0.0000   1.0079 
  68 HCMM 1  LI2 H25    68  0.0000   1.0079 
  69 HCMM 1  LI2 H26    69  0.0000   1.0079 
  70 HCMM 1  LI2 H27    70  0.0000   1.0079 
  71 HCMM 1  LI2 H28    71  0.0000   1.0079 
  72 HCMM 1  LI2 H29    72  0.0000   1.0079 
  73 HCMM 1  LI2 H30    73  0.0000   1.0079 
  74 HCMM 1  LI2 H31    74  0.0000   1.0079 
  75 HCMM 1  LI2 H32    75  0.0000   1.0079 
  76 HCMM 1  LI2 H33    76  0.0000   1.0079 
  77 HCMM 1  LI2 H34    77  0.0000   1.0079 
  78 HCMM 1  LI2 H35    78  0.0000   1.0079 
  79 HCMM 1  LI2 H36    79  0.1500   1.0079 
  80 HCMM 1  LI2 H37    80  0.0000   1.0079 
  81 HCMM 1  LI2 H38    81  0.0000   1.0079 
  82 HCMM 1  LI2 H39    82  0.0000   1.0079 
  83 HCMM 1  LI2 H40    83  0.0000   1.0079 
  84 HCMM 1  LI2 H41    84  0.0000   1.0079 
  85 HCMM 1  LI2 H42    85  0.0000   1.0079 
  86 HCMM 1  LI2 H43    86  0.0000   1.0079 
  87 HCMM 1  LI2 H44    87  0.0000   1.0079 
  88 HCMM 1  LI2 H45    88  0.0000   1.0079 
  89 HCMM 1  LI2 H46    89  0.0000   1.0079 
  90 HCMM 1  LI2 H47    90  0.0000   1.0079 
  91 HCMM 1  LI2 H48    91  0.0000   1.0079 
  92 HCMM 1  LI2 H49    92  0.0000   1.0079 
  93 HCMM 1  LI2 H50    93  0.0000   1.0079 
  94 HCMM 1  LI2 H51    94  0.0000   1.0079 
  95 HCMM 1  LI2 H52    95  0.0000   1.0079 
  96 HCMM 1  LI2 H53    96  0.0000   1.0079 
  97 HCMM 1  LI2 H54    97  0.0000   1.0079 
  98 HCMM 1  LI2 H55    98  0.0000   1.0079 
  99 HCMM 1  LI2 H56    99  0.0000   1.0079 
 100 HCMM 1  LI2 H57   100  0.0000   1.0079 
 101 HCMM 1  LI2 H58   101  0.0000   1.0079 
 102 HCMM 1  LI2 H59   102  0.0000   1.0079 
 103 HCMM 1  LI2 H60   103  0.0000   1.0079 
 104 HCMM 1  LI2 H61   104  0.0000   1.0079 
 105 HCMM 1  LI2 H62   105  0.0000   1.0079 
 106 HCMM 1  LI2 H63   106  0.0000   1.0079 
 107 HCMM 1  LI2 H64   107  0.0000   1.0079 
 108 HCMM 1  LI2 H65   108  0.0000   1.0079 
 109 HCMM 1  LI2 H66   109  0.0000   1.0079 
 110 HCMM 1  LI2 H67   110  0.0000   1.0079 
 111 HCMM 1  LI2 H68   111  0.0000   1.0079 
 112 HOR  1  LI2 H69   112  0.4000   1.0079 

[ bonds ]
; ai aj fu b0 kb, b0 kb
  1   2 1 0.15080  256422.3  0.15080  256422.3 
  1  38 1 0.14180  303937.5  0.14180  303937.5 
  2   3 1 0.15080  256422.3  0.15080  256422.3 
  2  39 1 0.14180  303937.5  0.14180  303937.5 
  3  41 1 0.14180  303937.5  0.14180  303937.5 
  4   5 1 0.14920  252327.8  0.14920  252327.8 
  4  39 1 0.13550  349343.9  0.13550  349343.9 
  4  40 1 0.12220  779866.6  0.12220  779866.6 
  5   6 1 0.15080  256422.3  0.15080  256422.3 
  6   7 1 0.15080  256422.3  0.15080  256422.3 
  7   8 1 0.15080  256422.3  0.15080  256422.3 
  8   9 1 0.15080  256422.3  0.15080  256422.3 
  9  10 1 0.15080  256422.3  0.15080  256422.3 
 10  11 1 0.15080  256422.3  0.15080  256422.3 
 11  12 1 0.14820  273344.9  0.14820  273344.9 
 12  22 1 0.13330  572403.8  0.13330  572403.8 
 13  14 1 0.14920  252327.8  0.14920  252327.8 
 13  41 1 0.13550  349343.9  0.13550  349343.9 
 13  42 1 0.12220  779866.6  0.12220  779866.6 
 14  15 1 0.15080  256422.3  0.15080  256422.3 
 15  16 1 0.15080  256422.3  0.15080  256422.3 
 16  17 1 0.15080  256422.3  0.15080  256422.3 
 17  18 1 0.15080  256422.3  0.15080  256422.3 
 18  19 1 0.15080  256422.3  0.15080  256422.3 
 19  20 1 0.15080  256422.3  0.15080  256422.3 
 20  21 1 0.15080  256422.3  0.15080  256422.3 
 21  31 1 0.15080  256422.3  0.15080  256422.3 
 22  23 1 0.14820  273344.9  0.14820  273344.9 
 23  24 1 0.15080  256422.3  0.15080  256422.3 
 24  25 1 0.15080  256422.3  0.15080  256422.3 
 25  26 1 0.15080  256422.3  0.15080  256422.3 
 26  27 1 0.15080  256422.3  0.15080  256422.3 
 27  28 1 0.15080  256422.3  0.15080  256422.3 
 28  29 1 0.15080  256422.3  0.15080  256422.3 
 29  30 1 0.15080  256422.3  0.15080  256422.3 
 31  32 1 0.15080  256422.3  0.15080  256422.3 
 32  33 1 0.15080  256422.3  0.15080  256422.3 
 33  34 1 0.15080  256422.3  0.15080  256422.3 
 34  35 1 0.15080  256422.3  0.15080  256422.3 
 35  36 1 0.15080  256422.3  0.15080  256422.3 
 36  37 1 0.15080  256422.3  0.15080  256422.3 
  1  43 1 0.10930  287014.9  0.10930  287014.9 
  1  44 1 0.10930  287014.9  0.10930  287014.9 
  2  45 1 0.10930  287014.9  0.10930  287014.9 
  3  46 1 0.10930  287014.9  0.10930  287014.9 
  3  47 1 0.10930  287014.9  0.10930  287014.9 
  5  48 1 0.10930  287014.9  0.10930  287014.9 
  5  49 1 0.10930  287014.9  0.10930  287014.9 
  6  50 1 0.10930  287014.9  0.10930  287014.9 
  6  51 1 0.10930  287014.9  0.10930  287014.9 
  7  52 1 0.10930  287014.9  0.10930  287014.9 
  7  53 1 0.10930  287014.9  0.10930  287014.9 
  8  54 1 0.10930  287014.9  0.10930  287014.9 
  8  55 1 0.10930  287014.9  0.10930  287014.9 
  9  56 1 0.10930  287014.9  0.10930  287014.9 
  9  57 1 0.10930  287014.9  0.10930  287014.9 
 10  58 1 0.10930  287014.9  0.10930  287014.9 
 10  59 1 0.10930  287014.9  0.10930  287014.9 
 11  60 1 0.10930  287014.9  0.10930  287014.9 
 11  61 1 0.10930  287014.9  0.10930  287014.9 
 12  62 1 0.10830  311344.8  0.10830  311344.8 
 14  63 1 0.10930  287014.9  0.10930  287014.9 
 14  64 1 0.10930  287014.9  0.10930  287014.9 
 15  65 1 0.10930  287014.9  0.10930  287014.9 
 15  66 1 0.10930  287014.9  0.10930  287014.9 
 16  67 1 0.10930  287014.9  0.10930  287014.9 
 16  68 1 0.10930  287014.9  0.10930  287014.9 
 17  69 1 0.10930  287014.9  0.10930  287014.9 
 17  70 1 0.10930  287014.9  0.10930  287014.9 
 18  71 1 0.10930  287014.9  0.10930  287014.9 
 18  72 1 0.10930  287014.9  0.10930  287014.9 
 19  73 1 0.10930  287014.9  0.10930  287014.9 
 19  74 1 0.10930  287014.9  0.10930  287014.9 
 20  75 1 0.10930  287014.9  0.10930  287014.9 
 20  76 1 0.10930  287014.9  0.10930  287014.9 
 21  77 1 0.10930  287014.9  0.10930  287014.9 
 21  78 1 0.10930  287014.9  0.10930  287014.9 
 22  79 1 0.10830  311344.8  0.10830  311344.8 
 23  80 1 0.10930  287014.9  0.10930  287014.9 
 23  81 1 0.10930  287014.9  0.10930  287014.9 
 24  82 1 0.10930  287014.9  0.10930  287014.9 
 24  83 1 0.10930  287014.9  0.10930  287014.9 
 25  84 1 0.10930  287014.9  0.10930  287014.9 
 25  85 1 0.10930  287014.9  0.10930  287014.9 
 26  86 1 0.10930  287014.9  0.10930  287014.9 
 26  87 1 0.10930  287014.9  0.10930  287014.9 
 27  88 1 0.10930  287014.9  0.10930  287014.9 
 27  89 1 0.10930  287014.9  0.10930  287014.9 
 28  90 1 0.10930  287014.9  0.10930  287014.9 
 28  91 1 0.10930  287014.9  0.10930  287014.9 
 29  92 1 0.10930  287014.9  0.10930  287014.9 
 29  93 1 0.10930  287014.9  0.10930  287014.9 
 30  94 1 0.10930  287014.9  0.10930  287014.9 
 30  95 1 0.10930  287014.9  0.10930  287014.9 
 30  96 1 0.10930  287014.9  0.10930  287014.9 
 31  97 1 0.10930  287014.9  0.10930  287014.9 
 31  98 1 0.10930  287014.9  0.10930  287014.9 
 32  99 1 0.10930  287014.9  0.10930  287014.9 
 32 100 1 0.10930  287014.9  0.10930  287014.9 
 33 101 1 0.10930  287014.9  0.10930  287014.9 
 33 102 1 0.10930  287014.9  0.10930  287014.9 
 34 103 1 0.10930  287014.9  0.10930  287014.9 
 34 104 1 0.10930  287014.9  0.10930  287014.9 
 35 105 1 0.10930  287014.9  0.10930  287014.9 
 35 106 1 0.10930  287014.9  0.10930  287014.9 
 36 107 1 0.10930  287014.9  0.10930  287014.9 
 36 108 1 0.10930  287014.9  0.10930  287014.9 
 37 109 1 0.10930  287014.9  0.10930  287014.9 
 37 110 1 0.10930  287014.9  0.10930  287014.9 
 37 111 1 0.10930  287014.9  0.10930  287014.9 
 38 112 1 0.09720  469365.3  0.09720  469365.3 


[ pairs ]
; ai aj fu
  1  41 1  
  1  46 1  
  1  47 1  
  1   4 1  
  2 112 1  
  2  13 1  
  2   5 1  
  2  40 1  
  3  38 1  
  3  43 1  
  3  44 1  
  3   4 1  
  3  14 1  
  3  42 1  
  4   7 1  
  4  50 1  
  4  51 1  
  4  45 1  
  5   8 1  
  5  52 1  
  5  53 1  
  6  39 1  
  6  40 1  
  6   9 1  
  6  54 1  
  6  55 1  
  7  48 1  
  7  49 1  
  7  10 1  
  7  56 1  
  7  57 1  
  8  50 1  
  8  51 1  
  8  11 1  
  8  58 1  
  8  59 1  
  9  52 1  
  9  53 1  
  9  12 1  
  9  60 1  
  9  61 1  
 10  54 1  
 10  55 1  
 10  22 1  
 10  62 1  
 11  56 1  
 11  57 1  
 11  23 1  
 11  79 1  
 12  58 1  
 12  59 1  
 12  24 1  
 12  80 1  
 12  81 1  
 13  16 1  
 13  65 1  
 13  66 1  
 13  46 1  
 13  47 1  
 14  17 1  
 14  67 1  
 14  68 1  
 15  41 1  
 15  42 1  
 15  18 1  
 15  69 1  
 15  70 1  
 16  63 1  
 16  64 1  
 16  19 1  
 16  71 1  
 16  72 1  
 17  65 1  
 17  66 1  
 17  20 1  
 17  73 1  
 17  74 1  
 18  67 1  
 18  68 1  
 18  21 1  
 18  75 1  
 18  76 1  
 19  69 1  
 19  70 1  
 19  31 1  
 19  77 1  
 19  78 1  
 20  71 1  
 20  72 1  
 20  32 1  
 20  97 1  
 20  98 1  
 21  73 1  
 21  74 1  
 21  33 1  
 21  99 1  
 21 100 1  
 22  60 1  
 22  61 1  
 22  25 1  
 22  82 1  
 22  83 1  
 23  62 1  
 23  26 1  
 23  84 1  
 23  85 1  
 24  79 1  
 24  27 1  
 24  86 1  
 24  87 1  
 25  80 1  
 25  81 1  
 25  28 1  
 25  88 1  
 25  89 1  
 26  82 1  
 26  83 1  
 26  29 1  
 26  90 1  
 26  91 1  
 27  84 1  
 27  85 1  
 27  30 1  
 27  92 1  
 27  93 1  
 28  86 1  
 28  87 1  
 28  94 1  
 28  95 1  
 28  96 1  
 29  88 1  
 29  89 1  
 30  90 1  
 30  91 1  
 31  75 1  
 31  76 1  
 31  34 1  
 31 101 1  
 31 102 1  
 32  77 1  
 32  78 1  
 32  35 1  
 32 103 1  
 32 104 1  
 33  97 1  
 33  98 1  
 33  36 1  
 33 105 1  
 33 106 1  
 34  99 1  
 34 100 1  
 34  37 1  
 34 107 1  
 34 108 1  
 35 101 1  
 35 102 1  
 35 109 1  
 35 110 1  
 35 111 1  
 36 103 1  
 36 104 1  
 37 105 1  
 37 106 1  
 38  39 1  
 38  45 1  
 39  43 1  
 39  44 1  
 39  41 1  
 39  46 1  
 39  47 1  
 39  48 1  
 39  49 1  
 40  48 1  
 40  49 1  
 41  45 1  
 41  63 1  
 41  64 1  
 42  63 1  
 42  64 1  
 43  45 1  
 43 112 1  
 44  45 1  
 44 112 1  
 45  46 1  
 45  47 1  
 48  50 1  
 48  51 1  
 49  50 1  
 49  51 1  
 50  52 1  
 50  53 1  
 51  52 1  
 51  53 1  
 52  54 1  
 52  55 1  
 53  54 1  
 53  55 1  
 54  56 1  
 54  57 1  
 55  56 1  
 55  57 1  
 56  58 1  
 56  59 1  
 57  58 1  
 57  59 1  
 58  60 1  
 58  61 1  
 59  60 1  
 59  61 1  
 60  62 1  
 61  62 1  
 62  79 1  
 63  65 1  
 63  66 1  
 64  65 1  
 64  66 1  
 65  67 1  
 65  68 1  
 66  67 1  
 66  68 1  
 67  69 1  
 67  70 1  
 68  69 1  
 68  70 1  
 69  71 1  
 69  72 1  
 70  71 1  
 70  72 1  
 71  73 1  
 71  74 1  
 72  73 1  
 72  74 1  
 73  75 1  
 73  76 1  
 74  75 1  
 74  76 1  
 75  77 1  
 75  78 1  
 76  77 1  
 76  78 1  
 77  97 1  
 77  98 1  
 78  97 1  
 78  98 1  
 79  80 1  
 79  81 1  
 80  82 1  
 80  83 1  
 81  82 1  
 81  83 1  
 82  84 1  
 82  85 1  
 83  84 1  
 83  85 1  
 84  86 1  
 84  87 1  
 85  86 1  
 85  87 1  
 86  88 1  
 86  89 1  
 87  88 1  
 87  89 1  
 88  90 1  
 88  91 1  
 89  90 1  
 89  91 1  
 90  92 1  
 90  93 1  
 91  92 1  
 91  93 1  
 92  94 1  
 92  95 1  
 92  96 1  
 93  94 1  
 93  95 1  
 93  96 1  
 97  99 1  
 97 100 1  
 98  99 1  
 98 100 1  
 99 101 1  
 99 102 1  
100 101 1  
100 102 1  
101 103 1  
101 104 1  
102 103 1  
102 104 1  
103 105 1  
103 106 1  
104 105 1  
104 106 1  
105 107 1  
105 108 1  
106 107 1  
106 108 1  
107 109 1  
107 110 1  
107 111 1  
108 109 1  
108 110 1  
108 111 1  


[ angles ] 
; ai aj ak fu th0 kth ub0 kub th0 kth ub0 kub
  2   1  38 1  108.1330  597.39    108.1330  597.39 
  2   1  43 1  110.5490  383.00    110.5490  383.00 
  2   1  44 1  110.5490  383.00    110.5490  383.00 
 38   1  43 1  108.5770  470.32    108.5770  470.32 
 38   1  44 1  108.5770  470.32    108.5770  470.32 
 43   1  44 1  108.8360  310.74    108.8360  310.74 
  1   2   3 1  109.6080  512.48    109.6080  512.48 
  1   2  39 1  108.1330  597.39    108.1330  597.39 
  1   2  45 1  110.5490  383.00    110.5490  383.00 
  3   2  39 1  108.1330  597.39    108.1330  597.39 
  3   2  45 1  110.5490  383.00    110.5490  383.00 
 39   2  45 1  108.5770  470.32    108.5770  470.32 
  2   3  41 1  108.1330  597.39    108.1330  597.39 
  2   3  46 1  110.5490  383.00    110.5490  383.00 
  2   3  47 1  110.5490  383.00    110.5490  383.00 
 41   3  46 1  108.5770  470.32    108.5770  470.32 
 41   3  47 1  108.5770  470.32    108.5770  470.32 
 46   3  47 1  108.8360  310.74    108.8360  310.74 
  5   4  39 1  109.7160  628.10    109.7160  628.10 
  5   4  40 1  124.4100  564.87    124.4100  564.87 
 39   4  40 1  124.4250  695.55    124.4250  695.55 
  4   5   6 1  107.5170  467.91    107.5170  467.91 
  4   5  48 1  108.3850  391.44    108.3850  391.44 
  4   5  49 1  108.3850  391.44    108.3850  391.44 
  6   5  48 1  110.5490  383.00    110.5490  383.00 
  6   5  49 1  110.5490  383.00    110.5490  383.00 
 48   5  49 1  108.8360  310.74    108.8360  310.74 
  5   6   7 1  109.6080  512.48    109.6080  512.48 
  5   6  50 1  110.5490  383.00    110.5490  383.00 
  5   6  51 1  110.5490  383.00    110.5490  383.00 
  7   6  50 1  110.5490  383.00    110.5490  383.00 
  7   6  51 1  110.5490  383.00    110.5490  383.00 
 50   6  51 1  108.8360  310.74    108.8360  310.74 
  6   7   8 1  109.6080  512.48    109.6080  512.48 
  6   7  52 1  110.5490  383.00    110.5490  383.00 
  6   7  53 1  110.5490  383.00    110.5490  383.00 
  8   7  52 1  110.5490  383.00    110.5490  383.00 
  8   7  53 1  110.5490  383.00    110.5490  383.00 
 52   7  53 1  108.8360  310.74    108.8360  310.74 
  7   8   9 1  109.6080  512.48    109.6080  512.48 
  7   8  54 1  110.5490  383.00    110.5490  383.00 
  7   8  55 1  110.5490  383.00    110.5490  383.00 
  9   8  54 1  110.5490  383.00    110.5490  383.00 
  9   8  55 1  110.5490  383.00    110.5490  383.00 
 54   8  55 1  108.8360  310.74    108.8360  310.74 
  8   9  10 1  109.6080  512.48    109.6080  512.48 
  8   9  56 1  110.5490  383.00    110.5490  383.00 
  8   9  57 1  110.5490  383.00    110.5490  383.00 
 10   9  56 1  110.5490  383.00    110.5490  383.00 
 10   9  57 1  110.5490  383.00    110.5490  383.00 
 56   9  57 1  108.8360  310.74    108.8360  310.74 
  9  10  11 1  109.6080  512.48    109.6080  512.48 
  9  10  58 1  110.5490  383.00    110.5490  383.00 
  9  10  59 1  110.5490  383.00    110.5490  383.00 
 11  10  58 1  110.5490  383.00    110.5490  383.00 
 11  10  59 1  110.5490  383.00    110.5490  383.00 
 58  10  59 1  108.8360  310.74    108.8360  310.74 
 10  11  12 1  109.4450  443.23    109.4450  443.23 
 10  11  60 1  110.5490  383.00    110.5490  383.00 
 10  11  61 1  110.5490  383.00    110.5490  383.00 
 12  11  60 1  110.2920  380.59    110.2920  380.59 
 12  11  61 1  110.2920  380.59    110.2920  380.59 
 60  11  61 1  108.8360  310.74    108.8360  310.74 
 11  12  22 1  122.1410  404.68    122.1410  404.68 
 11  12  62 1  120.1080  268.59    120.1080  268.59 
 22  12  62 1  121.0040  322.18    121.0040  322.18 
 14  13  41 1  109.7160  628.10    109.7160  628.10 
 14  13  42 1  124.4100  564.87    124.4100  564.87 
 41  13  42 1  124.4250  695.55    124.4250  695.55 
 13  14  15 1  107.5170  467.91    107.5170  467.91 
 13  14  63 1  108.3850  391.44    108.3850  391.44 
 13  14  64 1  108.3850  391.44    108.3850  391.44 
 15  14  63 1  110.5490  383.00    110.5490  383.00 
 15  14  64 1  110.5490  383.00    110.5490  383.00 
 63  14  64 1  108.8360  310.74    108.8360  310.74 
 14  15  16 1  109.6080  512.48    109.6080  512.48 
 14  15  65 1  110.5490  383.00    110.5490  383.00 
 14  15  66 1  110.5490  383.00    110.5490  383.00 
 16  15  65 1  110.5490  383.00    110.5490  383.00 
 16  15  66 1  110.5490  383.00    110.5490  383.00 
 65  15  66 1  108.8360  310.74    108.8360  310.74 
 15  16  17 1  109.6080  512.48    109.6080  512.48 
 15  16  67 1  110.5490  383.00    110.5490  383.00 
 15  16  68 1  110.5490  383.00    110.5490  383.00 
 17  16  67 1  110.5490  383.00    110.5490  383.00 
 17  16  68 1  110.5490  383.00    110.5490  383.00 
 67  16  68 1  108.8360  310.74    108.8360  310.74 
 16  17  18 1  109.6080  512.48    109.6080  512.48 
 16  17  69 1  110.5490  383.00    110.5490  383.00 
 16  17  70 1  110.5490  383.00    110.5490  383.00 
 18  17  69 1  110.5490  383.00    110.5490  383.00 
 18  17  70 1  110.5490  383.00    110.5490  383.00 
 69  17  70 1  108.8360  310.74    108.8360  310.74 
 17  18  19 1  109.6080  512.48    109.6080  512.48 
 17  18  71 1  110.5490  383.00    110.5490  383.00 
 17  18  72 1  110.5490  383.00    110.5490  383.00 
 19  18  71 1  110.5490  383.00    110.5490  383.00 
 19  18  72 1  110.5490  383.00    110.5490  383.00 
 71  18  72 1  108.8360  310.74    108.8360  310.74 
 18  19  20 1  109.6080  512.48    109.6080  512.48 
 18  19  73 1  110.5490  383.00    110.5490  383.00 
 18  19  74 1  110.5490  383.00    110.5490  383.00 
 20  19  73 1  110.5490  383.00    110.5490  383.00 
 20  19  74 1  110.5490  383.00    110.5490  383.00 
 73  19  74 1  108.8360  310.74    108.8360  310.74 
 19  20  21 1  109.6080  512.48    109.6080  512.48 
 19  20  75 1  110.5490  383.00    110.5490  383.00 
 19  20  76 1  110.5490  383.00    110.5490  383.00 
 21  20  75 1  110.5490  383.00    110.5490  383.00 
 21  20  76 1  110.5490  383.00    110.5490  383.00 
 75  20  76 1  108.8360  310.74    108.8360  310.74 
 20  21  31 1  109.6080  512.48    109.6080  512.48 
 20  21  77 1  110.5490  383.00    110.5490  383.00 
 20  21  78 1  110.5490  383.00    110.5490  383.00 
 31  21  77 1  110.5490  383.00    110.5490  383.00 
 31  21  78 1  110.5490  383.00    110.5490  383.00 
 77  21  78 1  108.8360  310.74    108.8360  310.74 
 12  22  23 1  122.1410  404.68    122.1410  404.68 
 12  22  79 1  121.0040  322.18    121.0040  322.18 
 23  22  79 1  120.1080  268.59    120.1080  268.59 
 22  23  24 1  109.4450  443.23    109.4450  443.23 
 22  23  80 1  110.2920  380.59    110.2920  380.59 
 22  23  81 1  110.2920  380.59    110.2920  380.59 
 24  23  80 1  110.5490  383.00    110.5490  383.00 
 24  23  81 1  110.5490  383.00    110.5490  383.00 
 80  23  81 1  108.8360  310.74    108.8360  310.74 
 23  24  25 1  109.6080  512.48    109.6080  512.48 
 23  24  82 1  110.5490  383.00    110.5490  383.00 
 23  24  83 1  110.5490  383.00    110.5490  383.00 
 25  24  82 1  110.5490  383.00    110.5490  383.00 
 25  24  83 1  110.5490  383.00    110.5490  383.00 
 82  24  83 1  108.8360  310.74    108.8360  310.74 
 24  25  26 1  109.6080  512.48    109.6080  512.48 
 24  25  84 1  110.5490  383.00    110.5490  383.00 
 24  25  85 1  110.5490  383.00    110.5490  383.00 
 26  25  84 1  110.5490  383.00    110.5490  383.00 
 26  25  85 1  110.5490  383.00    110.5490  383.00 
 84  25  85 1  108.8360  310.74    108.8360  310.74 
 25  26  27 1  109.6080  512.48    109.6080  512.48 
 25  26  86 1  110.5490  383.00    110.5490  383.00 
 25  26  87 1  110.5490  383.00    110.5490  383.00 
 27  26  86 1  110.5490  383.00    110.5490  383.00 
 27  26  87 1  110.5490  383.00    110.5490  383.00 
 86  26  87 1  108.8360  310.74    108.8360  310.74 
 26  27  28 1  109.6080  512.48    109.6080  512.48 
 26  27  88 1  110.5490  383.00    110.5490  383.00 
 26  27  89 1  110.5490  383.00    110.5490  383.00 
 28  27  88 1  110.5490  383.00    110.5490  383.00 
 28  27  89 1  110.5490  383.00    110.5490  383.00 
 88  27  89 1  108.8360  310.74    108.8360  310.74 
 27  28  29 1  109.6080  512.48    109.6080  512.48 
 27  28  90 1  110.5490  383.00    110.5490  383.00 
 27  28  91 1  110.5490  383.00    110.5490  383.00 
 29  28  90 1  110.5490  383.00    110.5490  383.00 
 29  28  91 1  110.5490  383.00    110.5490  383.00 
 90  28  91 1  108.8360  310.74    108.8360  310.74 
 28  29  30 1  109.6080  512.48    109.6080  512.48 
 28  29  92 1  110.5490  383.00    110.5490  383.00 
 28  29  93 1  110.5490  383.00    110.5490  383.00 
 30  29  92 1  110.5490  383.00    110.5490  383.00 
 30  29  93 1  110.5490  383.00    110.5490  383.00 
 92  29  93 1  108.8360  310.74    108.8360  310.74 
 29  30  94 1  110.5490  383.00    110.5490  383.00 
 29  30  95 1  110.5490  383.00    110.5490  383.00 
 29  30  96 1  110.5490  383.00    110.5490  383.00 
 94  30  95 1  108.8360  310.74    108.8360  310.74 
 94  30  96 1  108.8360  310.74    108.8360  310.74 
 95  30  96 1  108.8360  310.74    108.8360  310.74 
 21  31  32 1  109.6080  512.48    109.6080  512.48 
 21  31  97 1  110.5490  383.00    110.5490  383.00 
 21  31  98 1  110.5490  383.00    110.5490  383.00 
 32  31  97 1  110.5490  383.00    110.5490  383.00 
 32  31  98 1  110.5490  383.00    110.5490  383.00 
 97  31  98 1  108.8360  310.74    108.8360  310.74 
 31  32  33 1  109.6080  512.48    109.6080  512.48 
 31  32  99 1  110.5490  383.00    110.5490  383.00 
 31  32 100 1  110.5490  383.00    110.5490  383.00 
 33  32  99 1  110.5490  383.00    110.5490  383.00 
 33  32 100 1  110.5490  383.00    110.5490  383.00 
 99  32 100 1  108.8360  310.74    108.8360  310.74 
 32  33  34 1  109.6080  512.48    109.6080  512.48 
 32  33 101 1  110.5490  383.00    110.5490  383.00 
 32  33 102 1  110.5490  383.00    110.5490  383.00 
 34  33 101 1  110.5490  383.00    110.5490  383.00 
 34  33 102 1  110.5490  383.00    110.5490  383.00 
101  33 102 1  108.8360  310.74    108.8360  310.74 
 33  34  35 1  109.6080  512.48    109.6080  512.48 
 33  34 103 1  110.5490  383.00    110.5490  383.00 
 33  34 104 1  110.5490  383.00    110.5490  383.00 
 35  34 103 1  110.5490  383.00    110.5490  383.00 
 35  34 104 1  110.5490  383.00    110.5490  383.00 
103  34 104 1  108.8360  310.74    108.8360  310.74 
 34  35  36 1  109.6080  512.48    109.6080  512.48 
 34  35 105 1  110.5490  383.00    110.5490  383.00 
 34  35 106 1  110.5490  383.00    110.5490  383.00 
 36  35 105 1  110.5490  383.00    110.5490  383.00 
 36  35 106 1  110.5490  383.00    110.5490  383.00 
105  35 106 1  108.8360  310.74    108.8360  310.74 
 35  36  37 1  109.6080  512.48    109.6080  512.48 
 35  36 107 1  110.5490  383.00    110.5490  383.00 
 35  36 108 1  110.5490  383.00    110.5490  383.00 
 37  36 107 1  110.5490  383.00    110.5490  383.00 
 37  36 108 1  110.5490  383.00    110.5490  383.00 
107  36 108 1  108.8360  310.74    108.8360  310.74 
 36  37 109 1  110.5490  383.00    110.5490  383.00 
 36  37 110 1  110.5490  383.00    110.5490  383.00 
 36  37 111 1  110.5490  383.00    110.5490  383.00 
109  37 110 1  108.8360  310.74    108.8360  310.74 
109  37 111 1  108.8360  310.74    108.8360  310.74 
110  37 111 1  108.8360  310.74    108.8360  310.74 
  1  38 112 1  106.5030  477.55    106.5030  477.55 
  2  39   4 1  108.0550  555.84    108.0550  555.84 
  3  41  13 1  108.0550  555.84    108.0550  555.84 


[ dihedrals ] 
; ai aj ak al fu phi0 kphi mult phi0 kphi mult
  1   2   3  41 9   0.00  -1.4393 1     0.00  -1.4393 1 
  1   2   3  41 9 180.00   3.6736 2   180.00   3.6736 2 
  1   2   3  41 9   0.00   0.9958 3     0.00   0.9958 3 
  1   2   3  46 9   0.00   1.3389 1     0.00   1.3389 1 
  1   2   3  46 9 180.00  -1.3180 2   180.00  -1.3180 2 
  1   2   3  46 9   0.00   0.5523 3     0.00   0.5523 3 
  1   2   3  47 9   0.00   1.3389 1     0.00   1.3389 1 
  1   2   3  47 9 180.00  -1.3180 2   180.00  -1.3180 2 
  1   2   3  47 9   0.00   0.5523 3     0.00   0.5523 3 
  1   2  39   4 9   0.00  -1.1464 1     0.00  -1.1464 1 
  1   2  39   4 9   0.00   0.6694 3     0.00   0.6694 3 
  2   1  38 112 9 180.00   0.5648 2   180.00   0.5648 2 
  2   1  38 112 9   0.00   0.4937 3     0.00   0.4937 3 
  2   3  41  13 9   0.00  -1.1464 1     0.00  -1.1464 1 
  2   3  41  13 9   0.00   0.6694 3     0.00   0.6694 3 
  2  39   4   5 9   0.00  -2.6024 1     0.00  -2.6024 1 
  2  39   4   5 9 180.00  11.4683 2   180.00  11.4683 2 
  2  39   4   5 9   0.00   0.7615 3     0.00   0.7615 3 
  2  39   4  40 9   0.00   1.4267 1     0.00   1.4267 1 
  2  39   4  40 9 180.00  15.0289 2   180.00  15.0289 2 
  2  39   4  40 9   0.00  -1.9581 3     0.00  -1.9581 3 
  3   2   1  38 9   0.00  -1.4393 1     0.00  -1.4393 1 
  3   2   1  38 9 180.00   3.6736 2   180.00   3.6736 2 
  3   2   1  38 9   0.00   0.9958 3     0.00   0.9958 3 
  3   2   1  43 9   0.00   1.3389 1     0.00   1.3389 1 
  3   2   1  43 9 180.00  -1.3180 2   180.00  -1.3180 2 
  3   2   1  43 9   0.00   0.5523 3     0.00   0.5523 3 
  3   2   1  44 9   0.00   1.3389 1     0.00   1.3389 1 
  3   2   1  44 9 180.00  -1.3180 2   180.00  -1.3180 2 
  3   2   1  44 9   0.00   0.5523 3     0.00   0.5523 3 
  3   2  39   4 9   0.00  -1.1464 1     0.00  -1.1464 1 
  3   2  39   4 9   0.00   0.6694 3     0.00   0.6694 3 
  3  41  13  14 9   0.00  -2.6024 1     0.00  -2.6024 1 
  3  41  13  14 9 180.00  11.4683 2   180.00  11.4683 2 
  3  41  13  14 9   0.00   0.7615 3     0.00   0.7615 3 
  3  41  13  42 9   0.00   1.4267 1     0.00   1.4267 1 
  3  41  13  42 9 180.00  15.0289 2   180.00  15.0289 2 
  3  41  13  42 9   0.00  -1.9581 3     0.00  -1.9581 3 
  4   5   6   7 9   0.00   0.1381 1     0.00   0.1381 1 
  4   5   6   7 9 180.00  -0.3264 2   180.00  -0.3264 2 
  4   5   6   7 9   0.00   0.2971 3     0.00   0.2971 3 
  4   5   6  50 9   0.00  -0.5356 1     0.00  -0.5356 1 
  4   5   6  50 9 180.00   0.1213 2   180.00   0.1213 2 
  4   5   6  51 9   0.00  -0.5356 1     0.00  -0.5356 1 
  4   5   6  51 9 180.00   0.1213 2   180.00   0.1213 2 
  4  39   2  45 9   0.00   1.1966 1     0.00   1.1966 1 
  4  39   2  45 9   0.00  -0.6360 3     0.00  -0.6360 3 
  5   6   7   8 9   0.00   0.2134 1     0.00   0.2134 1 
  5   6   7   8 9 180.00   1.4267 2   180.00   1.4267 2 
  5   6   7   8 9   0.00   0.6945 3     0.00   0.6945 3 
  5   6   7  52 9   0.00   1.3389 1     0.00   1.3389 1 
  5   6   7  52 9 180.00  -1.3180 2   180.00  -1.3180 2 
  5   6   7  52 9   0.00   0.5523 3     0.00   0.5523 3 
  5   6   7  53 9   0.00   1.3389 1     0.00   1.3389 1 
  5   6   7  53 9 180.00  -1.3180 2   180.00  -1.3180 2 
  5   6   7  53 9   0.00   0.5523 3     0.00   0.5523 3 
  6   5   4  39 9   0.00  -0.2469 1     0.00  -0.2469 1 
  6   5   4  39 9 180.00  -0.6987 2   180.00  -0.6987 2 
  6   5   4  39 9   0.00   0.4226 3     0.00   0.4226 3 
  6   5   4  40 9   0.00   1.7238 1     0.00   1.7238 1 
  6   5   4  40 9 180.00   0.2929 2   180.00   0.2929 2 
  6   5   4  40 9   0.00   0.6820 3     0.00   0.6820 3 
  6   7   8   9 9   0.00   0.2134 1     0.00   0.2134 1 
  6   7   8   9 9 180.00   1.4267 2   180.00   1.4267 2 
  6   7   8   9 9   0.00   0.6945 3     0.00   0.6945 3 
  6   7   8  54 9   0.00   1.3389 1     0.00   1.3389 1 
  6   7   8  54 9 180.00  -1.3180 2   180.00  -1.3180 2 
  6   7   8  54 9   0.00   0.5523 3     0.00   0.5523 3 
  6   7   8  55 9   0.00   1.3389 1     0.00   1.3389 1 
  6   7   8  55 9 180.00  -1.3180 2   180.00  -1.3180 2 
  6   7   8  55 9   0.00   0.5523 3     0.00   0.5523 3 
  7   6   5  48 9   0.00   1.3389 1     0.00   1.3389 1 
  7   6   5  48 9 180.00  -1.3180 2   180.00  -1.3180 2 
  7   6   5  48 9   0.00   0.5523 3     0.00   0.5523 3 
  7   6   5  49 9   0.00   1.3389 1     0.00   1.3389 1 
  7   6   5  49 9 180.00  -1.3180 2   180.00  -1.3180 2 
  7   6   5  49 9   0.00   0.5523 3     0.00   0.5523 3 
  7   8   9  10 9   0.00   0.2134 1     0.00   0.2134 1 
  7   8   9  10 9 180.00   1.4267 2   180.00   1.4267 2 
  7   8   9  10 9   0.00   0.6945 3     0.00   0.6945 3 
  7   8   9  56 9   0.00   1.3389 1     0.00   1.3389 1 
  7   8   9  56 9 180.00  -1.3180 2   180.00  -1.3180 2 
  7   8   9  56 9   0.00   0.5523 3     0.00   0.5523 3 
  7   8   9  57 9   0.00   1.3389 1     0.00   1.3389 1 
  7   8   9  57 9 180.00  -1.3180 2   180.00  -1.3180 2 
  7   8   9  57 9   0.00   0.5523 3     0.00   0.5523 3 
  8   7   6  50 9   0.00   1.3389 1     0.00   1.3389 1 
  8   7   6  50 9 180.00  -1.3180 2   180.00  -1.3180 2 
  8   7   6  50 9   0.00   0.5523 3     0.00   0.5523 3 
  8   7   6  51 9   0.00   1.3389 1     0.00   1.3389 1 
  8   7   6  51 9 180.00  -1.3180 2   180.00  -1.3180 2 
  8   7   6  51 9   0.00   0.5523 3     0.00   0.5523 3 
  8   9  10  11 9   0.00   0.2134 1     0.00   0.2134 1 
  8   9  10  11 9 180.00   1.4267 2   180.00   1.4267 2 
  8   9  10  11 9   0.00   0.6945 3     0.00   0.6945 3 
  8   9  10  58 9   0.00   1.3389 1     0.00   1.3389 1 
  8   9  10  58 9 180.00  -1.3180 2   180.00  -1.3180 2 
  8   9  10  58 9   0.00   0.5523 3     0.00   0.5523 3 
  8   9  10  59 9   0.00   1.3389 1     0.00   1.3389 1 
  8   9  10  59 9 180.00  -1.3180 2   180.00  -1.3180 2 
  8   9  10  59 9   0.00   0.5523 3     0.00   0.5523 3 
  9   8   7  52 9   0.00   1.3389 1     0.00   1.3389 1 
  9   8   7  52 9 180.00  -1.3180 2   180.00  -1.3180 2 
  9   8   7  52 9   0.00   0.5523 3     0.00   0.5523 3 
  9   8   7  53 9   0.00   1.3389 1     0.00   1.3389 1 
  9   8   7  53 9 180.00  -1.3180 2   180.00  -1.3180 2 
  9   8   7  53 9   0.00   0.5523 3     0.00   0.5523 3 
  9  10  11  12 9   0.00  -0.6150 1     0.00  -0.6150 1 
  9  10  11  12 9 180.00   0.9163 2   180.00   0.9163 2 
  9  10  11  12 9   0.00   1.2217 3     0.00   1.2217 3 
  9  10  11  60 9   0.00   1.3389 1     0.00   1.3389 1 
  9  10  11  60 9 180.00  -1.3180 2   180.00  -1.3180 2 
  9  10  11  60 9   0.00   0.5523 3     0.00   0.5523 3 
  9  10  11  61 9   0.00   1.3389 1     0.00   1.3389 1 
  9  10  11  61 9 180.00  -1.3180 2   180.00  -1.3180 2 
  9  10  11  61 9   0.00   0.5523 3     0.00   0.5523 3 
 10   9   8  54 9   0.00   1.3389 1     0.00   1.3389 1 
 10   9   8  54 9 180.00  -1.3180 2   180.00  -1.3180 2 
 10   9   8  54 9   0.00   0.5523 3     0.00   0.5523 3 
 10   9   8  55 9   0.00   1.3389 1     0.00   1.3389 1 
 10   9   8  55 9 180.00  -1.3180 2   180.00  -1.3180 2 
 10   9   8  55 9   0.00   0.5523 3     0.00   0.5523 3 
 10  11  12  22 9   0.00  -1.0334 1     0.00  -1.0334 1 
 10  11  12  22 9 180.00   0.5732 2   180.00   0.5732 2 
 10  11  12  22 9   0.00  -1.3180 3     0.00  -1.3180 3 
 10  11  12  62 9   0.00   0.1548 1     0.00   0.1548 1 
 10  11  12  62 9   0.00   0.7489 3     0.00   0.7489 3 
 11  10   9  56 9   0.00   1.3389 1     0.00   1.3389 1 
 11  10   9  56 9 180.00  -1.3180 2   180.00  -1.3180 2 
 11  10   9  56 9   0.00   0.5523 3     0.00   0.5523 3 
 11  10   9  57 9   0.00   1.3389 1     0.00   1.3389 1 
 11  10   9  57 9 180.00  -1.3180 2   180.00  -1.3180 2 
 11  10   9  57 9   0.00   0.5523 3     0.00   0.5523 3 
 11  12  22  23 9   0.00  -0.8452 1     0.00  -0.8452 1 
 11  12  22  23 9 180.00  25.1040 2   180.00  25.1040 2 
 11  12  22  79 9 180.00  25.1040 2   180.00  25.1040 2 
 12  11  10  58 9   0.00   0.6736 1     0.00   0.6736 1 
 12  11  10  58 9 180.00  -0.8577 2   180.00  -0.8577 2 
 12  11  10  58 9   0.00   0.3012 3     0.00   0.3012 3 
 12  11  10  59 9   0.00   0.6736 1     0.00   0.6736 1 
 12  11  10  59 9 180.00  -0.8577 2   180.00  -0.8577 2 
 12  11  10  59 9   0.00   0.3012 3     0.00   0.3012 3 
 12  22  23  24 9   0.00  -1.0334 1     0.00  -1.0334 1 
 12  22  23  24 9 180.00   0.5732 2   180.00   0.5732 2 
 12  22  23  24 9   0.00  -1.3180 3     0.00  -1.3180 3 
 12  22  23  80 9   0.00   1.0502 1     0.00   1.0502 1 
 12  22  23  80 9 180.00  -0.8577 2   180.00  -0.8577 2 
 12  22  23  80 9   0.00  -1.1213 3     0.00  -1.1213 3 
 12  22  23  81 9   0.00   1.0502 1     0.00   1.0502 1 
 12  22  23  81 9 180.00  -0.8577 2   180.00  -0.8577 2 
 12  22  23  81 9   0.00  -1.1213 3     0.00  -1.1213 3 
 13  14  15  16 9   0.00   0.1381 1     0.00   0.1381 1 
 13  14  15  16 9 180.00  -0.3264 2   180.00  -0.3264 2 
 13  14  15  16 9   0.00   0.2971 3     0.00   0.2971 3 
 13  14  15  65 9   0.00  -0.5356 1     0.00  -0.5356 1 
 13  14  15  65 9 180.00   0.1213 2   180.00   0.1213 2 
 13  14  15  66 9   0.00  -0.5356 1     0.00  -0.5356 1 
 13  14  15  66 9 180.00   0.1213 2   180.00   0.1213 2 
 13  41   3  46 9   0.00   1.1966 1     0.00   1.1966 1 
 13  41   3  46 9   0.00  -0.6360 3     0.00  -0.6360 3 
 13  41   3  47 9   0.00   1.1966 1     0.00   1.1966 1 
 13  41   3  47 9   0.00  -0.6360 3     0.00  -0.6360 3 
 14  15  16  17 9   0.00   0.2134 1     0.00   0.2134 1 
 14  15  16  17 9 180.00   1.4267 2   180.00   1.4267 2 
 14  15  16  17 9   0.00   0.6945 3     0.00   0.6945 3 
 14  15  16  67 9   0.00   1.3389 1     0.00   1.3389 1 
 14  15  16  67 9 180.00  -1.3180 2   180.00  -1.3180 2 
 14  15  16  67 9   0.00   0.5523 3     0.00   0.5523 3 
 14  15  16  68 9   0.00   1.3389 1     0.00   1.3389 1 
 14  15  16  68 9 180.00  -1.3180 2   180.00  -1.3180 2 
 14  15  16  68 9   0.00   0.5523 3     0.00   0.5523 3 
 15  14  13  41 9   0.00  -0.2469 1     0.00  -0.2469 1 
 15  14  13  41 9 180.00  -0.6987 2   180.00  -0.6987 2 
 15  14  13  41 9   0.00   0.4226 3     0.00   0.4226 3 
 15  14  13  42 9   0.00   1.7238 1     0.00   1.7238 1 
 15  14  13  42 9 180.00   0.2929 2   180.00   0.2929 2 
 15  14  13  42 9   0.00   0.6820 3     0.00   0.6820 3 
 15  16  17  18 9   0.00   0.2134 1     0.00   0.2134 1 
 15  16  17  18 9 180.00   1.4267 2   180.00   1.4267 2 
 15  16  17  18 9   0.00   0.6945 3     0.00   0.6945 3 
 15  16  17  69 9   0.00   1.3389 1     0.00   1.3389 1 
 15  16  17  69 9 180.00  -1.3180 2   180.00  -1.3180 2 
 15  16  17  69 9   0.00   0.5523 3     0.00   0.5523 3 
 15  16  17  70 9   0.00   1.3389 1     0.00   1.3389 1 
 15  16  17  70 9 180.00  -1.3180 2   180.00  -1.3180 2 
 15  16  17  70 9   0.00   0.5523 3     0.00   0.5523 3 
 16  15  14  63 9   0.00   1.3389 1     0.00   1.3389 1 
 16  15  14  63 9 180.00  -1.3180 2   180.00  -1.3180 2 
 16  15  14  63 9   0.00   0.5523 3     0.00   0.5523 3 
 16  15  14  64 9   0.00   1.3389 1     0.00   1.3389 1 
 16  15  14  64 9 180.00  -1.3180 2   180.00  -1.3180 2 
 16  15  14  64 9   0.00   0.5523 3     0.00   0.5523 3 
 16  17  18  19 9   0.00   0.2134 1     0.00   0.2134 1 
 16  17  18  19 9 180.00   1.4267 2   180.00   1.4267 2 
 16  17  18  19 9   0.00   0.6945 3     0.00   0.6945 3 
 16  17  18  71 9   0.00   1.3389 1     0.00   1.3389 1 
 16  17  18  71 9 180.00  -1.3180 2   180.00  -1.3180 2 
 16  17  18  71 9   0.00   0.5523 3     0.00   0.5523 3 
 16  17  18  72 9   0.00   1.3389 1     0.00   1.3389 1 
 16  17  18  72 9 180.00  -1.3180 2   180.00  -1.3180 2 
 16  17  18  72 9   0.00   0.5523 3     0.00   0.5523 3 
 17  16  15  65 9   0.00   1.3389 1     0.00   1.3389 1 
 17  16  15  65 9 180.00  -1.3180 2   180.00  -1.3180 2 
 17  16  15  65 9   0.00   0.5523 3     0.00   0.5523 3 
 17  16  15  66 9   0.00   1.3389 1     0.00   1.3389 1 
 17  16  15  66 9 180.00  -1.3180 2   180.00  -1.3180 2 
 17  16  15  66 9   0.00   0.5523 3     0.00   0.5523 3 
 17  18  19  20 9   0.00   0.2134 1     0.00   0.2134 1 
 17  18  19  20 9 180.00   1.4267 2   180.00   1.4267 2 
 17  18  19  20 9   0.00   0.6945 3     0.00   0.6945 3 
 17  18  19  73 9   0.00   1.3389 1     0.00   1.3389 1 
 17  18  19  73 9 180.00  -1.3180 2   180.00  -1.3180 2 
 17  18  19  73 9   0.00   0.5523 3     0.00   0.5523 3 
 17  18  19  74 9   0.00   1.3389 1     0.00   1.3389 1 
 17  18  19  74 9 180.00  -1.3180 2   180.00  -1.3180 2 
 17  18  19  74 9   0.00   0.5523 3     0.00   0.5523 3 
 18  17  16  67 9   0.00   1.3389 1     0.00   1.3389 1 
 18  17  16  67 9 180.00  -1.3180 2   180.00  -1.3180 2 
 18  17  16  67 9   0.00   0.5523 3     0.00   0.5523 3 
 18  17  16  68 9   0.00   1.3389 1     0.00   1.3389 1 
 18  17  16  68 9 180.00  -1.3180 2   180.00  -1.3180 2 
 18  17  16  68 9   0.00   0.5523 3     0.00   0.5523 3 
 18  19  20  21 9   0.00   0.2134 1     0.00   0.2134 1 
 18  19  20  21 9 180.00   1.4267 2   180.00   1.4267 2 
 18  19  20  21 9   0.00   0.6945 3     0.00   0.6945 3 
 18  19  20  75 9   0.00   1.3389 1     0.00   1.3389 1 
 18  19  20  75 9 180.00  -1.3180 2   180.00  -1.3180 2 
 18  19  20  75 9   0.00   0.5523 3     0.00   0.5523 3 
 18  19  20  76 9   0.00   1.3389 1     0.00   1.3389 1 
 18  19  20  76 9 180.00  -1.3180 2   180.00  -1.3180 2 
 18  19  20  76 9   0.00   0.5523 3     0.00   0.5523 3 
 19  18  17  69 9   0.00   1.3389 1     0.00   1.3389 1 
 19  18  17  69 9 180.00  -1.3180 2   180.00  -1.3180 2 
 19  18  17  69 9   0.00   0.5523 3     0.00   0.5523 3 
 19  18  17  70 9   0.00   1.3389 1     0.00   1.3389 1 
 19  18  17  70 9 180.00  -1.3180 2   180.00  -1.3180 2 
 19  18  17  70 9   0.00   0.5523 3     0.00   0.5523 3 
 19  20  21  31 9   0.00   0.2134 1     0.00   0.2134 1 
 19  20  21  31 9 180.00   1.4267 2   180.00   1.4267 2 
 19  20  21  31 9   0.00   0.6945 3     0.00   0.6945 3 
 19  20  21  77 9   0.00   1.3389 1     0.00   1.3389 1 
 19  20  21  77 9 180.00  -1.3180 2   180.00  -1.3180 2 
 19  20  21  77 9   0.00   0.5523 3     0.00   0.5523 3 
 19  20  21  78 9   0.00   1.3389 1     0.00   1.3389 1 
 19  20  21  78 9 180.00  -1.3180 2   180.00  -1.3180 2 
 19  20  21  78 9   0.00   0.5523 3     0.00   0.5523 3 
 20  19  18  71 9   0.00   1.3389 1     0.00   1.3389 1 
 20  19  18  71 9 180.00  -1.3180 2   180.00  -1.3180 2 
 20  19  18  71 9   0.00   0.5523 3     0.00   0.5523 3 
 20  19  18  72 9   0.00   1.3389 1     0.00   1.3389 1 
 20  19  18  72 9 180.00  -1.3180 2   180.00  -1.3180 2 
 20  19  18  72 9   0.00   0.5523 3     0.00   0.5523 3 
 20  21  31  32 9   0.00   0.2134 1     0.00   0.2134 1 
 20  21  31  32 9 180.00   1.4267 2   180.00   1.4267 2 
 20  21  31  32 9   0.00   0.6945 3     0.00   0.6945 3 
 20  21  31  97 9   0.00   1.3389 1     0.00   1.3389 1 
 20  21  31  97 9 180.00  -1.3180 2   180.00  -1.3180 2 
 20  21  31  97 9   0.00   0.5523 3     0.00   0.5523 3 
 20  21  31  98 9   0.00   1.3389 1     0.00   1.3389 1 
 20  21  31  98 9 180.00  -1.3180 2   180.00  -1.3180 2 
 20  21  31  98 9   0.00   0.5523 3     0.00   0.5523 3 
 21  20  19  73 9   0.00   1.3389 1     0.00   1.3389 1 
 21  20  19  73 9 180.00  -1.3180 2   180.00  -1.3180 2 
 21  20  19  73 9   0.00   0.5523 3     0.00   0.5523 3 
 21  20  19  74 9   0.00   1.3389 1     0.00   1.3389 1 
 21  20  19  74 9 180.00  -1.3180 2   180.00  -1.3180 2 
 21  20  19  74 9   0.00   0.5523 3     0.00   0.5523 3 
 21  31  32  33 9   0.00   0.2134 1     0.00   0.2134 1 
 21  31  32  33 9 180.00   1.4267 2   180.00   1.4267 2 
 21  31  32  33 9   0.00   0.6945 3     0.00   0.6945 3 
 21  31  32  99 9   0.00   1.3389 1     0.00   1.3389 1 
 21  31  32  99 9 180.00  -1.3180 2   180.00  -1.3180 2 
 21  31  32  99 9   0.00   0.5523 3     0.00   0.5523 3 
 21  31  32 100 9   0.00   1.3389 1     0.00   1.3389 1 
 21  31  32 100 9 180.00  -1.3180 2   180.00  -1.3180 2 
 21  31  32 100 9   0.00   0.5523 3     0.00   0.5523 3 
 22  12  11  60 9   0.00   1.0502 1     0.00   1.0502 1 
 22  12  11  60 9 180.00  -0.8577 2   180.00  -0.8577 2 
 22  12  11  60 9   0.00  -1.1213 3     0.00  -1.1213 3 
 22  12  11  61 9   0.00   1.0502 1     0.00   1.0502 1 
 22  12  11  61 9 180.00  -0.8577 2   180.00  -0.8577 2 
 22  12  11  61 9   0.00  -1.1213 3     0.00  -1.1213 3 
 22  23  24  25 9   0.00  -0.6150 1     0.00  -0.6150 1 
 22  23  24  25 9 180.00   0.9163 2   180.00   0.9163 2 
 22  23  24  25 9   0.00   1.2217 3     0.00   1.2217 3 
 22  23  24  82 9   0.00   0.6736 1     0.00   0.6736 1 
 22  23  24  82 9 180.00  -0.8577 2   180.00  -0.8577 2 
 22  23  24  82 9   0.00   0.3012 3     0.00   0.3012 3 
 22  23  24  83 9   0.00   0.6736 1     0.00   0.6736 1 
 22  23  24  83 9 180.00  -0.8577 2   180.00  -0.8577 2 
 22  23  24  83 9   0.00   0.3012 3     0.00   0.3012 3 
 23  22  12  62 9 180.00  25.1040 2   180.00  25.1040 2 
 23  24  25  26 9   0.00   0.2134 1     0.00   0.2134 1 
 23  24  25  26 9 180.00   1.4267 2   180.00   1.4267 2 
 23  24  25  26 9   0.00   0.6945 3     0.00   0.6945 3 
 23  24  25  84 9   0.00   1.3389 1     0.00   1.3389 1 
 23  24  25  84 9 180.00  -1.3180 2   180.00  -1.3180 2 
 23  24  25  84 9   0.00   0.5523 3     0.00   0.5523 3 
 23  24  25  85 9   0.00   1.3389 1     0.00   1.3389 1 
 23  24  25  85 9 180.00  -1.3180 2   180.00  -1.3180 2 
 23  24  25  85 9   0.00   0.5523 3     0.00   0.5523 3 
 24  23  22  79 9   0.00   0.1548 1     0.00   0.1548 1 
 24  23  22  79 9   0.00   0.7489 3     0.00   0.7489 3 
 24  25  26  27 9   0.00   0.2134 1     0.00   0.2134 1 
 24  25  26  27 9 180.00   1.4267 2   180.00   1.4267 2 
 24  25  26  27 9   0.00   0.6945 3     0.00   0.6945 3 
 24  25  26  86 9   0.00   1.3389 1     0.00   1.3389 1 
 24  25  26  86 9 180.00  -1.3180 2   180.00  -1.3180 2 
 24  25  26  86 9   0.00   0.5523 3     0.00   0.5523 3 
 24  25  26  87 9   0.00   1.3389 1     0.00   1.3389 1 
 24  25  26  87 9 180.00  -1.3180 2   180.00  -1.3180 2 
 24  25  26  87 9   0.00   0.5523 3     0.00   0.5523 3 
 25  24  23  80 9   0.00   1.3389 1     0.00   1.3389 1 
 25  24  23  80 9 180.00  -1.3180 2   180.00  -1.3180 2 
 25  24  23  80 9   0.00   0.5523 3     0.00   0.5523 3 
 25  24  23  81 9   0.00   1.3389 1     0.00   1.3389 1 
 25  24  23  81 9 180.00  -1.3180 2   180.00  -1.3180 2 
 25  24  23  81 9   0.00   0.5523 3     0.00   0.5523 3 
 25  26  27  28 9   0.00   0.2134 1     0.00   0.2134 1 
 25  26  27  28 9 180.00   1.4267 2   180.00   1.4267 2 
 25  26  27  28 9   0.00   0.6945 3     0.00   0.6945 3 
 25  26  27  88 9   0.00   1.3389 1     0.00   1.3389 1 
 25  26  27  88 9 180.00  -1.3180 2   180.00  -1.3180 2 
 25  26  27  88 9   0.00   0.5523 3     0.00   0.5523 3 
 25  26  27  89 9   0.00   1.3389 1     0.00   1.3389 1 
 25  26  27  89 9 180.00  -1.3180 2   180.00  -1.3180 2 
 25  26  27  89 9   0.00   0.5523 3     0.00   0.5523 3 
 26  25  24  82 9   0.00   1.3389 1     0.00   1.3389 1 
 26  25  24  82 9 180.00  -1.3180 2   180.00  -1.3180 2 
 26  25  24  82 9   0.00   0.5523 3     0.00   0.5523 3 
 26  25  24  83 9   0.00   1.3389 1     0.00   1.3389 1 
 26  25  24  83 9 180.00  -1.3180 2   180.00  -1.3180 2 
 26  25  24  83 9   0.00   0.5523 3     0.00   0.5523 3 
 26  27  28  29 9   0.00   0.2134 1     0.00   0.2134 1 
 26  27  28  29 9 180.00   1.4267 2   180.00   1.4267 2 
 26  27  28  29 9   0.00   0.6945 3     0.00   0.6945 3 
 26  27  28  90 9   0.00   1.3389 1     0.00   1.3389 1 
 26  27  28  90 9 180.00  -1.3180 2   180.00  -1.3180 2 
 26  27  28  90 9   0.00   0.5523 3     0.00   0.5523 3 
 26  27  28  91 9   0.00   1.3389 1     0.00   1.3389 1 
 26  27  28  91 9 180.00  -1.3180 2   180.00  -1.3180 2 
 26  27  28  91 9   0.00   0.5523 3     0.00   0.5523 3 
 27  26  25  84 9   0.00   1.3389 1     0.00   1.3389 1 
 27  26  25  84 9 180.00  -1.3180 2   180.00  -1.3180 2 
 27  26  25  84 9   0.00   0.5523 3     0.00   0.5523 3 
 27  26  25  85 9   0.00   1.3389 1     0.00   1.3389 1 
 27  26  25  85 9 180.00  -1.3180 2   180.00  -1.3180 2 
 27  26  25  85 9   0.00   0.5523 3     0.00   0.5523 3 
 27  28  29  30 9   0.00   0.2134 1     0.00   0.2134 1 
 27  28  29  30 9 180.00   1.4267 2   180.00   1.4267 2 
 27  28  29  30 9   0.00   0.6945 3     0.00   0.6945 3 
 27  28  29  92 9   0.00   1.3389 1     0.00   1.3389 1 
 27  28  29  92 9 180.00  -1.3180 2   180.00  -1.3180 2 
 27  28  29  92 9   0.00   0.5523 3     0.00   0.5523 3 
 27  28  29  93 9   0.00   1.3389 1     0.00   1.3389 1 
 27  28  29  93 9 180.00  -1.3180 2   180.00  -1.3180 2 
 27  28  29  93 9   0.00   0.5523 3     0.00   0.5523 3 
 28  27  26  86 9   0.00   1.3389 1     0.00   1.3389 1 
 28  27  26  86 9 180.00  -1.3180 2   180.00  -1.3180 2 
 28  27  26  86 9   0.00   0.5523 3     0.00   0.5523 3 
 28  27  26  87 9   0.00   1.3389 1     0.00   1.3389 1 
 28  27  26  87 9 180.00  -1.3180 2   180.00  -1.3180 2 
 28  27  26  87 9   0.00   0.5523 3     0.00   0.5523 3 
 28  29  30  94 9   0.00   1.3389 1     0.00   1.3389 1 
 28  29  30  94 9 180.00  -1.3180 2   180.00  -1.3180 2 
 28  29  30  94 9   0.00   0.5523 3     0.00   0.5523 3 
 28  29  30  95 9   0.00   1.3389 1     0.00   1.3389 1 
 28  29  30  95 9 180.00  -1.3180 2   180.00  -1.3180 2 
 28  29  30  95 9   0.00   0.5523 3     0.00   0.5523 3 
 28  29  30  96 9   0.00   1.3389 1     0.00   1.3389 1 
 28  29  30  96 9 180.00  -1.3180 2   180.00  -1.3180 2 
 28  29  30  96 9   0.00   0.5523 3     0.00   0.5523 3 
 29  28  27  88 9   0.00   1.3389 1     0.00   1.3389 1 
 29  28  27  88 9 180.00  -1.3180 2   180.00  -1.3180 2 
 29  28  27  88 9   0.00   0.5523 3     0.00   0.5523 3 
 29  28  27  89 9   0.00   1.3389 1     0.00   1.3389 1 
 29  28  27  89 9 180.00  -1.3180 2   180.00  -1.3180 2 
 29  28  27  89 9   0.00   0.5523 3     0.00   0.5523 3 
 30  29  28  90 9   0.00   1.3389 1     0.00   1.3389 1 
 30  29  28  90 9 180.00  -1.3180 2   180.00  -1.3180 2 
 30  29  28  90 9   0.00   0.5523 3     0.00   0.5523 3 
 30  29  28  91 9   0.00   1.3389 1     0.00   1.3389 1 
 30  29  28  91 9 180.00  -1.3180 2   180.00  -1.3180 2 
 30  29  28  91 9   0.00   0.5523 3     0.00   0.5523 3 
 31  21  20  75 9   0.00   1.3389 1     0.00   1.3389 1 
 31  21  20  75 9 180.00  -1.3180 2   180.00  -1.3180 2 
 31  21  20  75 9   0.00   0.5523 3     0.00   0.5523 3 
 31  21  20  76 9   0.00   1.3389 1     0.00   1.3389 1 
 31  21  20  76 9 180.00  -1.3180 2   180.00  -1.3180 2 
 31  21  20  76 9   0.00   0.5523 3     0.00   0.5523 3 
 31  32  33  34 9   0.00   0.2134 1     0.00   0.2134 1 
 31  32  33  34 9 180.00   1.4267 2   180.00   1.4267 2 
 31  32  33  34 9   0.00   0.6945 3     0.00   0.6945 3 
 31  32  33 101 9   0.00   1.3389 1     0.00   1.3389 1 
 31  32  33 101 9 180.00  -1.3180 2   180.00  -1.3180 2 
 31  32  33 101 9   0.00   0.5523 3     0.00   0.5523 3 
 31  32  33 102 9   0.00   1.3389 1     0.00   1.3389 1 
 31  32  33 102 9 180.00  -1.3180 2   180.00  -1.3180 2 
 31  32  33 102 9   0.00   0.5523 3     0.00   0.5523 3 
 32  31  21  77 9   0.00   1.3389 1     0.00   1.3389 1 
 32  31  21  77 9 180.00  -1.3180 2   180.00  -1.3180 2 
 32  31  21  77 9   0.00   0.5523 3     0.00   0.5523 3 
 32  31  21  78 9   0.00   1.3389 1     0.00   1.3389 1 
 32  31  21  78 9 180.00  -1.3180 2   180.00  -1.3180 2 
 32  31  21  78 9   0.00   0.5523 3     0.00   0.5523 3 
 32  33  34  35 9   0.00   0.2134 1     0.00   0.2134 1 
 32  33  34  35 9 180.00   1.4267 2   180.00   1.4267 2 
 32  33  34  35 9   0.00   0.6945 3     0.00   0.6945 3 
 32  33  34 103 9   0.00   1.3389 1     0.00   1.3389 1 
 32  33  34 103 9 180.00  -1.3180 2   180.00  -1.3180 2 
 32  33  34 103 9   0.00   0.5523 3     0.00   0.5523 3 
 32  33  34 104 9   0.00   1.3389 1     0.00   1.3389 1 
 32  33  34 104 9 180.00  -1.3180 2   180.00  -1.3180 2 
 32  33  34 104 9   0.00   0.5523 3     0.00   0.5523 3 
 33  32  31  97 9   0.00   1.3389 1     0.00   1.3389 1 
 33  32  31  97 9 180.00  -1.3180 2   180.00  -1.3180 2 
 33  32  31  97 9   0.00   0.5523 3     0.00   0.5523 3 
 33  32  31  98 9   0.00   1.3389 1     0.00   1.3389 1 
 33  32  31  98 9 180.00  -1.3180 2   180.00  -1.3180 2 
 33  32  31  98 9   0.00   0.5523 3     0.00   0.5523 3 
 33  34  35  36 9   0.00   0.2134 1     0.00   0.2134 1 
 33  34  35  36 9 180.00   1.4267 2   180.00   1.4267 2 
 33  34  35  36 9   0.00   0.6945 3     0.00   0.6945 3 
 33  34  35 105 9   0.00   1.3389 1     0.00   1.3389 1 
 33  34  35 105 9 180.00  -1.3180 2   180.00  -1.3180 2 
 33  34  35 105 9   0.00   0.5523 3     0.00   0.5523 3 
 33  34  35 106 9   0.00   1.3389 1     0.00   1.3389 1 
 33  34  35 106 9 180.00  -1.3180 2   180.00  -1.3180 2 
 33  34  35 106 9   0.00   0.5523 3     0.00   0.5523 3 
 34  33  32  99 9   0.00   1.3389 1     0.00   1.3389 1 
 34  33  32  99 9 180.00  -1.3180 2   180.00  -1.3180 2 
 34  33  32  99 9   0.00   0.5523 3     0.00   0.5523 3 
 34  33  32 100 9   0.00   1.3389 1     0.00   1.3389 1 
 34  33  32 100 9 180.00  -1.3180 2   180.00  -1.3180 2 
 34  33  32 100 9   0.00   0.5523 3     0.00   0.5523 3 
 34  35  36  37 9   0.00   0.2134 1     0.00   0.2134 1 
 34  35  36  37 9 180.00   1.4267 2   180.00   1.4267 2 
 34  35  36  37 9   0.00   0.6945 3     0.00   0.6945 3 
 34  35  36 107 9   0.00   1.3389 1     0.00   1.3389 1 
 34  35  36 107 9 180.00  -1.3180 2   180.00  -1.3180 2 
 34  35  36 107 9   0.00   0.5523 3     0.00   0.5523 3 
 34  35  36 108 9   0.00   1.3389 1     0.00   1.3389 1 
 34  35  36 108 9 180.00  -1.3180 2   180.00  -1.3180 2 
 34  35  36 108 9   0.00   0.5523 3     0.00   0.5523 3 
 35  34  33 101 9   0.00   1.3389 1     0.00   1.3389 1 
 35  34  33 101 9 180.00  -1.3180 2   180.00  -1.3180 2 
 35  34  33 101 9   0.00   0.5523 3     0.00   0.5523 3 
 35  34  33 102 9   0.00   1.3389 1     0.00   1.3389 1 
 35  34  33 102 9 180.00  -1.3180 2   180.00  -1.3180 2 
 35  34  33 102 9   0.00   0.5523 3     0.00   0.5523 3 
 35  36  37 109 9   0.00   1.3389 1     0.00   1.3389 1 
 35  36  37 109 9 180.00  -1.3180 2   180.00  -1.3180 2 
 35  36  37 109 9   0.00   0.5523 3     0.00   0.5523 3 
 35  36  37 110 9   0.00   1.3389 1     0.00   1.3389 1 
 35  36  37 110 9 180.00  -1.3180 2   180.00  -1.3180 2 
 35  36  37 110 9   0.00   0.5523 3     0.00   0.5523 3 
 35  36  37 111 9   0.00   1.3389 1     0.00   1.3389 1 
 35  36  37 111 9 180.00  -1.3180 2   180.00  -1.3180 2 
 35  36  37 111 9   0.00   0.5523 3     0.00   0.5523 3 
 36  35  34 103 9   0.00   1.3389 1     0.00   1.3389 1 
 36  35  34 103 9 180.00  -1.3180 2   180.00  -1.3180 2 
 36  35  34 103 9   0.00   0.5523 3     0.00   0.5523 3 
 36  35  34 104 9   0.00   1.3389 1     0.00   1.3389 1 
 36  35  34 104 9 180.00  -1.3180 2   180.00  -1.3180 2 
 36  35  34 104 9   0.00   0.5523 3     0.00   0.5523 3 
 37  36  35 105 9   0.00   1.3389 1     0.00   1.3389 1 
 37  36  35 105 9 180.00  -1.3180 2   180.00  -1.3180 2 
 37  36  35 105 9   0.00   0.5523 3     0.00   0.5523 3 
 37  36  35 106 9   0.00   1.3389 1     0.00   1.3389 1 
 37  36  35 106 9 180.00  -1.3180 2   180.00  -1.3180 2 
 37  36  35 106 9   0.00   0.5523 3     0.00   0.5523 3 
 38   1   2  39 9   0.00   0.8535 1     0.00   0.8535 1 
 38   1   2  39 9 180.00   2.9246 2   180.00   2.9246 2 
 38   1   2  39 9   0.00   2.0083 3     0.00   2.0083 3 
 38   1   2  45 9   0.00  -1.3682 1     0.00  -1.3682 1 
 38   1   2  45 9 180.00   2.2426 2   180.00   2.2426 2 
 38   1   2  45 9   0.00   0.5858 3     0.00   0.5858 3 
 39   2   1  43 9   0.00  -1.3682 1     0.00  -1.3682 1 
 39   2   1  43 9 180.00   2.2426 2   180.00   2.2426 2 
 39   2   1  43 9   0.00   0.5858 3     0.00   0.5858 3 
 39   2   1  44 9   0.00  -1.3682 1     0.00  -1.3682 1 
 39   2   1  44 9 180.00   2.2426 2   180.00   2.2426 2 
 39   2   1  44 9   0.00   0.5858 3     0.00   0.5858 3 
 39   2   3  41 9   0.00   0.8535 1     0.00   0.8535 1 
 39   2   3  41 9 180.00   2.9246 2   180.00   2.9246 2 
 39   2   3  41 9   0.00   2.0083 3     0.00   2.0083 3 
 39   2   3  46 9   0.00  -1.3682 1     0.00  -1.3682 1 
 39   2   3  46 9 180.00   2.2426 2   180.00   2.2426 2 
 39   2   3  46 9   0.00   0.5858 3     0.00   0.5858 3 
 39   2   3  47 9   0.00  -1.3682 1     0.00  -1.3682 1 
 39   2   3  47 9 180.00   2.2426 2   180.00   2.2426 2 
 39   2   3  47 9   0.00   0.5858 3     0.00   0.5858 3 
 39   4   5  48 9 180.00  -1.3054 2   180.00  -1.3054 2 
 39   4   5  48 9   0.00   0.6904 3     0.00   0.6904 3 
 39   4   5  49 9 180.00  -1.3054 2   180.00  -1.3054 2 
 39   4   5  49 9   0.00   0.6904 3     0.00   0.6904 3 
 40   4   5  48 9   0.00   1.3807 1     0.00   1.3807 1 
 40   4   5  48 9 180.00  -2.9455 2   180.00  -2.9455 2 
 40   4   5  48 9   0.00   0.6443 3     0.00   0.6443 3 
 40   4   5  49 9   0.00   1.3807 1     0.00   1.3807 1 
 40   4   5  49 9 180.00  -2.9455 2   180.00  -2.9455 2 
 40   4   5  49 9   0.00   0.6443 3     0.00   0.6443 3 
 41   3   2  45 9   0.00  -1.3682 1     0.00  -1.3682 1 
 41   3   2  45 9 180.00   2.2426 2   180.00   2.2426 2 
 41   3   2  45 9   0.00   0.5858 3     0.00   0.5858 3 
 41  13  14  63 9 180.00  -1.3054 2   180.00  -1.3054 2 
 41  13  14  63 9   0.00   0.6904 3     0.00   0.6904 3 
 41  13  14  64 9 180.00  -1.3054 2   180.00  -1.3054 2 
 41  13  14  64 9   0.00   0.6904 3     0.00   0.6904 3 
 42  13  14  63 9   0.00   1.3807 1     0.00   1.3807 1 
 42  13  14  63 9 180.00  -2.9455 2   180.00  -2.9455 2 
 42  13  14  63 9   0.00   0.6443 3     0.00   0.6443 3 
 42  13  14  64 9   0.00   1.3807 1     0.00   1.3807 1 
 42  13  14  64 9 180.00  -2.9455 2   180.00  -2.9455 2 
 42  13  14  64 9   0.00   0.6443 3     0.00   0.6443 3 
 43   1   2  45 9   0.00   0.5941 1     0.00   0.5941 1 
 43   1   2  45 9 180.00  -2.8995 2   180.00  -2.8995 2 
 43   1   2  45 9   0.00   0.6569 3     0.00   0.6569 3 
 43   1  38 112 9   0.00   1.2468 1     0.00   1.2468 1 
 43   1  38 112 9 180.00  -0.5774 2   180.00  -0.5774 2 
 43   1  38 112 9   0.00   0.7238 3     0.00   0.7238 3 
 44   1   2  45 9   0.00   0.5941 1     0.00   0.5941 1 
 44   1   2  45 9 180.00  -2.8995 2   180.00  -2.8995 2 
 44   1   2  45 9   0.00   0.6569 3     0.00   0.6569 3 
 44   1  38 112 9   0.00   1.2468 1     0.00   1.2468 1 
 44   1  38 112 9 180.00  -0.5774 2   180.00  -0.5774 2 
 44   1  38 112 9   0.00   0.7238 3     0.00   0.7238 3 
 45   2   3  46 9   0.00   0.5941 1     0.00   0.5941 1 
 45   2   3  46 9 180.00  -2.8995 2   180.00  -2.8995 2 
 45   2   3  46 9   0.00   0.6569 3     0.00   0.6569 3 
 45   2   3  47 9   0.00   0.5941 1     0.00   0.5941 1 
 45   2   3  47 9 180.00  -2.8995 2   180.00  -2.8995 2 
 45   2   3  47 9   0.00   0.6569 3     0.00   0.6569 3 
 48   5   6  50 9   0.00   0.5941 1     0.00   0.5941 1 
 48   5   6  50 9 180.00  -2.8995 2   180.00  -2.8995 2 
 48   5   6  50 9   0.00   0.6569 3     0.00   0.6569 3 
 48   5   6  51 9   0.00   0.5941 1     0.00   0.5941 1 
 48   5   6  51 9 180.00  -2.8995 2   180.00  -2.8995 2 
 48   5   6  51 9   0.00   0.6569 3     0.00   0.6569 3 
 49   5   6  50 9   0.00   0.5941 1     0.00   0.5941 1 
 49   5   6  50 9 180.00  -2.8995 2   180.00  -2.8995 2 
 49   5   6  50 9   0.00   0.6569 3     0.00   0.6569 3 
 49   5   6  51 9   0.00   0.5941 1     0.00   0.5941 1 
 49   5   6  51 9 180.00  -2.8995 2   180.00  -2.8995 2 
 49   5   6  51 9   0.00   0.6569 3     0.00   0.6569 3 
 50   6   7  52 9   0.00   0.5941 1     0.00   0.5941 1 
 50   6   7  52 9 180.00  -2.8995 2   180.00  -2.8995 2 
 50   6   7  52 9   0.00   0.6569 3     0.00   0.6569 3 
 50   6   7  53 9   0.00   0.5941 1     0.00   0.5941 1 
 50   6   7  53 9 180.00  -2.8995 2   180.00  -2.8995 2 
 50   6   7  53 9   0.00   0.6569 3     0.00   0.6569 3 
 51   6   7  52 9   0.00   0.5941 1     0.00   0.5941 1 
 51   6   7  52 9 180.00  -2.8995 2   180.00  -2.8995 2 
 51   6   7  52 9   0.00   0.6569 3     0.00   0.6569 3 
 51   6   7  53 9   0.00   0.5941 1     0.00   0.5941 1 
 51   6   7  53 9 180.00  -2.8995 2   180.00  -2.8995 2 
 51   6   7  53 9   0.00   0.6569 3     0.00   0.6569 3 
 52   7   8  54 9   0.00   0.5941 1     0.00   0.5941 1 
 52   7   8  54 9 180.00  -2.8995 2   180.00  -2.8995 2 
 52   7   8  54 9   0.00   0.6569 3     0.00   0.6569 3 
 52   7   8  55 9   0.00   0.5941 1     0.00   0.5941 1 
 52   7   8  55 9 180.00  -2.8995 2   180.00  -2.8995 2 
 52   7   8  55 9   0.00   0.6569 3     0.00   0.6569 3 
 53   7   8  54 9   0.00   0.5941 1     0.00   0.5941 1 
 53   7   8  54 9 180.00  -2.8995 2   180.00  -2.8995 2 
 53   7   8  54 9   0.00   0.6569 3     0.00   0.6569 3 
 53   7   8  55 9   0.00   0.5941 1     0.00   0.5941 1 
 53   7   8  55 9 180.00  -2.8995 2   180.00  -2.8995 2 
 53   7   8  55 9   0.00   0.6569 3     0.00   0.6569 3 
 54   8   9  56 9   0.00   0.5941 1     0.00   0.5941 1 
 54   8   9  56 9 180.00  -2.8995 2   180.00  -2.8995 2 
 54   8   9  56 9   0.00   0.6569 3     0.00   0.6569 3 
 54   8   9  57 9   0.00   0.5941 1     0.00   0.5941 1 
 54   8   9  57 9 180.00  -2.8995 2   180.00  -2.8995 2 
 54   8   9  57 9   0.00   0.6569 3     0.00   0.6569 3 
 55   8   9  56 9   0.00   0.5941 1     0.00   0.5941 1 
 55   8   9  56 9 180.00  -2.8995 2   180.00  -2.8995 2 
 55   8   9  56 9   0.00   0.6569 3     0.00   0.6569 3 
 55   8   9  57 9   0.00   0.5941 1     0.00   0.5941 1 
 55   8   9  57 9 180.00  -2.8995 2   180.00  -2.8995 2 
 55   8   9  57 9   0.00   0.6569 3     0.00   0.6569 3 
 56   9  10  58 9   0.00   0.5941 1     0.00   0.5941 1 
 56   9  10  58 9 180.00  -2.8995 2   180.00  -2.8995 2 
 56   9  10  58 9   0.00   0.6569 3     0.00   0.6569 3 
 56   9  10  59 9   0.00   0.5941 1     0.00   0.5941 1 
 56   9  10  59 9 180.00  -2.8995 2   180.00  -2.8995 2 
 56   9  10  59 9   0.00   0.6569 3     0.00   0.6569 3 
 57   9  10  58 9   0.00   0.5941 1     0.00   0.5941 1 
 57   9  10  58 9 180.00  -2.8995 2   180.00  -2.8995 2 
 57   9  10  58 9   0.00   0.6569 3     0.00   0.6569 3 
 57   9  10  59 9   0.00   0.5941 1     0.00   0.5941 1 
 57   9  10  59 9 180.00  -2.8995 2   180.00  -2.8995 2 
 57   9  10  59 9   0.00   0.6569 3     0.00   0.6569 3 
 58  10  11  60 9   0.00   0.5941 1     0.00   0.5941 1 
 58  10  11  60 9 180.00  -2.8995 2   180.00  -2.8995 2 
 58  10  11  60 9   0.00   0.6569 3     0.00   0.6569 3 
 58  10  11  61 9   0.00   0.5941 1     0.00   0.5941 1 
 58  10  11  61 9 180.00  -2.8995 2   180.00  -2.8995 2 
 58  10  11  61 9   0.00   0.6569 3     0.00   0.6569 3 
 59  10  11  60 9   0.00   0.5941 1     0.00   0.5941 1 
 59  10  11  60 9 180.00  -2.8995 2   180.00  -2.8995 2 
 59  10  11  60 9   0.00   0.6569 3     0.00   0.6569 3 
 59  10  11  61 9   0.00   0.5941 1     0.00   0.5941 1 
 59  10  11  61 9 180.00  -2.8995 2   180.00  -2.8995 2 
 59  10  11  61 9   0.00   0.6569 3     0.00   0.6569 3 
 60  11  12  62 9   0.00  -1.0962 1     0.00  -1.0962 1 
 60  11  12  62 9 180.00  -0.4770 2   180.00  -0.4770 2 
 60  11  12  62 9   0.00   0.4351 3     0.00   0.4351 3 
 61  11  12  62 9   0.00  -1.0962 1     0.00  -1.0962 1 
 61  11  12  62 9 180.00  -0.4770 2   180.00  -0.4770 2 
 61  11  12  62 9   0.00   0.4351 3     0.00   0.4351 3 
 62  12  22  79 9 180.00  25.1040 2   180.00  25.1040 2 
 63  14  15  65 9   0.00   0.5941 1     0.00   0.5941 1 
 63  14  15  65 9 180.00  -2.8995 2   180.00  -2.8995 2 
 63  14  15  65 9   0.00   0.6569 3     0.00   0.6569 3 
 63  14  15  66 9   0.00   0.5941 1     0.00   0.5941 1 
 63  14  15  66 9 180.00  -2.8995 2   180.00  -2.8995 2 
 63  14  15  66 9   0.00   0.6569 3     0.00   0.6569 3 
 64  14  15  65 9   0.00   0.5941 1     0.00   0.5941 1 
 64  14  15  65 9 180.00  -2.8995 2   180.00  -2.8995 2 
 64  14  15  65 9   0.00   0.6569 3     0.00   0.6569 3 
 64  14  15  66 9   0.00   0.5941 1     0.00   0.5941 1 
 64  14  15  66 9 180.00  -2.8995 2   180.00  -2.8995 2 
 64  14  15  66 9   0.00   0.6569 3     0.00   0.6569 3 
 65  15  16  67 9   0.00   0.5941 1     0.00   0.5941 1 
 65  15  16  67 9 180.00  -2.8995 2   180.00  -2.8995 2 
 65  15  16  67 9   0.00   0.6569 3     0.00   0.6569 3 
 65  15  16  68 9   0.00   0.5941 1     0.00   0.5941 1 
 65  15  16  68 9 180.00  -2.8995 2   180.00  -2.8995 2 
 65  15  16  68 9   0.00   0.6569 3     0.00   0.6569 3 
 66  15  16  67 9   0.00   0.5941 1     0.00   0.5941 1 
 66  15  16  67 9 180.00  -2.8995 2   180.00  -2.8995 2 
 66  15  16  67 9   0.00   0.6569 3     0.00   0.6569 3 
 66  15  16  68 9   0.00   0.5941 1     0.00   0.5941 1 
 66  15  16  68 9 180.00  -2.8995 2   180.00  -2.8995 2 
 66  15  16  68 9   0.00   0.6569 3     0.00   0.6569 3 
 67  16  17  69 9   0.00   0.5941 1     0.00   0.5941 1 
 67  16  17  69 9 180.00  -2.8995 2   180.00  -2.8995 2 
 67  16  17  69 9   0.00   0.6569 3     0.00   0.6569 3 
 67  16  17  70 9   0.00   0.5941 1     0.00   0.5941 1 
 67  16  17  70 9 180.00  -2.8995 2   180.00  -2.8995 2 
 67  16  17  70 9   0.00   0.6569 3     0.00   0.6569 3 
 68  16  17  69 9   0.00   0.5941 1     0.00   0.5941 1 
 68  16  17  69 9 180.00  -2.8995 2   180.00  -2.8995 2 
 68  16  17  69 9   0.00   0.6569 3     0.00   0.6569 3 
 68  16  17  70 9   0.00   0.5941 1     0.00   0.5941 1 
 68  16  17  70 9 180.00  -2.8995 2   180.00  -2.8995 2 
 68  16  17  70 9   0.00   0.6569 3     0.00   0.6569 3 
 69  17  18  71 9   0.00   0.5941 1     0.00   0.5941 1 
 69  17  18  71 9 180.00  -2.8995 2   180.00  -2.8995 2 
 69  17  18  71 9   0.00   0.6569 3     0.00   0.6569 3 
 69  17  18  72 9   0.00   0.5941 1     0.00   0.5941 1 
 69  17  18  72 9 180.00  -2.8995 2   180.00  -2.8995 2 
 69  17  18  72 9   0.00   0.6569 3     0.00   0.6569 3 
 70  17  18  71 9   0.00   0.5941 1     0.00   0.5941 1 
 70  17  18  71 9 180.00  -2.8995 2   180.00  -2.8995 2 
 70  17  18  71 9   0.00   0.6569 3     0.00   0.6569 3 
 70  17  18  72 9   0.00   0.5941 1     0.00   0.5941 1 
 70  17  18  72 9 180.00  -2.8995 2   180.00  -2.8995 2 
 70  17  18  72 9   0.00   0.6569 3     0.00   0.6569 3 
 71  18  19  73 9   0.00   0.5941 1     0.00   0.5941 1 
 71  18  19  73 9 180.00  -2.8995 2   180.00  -2.8995 2 
 71  18  19  73 9   0.00   0.6569 3     0.00   0.6569 3 
 71  18  19  74 9   0.00   0.5941 1     0.00   0.5941 1 
 71  18  19  74 9 180.00  -2.8995 2   180.00  -2.8995 2 
 71  18  19  74 9   0.00   0.6569 3     0.00   0.6569 3 
 72  18  19  73 9   0.00   0.5941 1     0.00   0.5941 1 
 72  18  19  73 9 180.00  -2.8995 2   180.00  -2.8995 2 
 72  18  19  73 9   0.00   0.6569 3     0.00   0.6569 3 
 72  18  19  74 9   0.00   0.5941 1     0.00   0.5941 1 
 72  18  19  74 9 180.00  -2.8995 2   180.00  -2.8995 2 
 72  18  19  74 9   0.00   0.6569 3     0.00   0.6569 3 
 73  19  20  75 9   0.00   0.5941 1     0.00   0.5941 1 
 73  19  20  75 9 180.00  -2.8995 2   180.00  -2.8995 2 
 73  19  20  75 9   0.00   0.6569 3     0.00   0.6569 3 
 73  19  20  76 9   0.00   0.5941 1     0.00   0.5941 1 
 73  19  20  76 9 180.00  -2.8995 2   180.00  -2.8995 2 
 73  19  20  76 9   0.00   0.6569 3     0.00   0.6569 3 
 74  19  20  75 9   0.00   0.5941 1     0.00   0.5941 1 
 74  19  20  75 9 180.00  -2.8995 2   180.00  -2.8995 2 
 74  19  20  75 9   0.00   0.6569 3     0.00   0.6569 3 
 74  19  20  76 9   0.00   0.5941 1     0.00   0.5941 1 
 74  19  20  76 9 180.00  -2.8995 2   180.00  -2.8995 2 
 74  19  20  76 9   0.00   0.6569 3     0.00   0.6569 3 
 75  20  21  77 9   0.00   0.5941 1     0.00   0.5941 1 
 75  20  21  77 9 180.00  -2.8995 2   180.00  -2.8995 2 
 75  20  21  77 9   0.00   0.6569 3     0.00   0.6569 3 
 75  20  21  78 9   0.00   0.5941 1     0.00   0.5941 1 
 75  20  21  78 9 180.00  -2.8995 2   180.00  -2.8995 2 
 75  20  21  78 9   0.00   0.6569 3     0.00   0.6569 3 
 76  20  21  77 9   0.00   0.5941 1     0.00   0.5941 1 
 76  20  21  77 9 180.00  -2.8995 2   180.00  -2.8995 2 
 76  20  21  77 9   0.00   0.6569 3     0.00   0.6569 3 
 76  20  21  78 9   0.00   0.5941 1     0.00   0.5941 1 
 76  20  21  78 9 180.00  -2.8995 2   180.00  -2.8995 2 
 76  20  21  78 9   0.00   0.6569 3     0.00   0.6569 3 
 77  21  31  97 9   0.00   0.5941 1     0.00   0.5941 1 
 77  21  31  97 9 180.00  -2.8995 2   180.00  -2.8995 2 
 77  21  31  97 9   0.00   0.6569 3     0.00   0.6569 3 
 77  21  31  98 9   0.00   0.5941 1     0.00   0.5941 1 
 77  21  31  98 9 180.00  -2.8995 2   180.00  -2.8995 2 
 77  21  31  98 9   0.00   0.6569 3     0.00   0.6569 3 
 78  21  31  97 9   0.00   0.5941 1     0.00   0.5941 1 
 78  21  31  97 9 180.00  -2.8995 2   180.00  -2.8995 2 
 78  21  31  97 9   0.00   0.6569 3     0.00   0.6569 3 
 78  21  31  98 9   0.00   0.5941 1     0.00   0.5941 1 
 78  21  31  98 9 180.00  -2.8995 2   180.00  -2.8995 2 
 78  21  31  98 9   0.00   0.6569 3     0.00   0.6569 3 
 79  22  23  80 9   0.00  -1.0962 1     0.00  -1.0962 1 
 79  22  23  80 9 180.00  -0.4770 2   180.00  -0.4770 2 
 79  22  23  80 9   0.00   0.4351 3     0.00   0.4351 3 
 79  22  23  81 9   0.00  -1.0962 1     0.00  -1.0962 1 
 79  22  23  81 9 180.00  -0.4770 2   180.00  -0.4770 2 
 79  22  23  81 9   0.00   0.4351 3     0.00   0.4351 3 
 80  23  24  82 9   0.00   0.5941 1     0.00   0.5941 1 
 80  23  24  82 9 180.00  -2.8995 2   180.00  -2.8995 2 
 80  23  24  82 9   0.00   0.6569 3     0.00   0.6569 3 
 80  23  24  83 9   0.00   0.5941 1     0.00   0.5941 1 
 80  23  24  83 9 180.00  -2.8995 2   180.00  -2.8995 2 
 80  23  24  83 9   0.00   0.6569 3     0.00   0.6569 3 
 81  23  24  82 9   0.00   0.5941 1     0.00   0.5941 1 
 81  23  24  82 9 180.00  -2.8995 2   180.00  -2.8995 2 
 81  23  24  82 9   0.00   0.6569 3     0.00   0.6569 3 
 81  23  24  83 9   0.00   0.5941 1     0.00   0.5941 1 
 81  23  24  83 9 180.00  -2.8995 2   180.00  -2.8995 2 
 81  23  24  83 9   0.00   0.6569 3     0.00   0.6569 3 
 82  24  25  84 9   0.00   0.5941 1     0.00   0.5941 1 
 82  24  25  84 9 180.00  -2.8995 2   180.00  -2.8995 2 
 82  24  25  84 9   0.00   0.6569 3     0.00   0.6569 3 
 82  24  25  85 9   0.00   0.5941 1     0.00   0.5941 1 
 82  24  25  85 9 180.00  -2.8995 2   180.00  -2.8995 2 
 82  24  25  85 9   0.00   0.6569 3     0.00   0.6569 3 
 83  24  25  84 9   0.00   0.5941 1     0.00   0.5941 1 
 83  24  25  84 9 180.00  -2.8995 2   180.00  -2.8995 2 
 83  24  25  84 9   0.00   0.6569 3     0.00   0.6569 3 
 83  24  25  85 9   0.00   0.5941 1     0.00   0.5941 1 
 83  24  25  85 9 180.00  -2.8995 2   180.00  -2.8995 2 
 83  24  25  85 9   0.00   0.6569 3     0.00   0.6569 3 
 84  25  26  86 9   0.00   0.5941 1     0.00   0.5941 1 
 84  25  26  86 9 180.00  -2.8995 2   180.00  -2.8995 2 
 84  25  26  86 9   0.00   0.6569 3     0.00   0.6569 3 
 84  25  26  87 9   0.00   0.5941 1     0.00   0.5941 1 
 84  25  26  87 9 180.00  -2.8995 2   180.00  -2.8995 2 
 84  25  26  87 9   0.00   0.6569 3     0.00   0.6569 3 
 85  25  26  86 9   0.00   0.5941 1     0.00   0.5941 1 
 85  25  26  86 9 180.00  -2.8995 2   180.00  -2.8995 2 
 85  25  26  86 9   0.00   0.6569 3     0.00   0.6569 3 
 85  25  26  87 9   0.00   0.5941 1     0.00   0.5941 1 
 85  25  26  87 9 180.00  -2.8995 2   180.00  -2.8995 2 
 85  25  26  87 9   0.00   0.6569 3     0.00   0.6569 3 
 86  26  27  88 9   0.00   0.5941 1     0.00   0.5941 1 
 86  26  27  88 9 180.00  -2.8995 2   180.00  -2.8995 2 
 86  26  27  88 9   0.00   0.6569 3     0.00   0.6569 3 
 86  26  27  89 9   0.00   0.5941 1     0.00   0.5941 1 
 86  26  27  89 9 180.00  -2.8995 2   180.00  -2.8995 2 
 86  26  27  89 9   0.00   0.6569 3     0.00   0.6569 3 
 87  26  27  88 9   0.00   0.5941 1     0.00   0.5941 1 
 87  26  27  88 9 180.00  -2.8995 2   180.00  -2.8995 2 
 87  26  27  88 9   0.00   0.6569 3     0.00   0.6569 3 
 87  26  27  89 9   0.00   0.5941 1     0.00   0.5941 1 
 87  26  27  89 9 180.00  -2.8995 2   180.00  -2.8995 2 
 87  26  27  89 9   0.00   0.6569 3     0.00   0.6569 3 
 88  27  28  90 9   0.00   0.5941 1     0.00   0.5941 1 
 88  27  28  90 9 180.00  -2.8995 2   180.00  -2.8995 2 
 88  27  28  90 9   0.00   0.6569 3     0.00   0.6569 3 
 88  27  28  91 9   0.00   0.5941 1     0.00   0.5941 1 
 88  27  28  91 9 180.00  -2.8995 2   180.00  -2.8995 2 
 88  27  28  91 9   0.00   0.6569 3     0.00   0.6569 3 
 89  27  28  90 9   0.00   0.5941 1     0.00   0.5941 1 
 89  27  28  90 9 180.00  -2.8995 2   180.00  -2.8995 2 
 89  27  28  90 9   0.00   0.6569 3     0.00   0.6569 3 
 89  27  28  91 9   0.00   0.5941 1     0.00   0.5941 1 
 89  27  28  91 9 180.00  -2.8995 2   180.00  -2.8995 2 
 89  27  28  91 9   0.00   0.6569 3     0.00   0.6569 3 
 90  28  29  92 9   0.00   0.5941 1     0.00   0.5941 1 
 90  28  29  92 9 180.00  -2.8995 2   180.00  -2.8995 2 
 90  28  29  92 9   0.00   0.6569 3     0.00   0.6569 3 
 90  28  29  93 9   0.00   0.5941 1     0.00   0.5941 1 
 90  28  29  93 9 180.00  -2.8995 2   180.00  -2.8995 2 
 90  28  29  93 9   0.00   0.6569 3     0.00   0.6569 3 
 91  28  29  92 9   0.00   0.5941 1     0.00   0.5941 1 
 91  28  29  92 9 180.00  -2.8995 2   180.00  -2.8995 2 
 91  28  29  92 9   0.00   0.6569 3     0.00   0.6569 3 
 91  28  29  93 9   0.00   0.5941 1     0.00   0.5941 1 
 91  28  29  93 9 180.00  -2.8995 2   180.00  -2.8995 2 
 91  28  29  93 9   0.00   0.6569 3     0.00   0.6569 3 
 92  29  30  94 9   0.00   0.5941 1     0.00   0.5941 1 
 92  29  30  94 9 180.00  -2.8995 2   180.00  -2.8995 2 
 92  29  30  94 9   0.00   0.6569 3     0.00   0.6569 3 
 92  29  30  95 9   0.00   0.5941 1     0.00   0.5941 1 
 92  29  30  95 9 180.00  -2.8995 2   180.00  -2.8995 2 
 92  29  30  95 9   0.00   0.6569 3     0.00   0.6569 3 
 92  29  30  96 9   0.00   0.5941 1     0.00   0.5941 1 
 92  29  30  96 9 180.00  -2.8995 2   180.00  -2.8995 2 
 92  29  30  96 9   0.00   0.6569 3     0.00   0.6569 3 
 93  29  30  94 9   0.00   0.5941 1     0.00   0.5941 1 
 93  29  30  94 9 180.00  -2.8995 2   180.00  -2.8995 2 
 93  29  30  94 9   0.00   0.6569 3     0.00   0.6569 3 
 93  29  30  95 9   0.00   0.5941 1     0.00   0.5941 1 
 93  29  30  95 9 180.00  -2.8995 2   180.00  -2.8995 2 
 93  29  30  95 9   0.00   0.6569 3     0.00   0.6569 3 
 93  29  30  96 9   0.00   0.5941 1     0.00   0.5941 1 
 93  29  30  96 9 180.00  -2.8995 2   180.00  -2.8995 2 
 93  29  30  96 9   0.00   0.6569 3     0.00   0.6569 3 
 97  31  32  99 9   0.00   0.5941 1     0.00   0.5941 1 
 97  31  32  99 9 180.00  -2.8995 2   180.00  -2.8995 2 
 97  31  32  99 9   0.00   0.6569 3     0.00   0.6569 3 
 97  31  32 100 9   0.00   0.5941 1     0.00   0.5941 1 
 97  31  32 100 9 180.00  -2.8995 2   180.00  -2.8995 2 
 97  31  32 100 9   0.00   0.6569 3     0.00   0.6569 3 
 98  31  32  99 9   0.00   0.5941 1     0.00   0.5941 1 
 98  31  32  99 9 180.00  -2.8995 2   180.00  -2.8995 2 
 98  31  32  99 9   0.00   0.6569 3     0.00   0.6569 3 
 98  31  32 100 9   0.00   0.5941 1     0.00   0.5941 1 
 98  31  32 100 9 180.00  -2.8995 2   180.00  -2.8995 2 
 98  31  32 100 9   0.00   0.6569 3     0.00   0.6569 3 
 99  32  33 101 9   0.00   0.5941 1     0.00   0.5941 1 
 99  32  33 101 9 180.00  -2.8995 2   180.00  -2.8995 2 
 99  32  33 101 9   0.00   0.6569 3     0.00   0.6569 3 
 99  32  33 102 9   0.00   0.5941 1     0.00   0.5941 1 
 99  32  33 102 9 180.00  -2.8995 2   180.00  -2.8995 2 
 99  32  33 102 9   0.00   0.6569 3     0.00   0.6569 3 
100  32  33 101 9   0.00   0.5941 1     0.00   0.5941 1 
100  32  33 101 9 180.00  -2.8995 2   180.00  -2.8995 2 
100  32  33 101 9   0.00   0.6569 3     0.00   0.6569 3 
100  32  33 102 9   0.00   0.5941 1     0.00   0.5941 1 
100  32  33 102 9 180.00  -2.8995 2   180.00  -2.8995 2 
100  32  33 102 9   0.00   0.6569 3     0.00   0.6569 3 
101  33  34 103 9   0.00   0.5941 1     0.00   0.5941 1 
101  33  34 103 9 180.00  -2.8995 2   180.00  -2.8995 2 
101  33  34 103 9   0.00   0.6569 3     0.00   0.6569 3 
101  33  34 104 9   0.00   0.5941 1     0.00   0.5941 1 
101  33  34 104 9 180.00  -2.8995 2   180.00  -2.8995 2 
101  33  34 104 9   0.00   0.6569 3     0.00   0.6569 3 
102  33  34 103 9   0.00   0.5941 1     0.00   0.5941 1 
102  33  34 103 9 180.00  -2.8995 2   180.00  -2.8995 2 
102  33  34 103 9   0.00   0.6569 3     0.00   0.6569 3 
102  33  34 104 9   0.00   0.5941 1     0.00   0.5941 1 
102  33  34 104 9 180.00  -2.8995 2   180.00  -2.8995 2 
102  33  34 104 9   0.00   0.6569 3     0.00   0.6569 3 
103  34  35 105 9   0.00   0.5941 1     0.00   0.5941 1 
103  34  35 105 9 180.00  -2.8995 2   180.00  -2.8995 2 
103  34  35 105 9   0.00   0.6569 3     0.00   0.6569 3 
103  34  35 106 9   0.00   0.5941 1     0.00   0.5941 1 
103  34  35 106 9 180.00  -2.8995 2   180.00  -2.8995 2 
103  34  35 106 9   0.00   0.6569 3     0.00   0.6569 3 
104  34  35 105 9   0.00   0.5941 1     0.00   0.5941 1 
104  34  35 105 9 180.00  -2.8995 2   180.00  -2.8995 2 
104  34  35 105 9   0.00   0.6569 3     0.00   0.6569 3 
104  34  35 106 9   0.00   0.5941 1     0.00   0.5941 1 
104  34  35 106 9 180.00  -2.8995 2   180.00  -2.8995 2 
104  34  35 106 9   0.00   0.6569 3     0.00   0.6569 3 
105  35  36 107 9   0.00   0.5941 1     0.00   0.5941 1 
105  35  36 107 9 180.00  -2.8995 2   180.00  -2.8995 2 
105  35  36 107 9   0.00   0.6569 3     0.00   0.6569 3 
105  35  36 108 9   0.00   0.5941 1     0.00   0.5941 1 
105  35  36 108 9 180.00  -2.8995 2   180.00  -2.8995 2 
105  35  36 108 9   0.00   0.6569 3     0.00   0.6569 3 
106  35  36 107 9   0.00   0.5941 1     0.00   0.5941 1 
106  35  36 107 9 180.00  -2.8995 2   180.00  -2.8995 2 
106  35  36 107 9   0.00   0.6569 3     0.00   0.6569 3 
106  35  36 108 9   0.00   0.5941 1     0.00   0.5941 1 
106  35  36 108 9 180.00  -2.8995 2   180.00  -2.8995 2 
106  35  36 108 9   0.00   0.6569 3     0.00   0.6569 3 
107  36  37 109 9   0.00   0.5941 1     0.00   0.5941 1 
107  36  37 109 9 180.00  -2.8995 2   180.00  -2.8995 2 
107  36  37 109 9   0.00   0.6569 3     0.00   0.6569 3 
107  36  37 110 9   0.00   0.5941 1     0.00   0.5941 1 
107  36  37 110 9 180.00  -2.8995 2   180.00  -2.8995 2 
107  36  37 110 9   0.00   0.6569 3     0.00   0.6569 3 
107  36  37 111 9   0.00   0.5941 1     0.00   0.5941 1 
107  36  37 111 9 180.00  -2.8995 2   180.00  -2.8995 2 
107  36  37 111 9   0.00   0.6569 3     0.00   0.6569 3 
108  36  37 109 9   0.00   0.5941 1     0.00   0.5941 1 
108  36  37 109 9 180.00  -2.8995 2   180.00  -2.8995 2 
108  36  37 109 9   0.00   0.6569 3     0.00   0.6569 3 
108  36  37 110 9   0.00   0.5941 1     0.00   0.5941 1 
108  36  37 110 9 180.00  -2.8995 2   180.00  -2.8995 2 
108  36  37 110 9   0.00   0.6569 3     0.00   0.6569 3 
108  36  37 111 9   0.00   0.5941 1     0.00   0.5941 1 
108  36  37 111 9 180.00  -2.8995 2   180.00  -2.8995 2 
108  36  37 111 9   0.00   0.6569 3     0.00   0.6569 3 


[ dihedrals ]
; ai aj ak al fu xi0 kxi xi0 kxi
  1  38   2  43 2   0.00   0.0000     0.00   0.0000
  1  38   2  44 2   0.00   0.0000     0.00   0.0000
  2  39   1   3 2   0.00   0.0000     0.00   0.0000
  2   3   1  45 2   0.00   0.0000     0.00   0.0000
  4   5  39  40 2   0.00  84.9101     0.00  84.9101
  5   6   4  48 2   0.00   0.0000     0.00   0.0000
  5   6   4  49 2   0.00   0.0000     0.00   0.0000
  6   7   5  50 2   0.00   0.0000     0.00   0.0000
  6   7   5  51 2   0.00   0.0000     0.00   0.0000
  7   8   6  52 2   0.00   0.0000     0.00   0.0000
  7   8   6  53 2   0.00   0.0000     0.00   0.0000
  8   9   7  54 2   0.00   0.0000     0.00   0.0000
  8   9   7  55 2   0.00   0.0000     0.00   0.0000
  9  10   8  56 2   0.00   0.0000     0.00   0.0000
  9  10   8  57 2   0.00   0.0000     0.00   0.0000
 10  11   9  58 2   0.00   0.0000     0.00   0.0000
 10  11   9  59 2   0.00   0.0000     0.00   0.0000
 11  12  10  60 2   0.00   0.0000     0.00   0.0000
 11  12  10  61 2   0.00   0.0000     0.00   0.0000
 12  22  11  62 2   0.00   7.8324     0.00   7.8324
 22  23  12  79 2   0.00   7.8324     0.00   7.8324
 23  24  22  80 2   0.00   0.0000     0.00   0.0000
 23  24  22  81 2   0.00   0.0000     0.00   0.0000
 24  25  23  82 2   0.00   0.0000     0.00   0.0000
 24  25  23  83 2   0.00   0.0000     0.00   0.0000
 25  26  24  84 2   0.00   0.0000     0.00   0.0000
 25  26  24  85 2   0.00   0.0000     0.00   0.0000
 26  27  25  86 2   0.00   0.0000     0.00   0.0000
 26  27  25  87 2   0.00   0.0000     0.00   0.0000
 27  28  26  88 2   0.00   0.0000     0.00   0.0000
 27  28  26  89 2   0.00   0.0000     0.00   0.0000
 28  29  27  90 2   0.00   0.0000     0.00   0.0000
 28  29  27  91 2   0.00   0.0000     0.00   0.0000
 29  30  28  92 2   0.00   0.0000     0.00   0.0000
 29  30  28  93 2   0.00   0.0000     0.00   0.0000
  3  41   2  46 2   0.00   0.0000     0.00   0.0000
  3  41   2  47 2   0.00   0.0000     0.00   0.0000
 13  14  41  42 2   0.00  84.9101     0.00  84.9101
 14  15  13  63 2   0.00   0.0000     0.00   0.0000
 14  15  13  64 2   0.00   0.0000     0.00   0.0000
 15  16  14  65 2   0.00   0.0000     0.00   0.0000
 15  16  14  66 2   0.00   0.0000     0.00   0.0000
 16  17  15  67 2   0.00   0.0000     0.00   0.0000
 16  17  15  68 2   0.00   0.0000     0.00   0.0000
 17  18  16  69 2   0.00   0.0000     0.00   0.0000
 17  18  16  70 2   0.00   0.0000     0.00   0.0000
 18  19  17  71 2   0.00   0.0000     0.00   0.0000
 18  19  17  72 2   0.00   0.0000     0.00   0.0000
 19  20  18  73 2   0.00   0.0000     0.00   0.0000
 19  20  18  74 2   0.00   0.0000     0.00   0.0000
 20  21  19  75 2   0.00   0.0000     0.00   0.0000
 20  21  19  76 2   0.00   0.0000     0.00   0.0000
 21  31  20  77 2   0.00   0.0000     0.00   0.0000
 21  31  20  78 2   0.00   0.0000     0.00   0.0000
 31  32  21  97 2   0.00   0.0000     0.00   0.0000
 31  32  21  98 2   0.00   0.0000     0.00   0.0000
 32  33  31  99 2   0.00   0.0000     0.00   0.0000
 32  33  31 100 2   0.00   0.0000     0.00   0.0000
 33  34  32 101 2   0.00   0.0000     0.00   0.0000
 33  34  32 102 2   0.00   0.0000     0.00   0.0000
 34  35  33 103 2   0.00   0.0000     0.00   0.0000
 34  35  33 104 2   0.00   0.0000     0.00   0.0000
 35  36  34 105 2   0.00   0.0000     0.00   0.0000
 35  36  34 106 2   0.00   0.0000     0.00   0.0000
 36  37  35 107 2   0.00   0.0000     0.00   0.0000
 36  37  35 108 2   0.00   0.0000     0.00   0.0000
 30  94  29  95 2   0.00   0.0000     0.00   0.0000
 30  94  29  96 2   0.00   0.0000     0.00   0.0000
 37 109  36 110 2   0.00   0.0000     0.00   0.0000
 37 109  36 111 2   0.00   0.0000     0.00   0.0000


#ifdef POSRES_LI2AND 
[ position_restraints ] 
; atom  type      fx      fy      fz
   1 1 1000 1000 1000 
   2 1 1000 1000 1000 
   3 1 1000 1000 1000 
   4 1 1000 1000 1000 
   5 1 1000 1000 1000 
   6 1 1000 1000 1000 
   7 1 1000 1000 1000 
   8 1 1000 1000 1000 
   9 1 1000 1000 1000 
  10 1 1000 1000 1000 
  11 1 1000 1000 1000 
  12 1 1000 1000 1000 
  13 1 1000 1000 1000 
  14 1 1000 1000 1000 
  15 1 1000 1000 1000 
  16 1 1000 1000 1000 
  17 1 1000 1000 1000 
  18 1 1000 1000 1000 
  19 1 1000 1000 1000 
  20 1 1000 1000 1000 
  21 1 1000 1000 1000 
  22 1 1000 1000 1000 
  23 1 1000 1000 1000 
  24 1 1000 1000 1000 
  25 1 1000 1000 1000 
  26 1 1000 1000 1000 
  27 1 1000 1000 1000 
  28 1 1000 1000 1000 
  29 1 1000 1000 1000 
  30 1 1000 1000 1000 
  31 1 1000 1000 1000 
  32 1 1000 1000 1000 
  33 1 1000 1000 1000 
  34 1 1000 1000 1000 
  35 1 1000 1000 1000 
  36 1 1000 1000 1000 
  37 1 1000 1000 1000 
  38 1 1000 1000 1000 
  39 1 1000 1000 1000 
  40 1 1000 1000 1000 
  41 1 1000 1000 1000 
  42 1 1000 1000 1000 
#endif 
