# Supplementary material for: Insights into the Possible Impact of PFAS on Phosphatidylcholine Metabolism and Membranes through Molecular Dynamics Simulations
Source: ACS Environ Au. 2026 May 11;6(4):566–72. doi: 10.1021/acsenvironau.5c00299 (PMC13377507; doi:10.1021/acsenvironau.5c00299)
Supplement: Supplementary file 1 [file vg5c00299_si_001.zip › supp_zip/ligand_parameters/PFAS_CHPT1.itp]

;  ----
; Built RTF for LI2_corr_0.mol2
;    by user SwissParam     Mon 07 Jul 2025 07:43:35 CEST
; ---- 
;

[ atomtypes ] 
; name at.num  mass   charge  ptype    sigma            epsilon 
CR      6   12.0110  0.0  A         0.358141    0.234304  
C=O     6   12.0110  0.0  A         0.356359    0.460240  
C=C     6   12.0110  0.0  A         0.372396    0.284512  
OR      8   15.9994  0.0  A         0.315378    0.636386  
O=C     8   15.9994  0.0  A         0.302905    0.502080  
F       9   18.9984  0.0  A         0.290433    0.564840  
HCMM    1    1.0079  0.0  A         0.235197    0.092048  
HOR     1    1.0079  0.0  A         0.040001    0.192464  

[ pairtypes ] 
;  i     j    func     sigma1-4       epsilon1-4 ; THESE ARE 1-4 INTERACTIONS
CR       CR     1      0.338541    0.041840 
CR       C=O    1      0.347450    0.138768 
CR       C=C    1      0.355469    0.109105 
CR       OR     1      0.326960    0.163176 
CR       O=C    1      0.293997    0.144938 
CR       F      1      0.314487    0.153730 
CR       HCMM   1      0.286869    0.062059 
CR       HOR    1      0.189271    0.089737 
O=C      C=O    1      0.302905    0.480705 
O=C      C=C    1      0.310924    0.377952 
O=C      OR     1      0.282415    0.565258 
O=C      O=C    1      0.249452    0.502080 
O=C      F      1      0.269942    0.532536 
O=C      HCMM   1      0.242324    0.214978 
O=C      HOR    1      0.144726    0.310857 


[ moleculetype ]
; Name nrexcl 
LI2 3

[ atoms ] 
; nr type resnr resid atom cgnr charge mass
   1 CR   1  LI2 C       1  0.2800  12.0110 
   2 CR   1  LI2 C1      2  0.2800  12.0110 
   3 CR   1  LI2 C2      3  0.2800  12.0110 
   4 C=O  1  LI2 C3      4  0.6590  12.0110 
   5 CR   1  LI2 C4      5  0.0610  12.0110 
   6 CR   1  LI2 C5      6  0.0000  12.0110 
   7 CR   1  LI2 C6      7  0.0000  12.0110 
   8 CR   1  LI2 C7      8  0.0000  12.0110 
   9 CR   1  LI2 C8      9  0.0000  12.0110 
  10 CR   1  LI2 C9     10  0.0000  12.0110 
  11 CR   1  LI2 C10    11  0.1382  12.0110 
  12 C=C  1  LI2 C11    12 -0.2882  12.0110 
  13 C=O  1  LI2 C12    13  0.6590  12.0110 
  14 CR   1  LI2 C13    14  0.7410  12.0110 
  15 CR   1  LI2 C14    15  0.6800  12.0110 
  16 CR   1  LI2 C15    16  0.6800  12.0110 
  17 CR   1  LI2 C16    17  0.6800  12.0110 
  18 CR   1  LI2 C17    18  0.6800  12.0110 
  19 CR   1  LI2 C18    19  0.6800  12.0110 
  20 CR   1  LI2 C19    20  0.6800  12.0110 
  21 CR   1  LI2 C20    21  0.6800  12.0110 
  22 C=C  1  LI2 C21    22 -0.2882  12.0110 
  23 CR   1  LI2 C22    23  0.1382  12.0110 
  24 CR   1  LI2 C23    24  0.0000  12.0110 
  25 CR   1  LI2 C24    25  0.0000  12.0110 
  26 CR   1  LI2 C25    26  0.0000  12.0110 
  27 CR   1  LI2 C26    27  0.0000  12.0110 
  28 CR   1  LI2 C27    28  0.0000  12.0110 
  29 CR   1  LI2 C28    29  0.0000  12.0110 
  30 CR   1  LI2 C29    30  0.0000  12.0110 
  31 CR   1  LI2 C30    31  0.6800  12.0110 
  32 CR   1  LI2 C31    32  0.6800  12.0110 
  33 CR   1  LI2 C32    33  0.6800  12.0110 
  34 CR   1  LI2 C33    34  0.6800  12.0110 
  35 CR   1  LI2 C34    35  0.6800  12.0110 
  36 CR   1  LI2 C35    36  0.6800  12.0110 
  37 CR   1  LI2 C36    37  1.0200  12.0110 
  38 OR   1  LI2 O      38 -0.6800  15.9994 
  39 OR   1  LI2 O1     39 -0.4300  15.9994 
  40 O=C  1  LI2 O2     40 -0.5700  15.9994 
  41 OR   1  LI2 O3     41 -0.4300  15.9994 
  42 O=C  1  LI2 O4     42 -0.5700  15.9994 
  43 F    1  LI2 F01    43 -0.3400  18.9984 
  44 F    1  LI2 F02    44 -0.3400  18.9984 
  45 F    1  LI2 F03    45 -0.3400  18.9984 
  46 F    1  LI2 F04    46 -0.3400  18.9984 
  47 F    1  LI2 F05    47 -0.3400  18.9984 
  48 F    1  LI2 F06    48 -0.3400  18.9984 
  49 F    1  LI2 F07    49 -0.3400  18.9984 
  50 F    1  LI2 F08    50 -0.3400  18.9984 
  51 F    1  LI2 F09    51 -0.3400  18.9984 
  52 F    1  LI2 F10    52 -0.3400  18.9984 
  53 F    1  LI2 F11    53 -0.3400  18.9984 
  54 F    1  LI2 F12    54 -0.3400  18.9984 
  55 F    1  LI2 F13    55 -0.3400  18.9984 
  56 F    1  LI2 F14    56 -0.3400  18.9984 
  57 F    1  LI2 F15    57 -0.3400  18.9984 
  58 F    1  LI2 F16    58 -0.3400  18.9984 
  59 F    1  LI2 F17    59 -0.3400  18.9984 
  60 F    1  LI2 F18    60 -0.3400  18.9984 
  61 F    1  LI2 F19    61 -0.3400  18.9984 
  62 F    1  LI2 F20    62 -0.3400  18.9984 
  63 F    1  LI2 F21    63 -0.3400  18.9984 
  64 F    1  LI2 F22    64 -0.3400  18.9984 
  65 F    1  LI2 F23    65 -0.3400  18.9984 
  66 F    1  LI2 F24    66 -0.3400  18.9984 
  67 F    1  LI2 F25    67 -0.3400  18.9984 
  68 F    1  LI2 F26    68 -0.3400  18.9984 
  69 F    1  LI2 F27    69 -0.3400  18.9984 
  70 F    1  LI2 F28    70 -0.3400  18.9984 
  71 F    1  LI2 F29    71 -0.3400  18.9984 
  72 F    1  LI2 F30    72 -0.3400  18.9984 
  73 F    1  LI2 F31    73 -0.3400  18.9984 
  74 HCMM 1  LI2 H      74  0.0000   1.0079 
  75 HCMM 1  LI2 H1     75  0.0000   1.0079 
  76 HCMM 1  LI2 H2     76  0.0000   1.0079 
  77 HCMM 1  LI2 H3     77  0.0000   1.0079 
  78 HCMM 1  LI2 H4     78  0.0000   1.0079 
  79 HOR  1  LI2 H5     79  0.4000   1.0079 
  80 HCMM 1  LI2 H6     80  0.0000   1.0079 
  81 HCMM 1  LI2 H7     81  0.0000   1.0079 
  82 HCMM 1  LI2 H8     82  0.0000   1.0079 
  83 HCMM 1  LI2 H9     83  0.0000   1.0079 
  84 HCMM 1  LI2 H10    84  0.0000   1.0079 
  85 HCMM 1  LI2 H11    85  0.0000   1.0079 
  86 HCMM 1  LI2 H12    86  0.0000   1.0079 
  87 HCMM 1  LI2 H13    87  0.0000   1.0079 
  88 HCMM 1  LI2 H14    88  0.0000   1.0079 
  89 HCMM 1  LI2 H15    89  0.0000   1.0079 
  90 HCMM 1  LI2 H16    90  0.0000   1.0079 
  91 HCMM 1  LI2 H17    91  0.0000   1.0079 
  92 HCMM 1  LI2 H18    92  0.0000   1.0079 
  93 HCMM 1  LI2 H19    93  0.0000   1.0079 
  94 HCMM 1  LI2 H20    94  0.1500   1.0079 
  95 HCMM 1  LI2 H21    95  0.1500   1.0079 
  96 HCMM 1  LI2 H22    96  0.0000   1.0079 
  97 HCMM 1  LI2 H23    97  0.0000   1.0079 
  98 HCMM 1  LI2 H24    98  0.0000   1.0079 
  99 HCMM 1  LI2 H25    99  0.0000   1.0079 
 100 HCMM 1  LI2 H26   100  0.0000   1.0079 
 101 HCMM 1  LI2 H27   101  0.0000   1.0079 
 102 HCMM 1  LI2 H28   102  0.0000   1.0079 
 103 HCMM 1  LI2 H29   103  0.0000   1.0079 
 104 HCMM 1  LI2 H30   104  0.0000   1.0079 
 105 HCMM 1  LI2 H31   105  0.0000   1.0079 
 106 HCMM 1  LI2 H32   106  0.0000   1.0079 
 107 HCMM 1  LI2 H33   107  0.0000   1.0079 
 108 HCMM 1  LI2 H34   108  0.0000   1.0079 
 109 HCMM 1  LI2 H35   109  0.0000   1.0079 
 110 HCMM 1  LI2 H36   110  0.0000   1.0079 
 111 HCMM 1  LI2 H37   111  0.0000   1.0079 
 112 HCMM 1  LI2 H38   112  0.0000   1.0079 

[ bonds ]
; ai aj fu b0 kb, b0 kb
  1   2 1 0.15080  256422.3  0.15080  256422.3 
  1  38 1 0.14180  303937.5  0.14180  303937.5 
  1  74 1 0.10930  287014.9  0.10930  287014.9 
  1  75 1 0.10930  287014.9  0.10930  287014.9 
  2   3 1 0.15080  256422.3  0.15080  256422.3 
  2  39 1 0.14180  303937.5  0.14180  303937.5 
  2  76 1 0.10930  287014.9  0.10930  287014.9 
  3  41 1 0.14180  303937.5  0.14180  303937.5 
  3  77 1 0.10930  287014.9  0.10930  287014.9 
  3  78 1 0.10930  287014.9  0.10930  287014.9 
  4   5 1 0.14920  252327.8  0.14920  252327.8 
  4  39 1 0.13550  349343.9  0.13550  349343.9 
  4  40 1 0.12220  779866.6  0.12220  779866.6 
  5   6 1 0.15080  256422.3  0.15080  256422.3 
  5  80 1 0.10930  287014.9  0.10930  287014.9 
  5  81 1 0.10930  287014.9  0.10930  287014.9 
  6   7 1 0.15080  256422.3  0.15080  256422.3 
  6  82 1 0.10930  287014.9  0.10930  287014.9 
  6  83 1 0.10930  287014.9  0.10930  287014.9 
  7   8 1 0.15080  256422.3  0.15080  256422.3 
  7  84 1 0.10930  287014.9  0.10930  287014.9 
  7  85 1 0.10930  287014.9  0.10930  287014.9 
  8   9 1 0.15080  256422.3  0.15080  256422.3 
  8  86 1 0.10930  287014.9  0.10930  287014.9 
  8  87 1 0.10930  287014.9  0.10930  287014.9 
  9  10 1 0.15080  256422.3  0.15080  256422.3 
  9  88 1 0.10930  287014.9  0.10930  287014.9 
  9  89 1 0.10930  287014.9  0.10930  287014.9 
 10  11 1 0.15080  256422.3  0.15080  256422.3 
 10  90 1 0.10930  287014.9  0.10930  287014.9 
 10  91 1 0.10930  287014.9  0.10930  287014.9 
 11  12 1 0.14820  273344.9  0.14820  273344.9 
 11  92 1 0.10930  287014.9  0.10930  287014.9 
 11  93 1 0.10930  287014.9  0.10930  287014.9 
 12  22 1 0.13330  572403.8  0.13330  572403.8 
 12  94 1 0.10830  311344.8  0.10830  311344.8 
 13  14 1 0.14920  252327.8  0.14920  252327.8 
 13  41 1 0.13550  349343.9  0.13550  349343.9 
 13  42 1 0.12220  779866.6  0.12220  779866.6 
 14  15 1 0.15080  256422.3  0.15080  256422.3 
 14  72 1 0.13600  361990.5  0.13600  361990.5 
 14  73 1 0.13600  361990.5  0.13600  361990.5 
 15  16 1 0.15080  256422.3  0.15080  256422.3 
 15  70 1 0.13600  361990.5  0.13600  361990.5 
 15  71 1 0.13600  361990.5  0.13600  361990.5 
 16  17 1 0.15080  256422.3  0.15080  256422.3 
 16  68 1 0.13600  361990.5  0.13600  361990.5 
 16  69 1 0.13600  361990.5  0.13600  361990.5 
 17  18 1 0.15080  256422.3  0.15080  256422.3 
 17  66 1 0.13600  361990.5  0.13600  361990.5 
 17  67 1 0.13600  361990.5  0.13600  361990.5 
 18  19 1 0.15080  256422.3  0.15080  256422.3 
 18  64 1 0.13600  361990.5  0.13600  361990.5 
 18  65 1 0.13600  361990.5  0.13600  361990.5 
 19  20 1 0.15080  256422.3  0.15080  256422.3 
 19  62 1 0.13600  361990.5  0.13600  361990.5 
 19  63 1 0.13600  361990.5  0.13600  361990.5 
 20  21 1 0.15080  256422.3  0.15080  256422.3 
 20  60 1 0.13600  361990.5  0.13600  361990.5 
 20  61 1 0.13600  361990.5  0.13600  361990.5 
 21  31 1 0.15080  256422.3  0.15080  256422.3 
 21  58 1 0.13600  361990.5  0.13600  361990.5 
 21  59 1 0.13600  361990.5  0.13600  361990.5 
 22  23 1 0.14820  273344.9  0.14820  273344.9 
 22  95 1 0.10830  311344.8  0.10830  311344.8 
 23  24 1 0.15080  256422.3  0.15080  256422.3 
 23  96 1 0.10930  287014.9  0.10930  287014.9 
 23  97 1 0.10930  287014.9  0.10930  287014.9 
 24  25 1 0.15080  256422.3  0.15080  256422.3 
 24  98 1 0.10930  287014.9  0.10930  287014.9 
 24  99 1 0.10930  287014.9  0.10930  287014.9 
 25  26 1 0.15080  256422.3  0.15080  256422.3 
 25 100 1 0.10930  287014.9  0.10930  287014.9 
 25 101 1 0.10930  287014.9  0.10930  287014.9 
 26  27 1 0.15080  256422.3  0.15080  256422.3 
 26 102 1 0.10930  287014.9  0.10930  287014.9 
 26 103 1 0.10930  287014.9  0.10930  287014.9 
 27  28 1 0.15080  256422.3  0.15080  256422.3 
 27 104 1 0.10930  287014.9  0.10930  287014.9 
 27 105 1 0.10930  287014.9  0.10930  287014.9 
 28  29 1 0.15080  256422.3  0.15080  256422.3 
 28 106 1 0.10930  287014.9  0.10930  287014.9 
 28 107 1 0.10930  287014.9  0.10930  287014.9 
 29  30 1 0.15080  256422.3  0.15080  256422.3 
 29 108 1 0.10930  287014.9  0.10930  287014.9 
 29 109 1 0.10930  287014.9  0.10930  287014.9 
 30 110 1 0.10930  287014.9  0.10930  287014.9 
 30 111 1 0.10930  287014.9  0.10930  287014.9 
 30 112 1 0.10930  287014.9  0.10930  287014.9 
 31  32 1 0.15080  256422.3  0.15080  256422.3 
 31  56 1 0.13600  361990.5  0.13600  361990.5 
 31  57 1 0.13600  361990.5  0.13600  361990.5 
 32  33 1 0.15080  256422.3  0.15080  256422.3 
 32  54 1 0.13600  361990.5  0.13600  361990.5 
 32  55 1 0.13600  361990.5  0.13600  361990.5 
 33  34 1 0.15080  256422.3  0.15080  256422.3 
 33  52 1 0.13600  361990.5  0.13600  361990.5 
 33  53 1 0.13600  361990.5  0.13600  361990.5 
 34  35 1 0.15080  256422.3  0.15080  256422.3 
 34  50 1 0.13600  361990.5  0.13600  361990.5 
 34  51 1 0.13600  361990.5  0.13600  361990.5 
 35  36 1 0.15080  256422.3  0.15080  256422.3 
 35  48 1 0.13600  361990.5  0.13600  361990.5 
 35  49 1 0.13600  361990.5  0.13600  361990.5 
 36  37 1 0.15080  256422.3  0.15080  256422.3 
 36  46 1 0.13600  361990.5  0.13600  361990.5 
 36  47 1 0.13600  361990.5  0.13600  361990.5 
 37  43 1 0.13600  361990.5  0.13600  361990.5 
 37  44 1 0.13600  361990.5  0.13600  361990.5 
 37  45 1 0.13600  361990.5  0.13600  361990.5 
 38  79 1 0.09720  469365.3  0.09720  469365.3 


[ pairs ]
; ai aj fu
  1  41 1  
  1  77 1  
  1  78 1  
  1   4 1  
  2  79 1  
  2  13 1  
  2   5 1  
  2  40 1  
  3  38 1  
  3  74 1  
  3  75 1  
  3   4 1  
  3  14 1  
  3  42 1  
  4   7 1  
  4  82 1  
  4  83 1  
  4  76 1  
  5   8 1  
  5  84 1  
  5  85 1  
  6  39 1  
  6  40 1  
  6   9 1  
  6  86 1  
  6  87 1  
  7  80 1  
  7  81 1  
  7  10 1  
  7  88 1  
  7  89 1  
  8  82 1  
  8  83 1  
  8  11 1  
  8  90 1  
  8  91 1  
  9  84 1  
  9  85 1  
  9  12 1  
  9  92 1  
  9  93 1  
 10  86 1  
 10  87 1  
 10  22 1  
 10  94 1  
 11  88 1  
 11  89 1  
 11  23 1  
 11  95 1  
 12  90 1  
 12  91 1  
 12  24 1  
 12  96 1  
 12  97 1  
 13  16 1  
 13  70 1  
 13  71 1  
 13  77 1  
 13  78 1  
 14  17 1  
 14  68 1  
 14  69 1  
 15  41 1  
 15  42 1  
 15  18 1  
 15  66 1  
 15  67 1  
 16  72 1  
 16  73 1  
 16  19 1  
 16  64 1  
 16  65 1  
 17  70 1  
 17  71 1  
 17  20 1  
 17  62 1  
 17  63 1  
 18  68 1  
 18  69 1  
 18  21 1  
 18  60 1  
 18  61 1  
 19  66 1  
 19  67 1  
 19  31 1  
 19  58 1  
 19  59 1  
 20  64 1  
 20  65 1  
 20  32 1  
 20  56 1  
 20  57 1  
 21  62 1  
 21  63 1  
 21  33 1  
 21  54 1  
 21  55 1  
 22  92 1  
 22  93 1  
 22  25 1  
 22  98 1  
 22  99 1  
 23  94 1  
 23  26 1  
 23 100 1  
 23 101 1  
 24  95 1  
 24  27 1  
 24 102 1  
 24 103 1  
 25  96 1  
 25  97 1  
 25  28 1  
 25 104 1  
 25 105 1  
 26  98 1  
 26  99 1  
 26  29 1  
 26 106 1  
 26 107 1  
 27 100 1  
 27 101 1  
 27  30 1  
 27 108 1  
 27 109 1  
 28 102 1  
 28 103 1  
 28 110 1  
 28 111 1  
 28 112 1  
 29 104 1  
 29 105 1  
 30 106 1  
 30 107 1  
 31  60 1  
 31  61 1  
 31  34 1  
 31  52 1  
 31  53 1  
 32  58 1  
 32  59 1  
 32  35 1  
 32  50 1  
 32  51 1  
 33  56 1  
 33  57 1  
 33  36 1  
 33  48 1  
 33  49 1  
 34  54 1  
 34  55 1  
 34  37 1  
 34  46 1  
 34  47 1  
 35  52 1  
 35  53 1  
 35  43 1  
 35  44 1  
 35  45 1  
 36  50 1  
 36  51 1  
 37  48 1  
 37  49 1  
 38  39 1  
 38  76 1  
 39  74 1  
 39  75 1  
 39  41 1  
 39  77 1  
 39  78 1  
 39  80 1  
 39  81 1  
 40  80 1  
 40  81 1  
 41  76 1  
 41  72 1  
 41  73 1  
 42  72 1  
 42  73 1  
 43  46 1  
 43  47 1  
 44  46 1  
 44  47 1  
 45  46 1  
 45  47 1  
 46  48 1  
 46  49 1  
 47  48 1  
 47  49 1  
 48  50 1  
 48  51 1  
 49  50 1  
 49  51 1  
 50  52 1  
 50  53 1  
 51  52 1  
 51  53 1  
 52  54 1  
 52  55 1  
 53  54 1  
 53  55 1  
 54  56 1  
 54  57 1  
 55  56 1  
 55  57 1  
 56  58 1  
 56  59 1  
 57  58 1  
 57  59 1  
 58  60 1  
 58  61 1  
 59  60 1  
 59  61 1  
 60  62 1  
 60  63 1  
 61  62 1  
 61  63 1  
 62  64 1  
 62  65 1  
 63  64 1  
 63  65 1  
 64  66 1  
 64  67 1  
 65  66 1  
 65  67 1  
 66  68 1  
 66  69 1  
 67  68 1  
 67  69 1  
 68  70 1  
 68  71 1  
 69  70 1  
 69  71 1  
 70  72 1  
 70  73 1  
 71  72 1  
 71  73 1  
 74  76 1  
 74  79 1  
 75  76 1  
 75  79 1  
 76  77 1  
 76  78 1  
 80  82 1  
 80  83 1  
 81  82 1  
 81  83 1  
 82  84 1  
 82  85 1  
 83  84 1  
 83  85 1  
 84  86 1  
 84  87 1  
 85  86 1  
 85  87 1  
 86  88 1  
 86  89 1  
 87  88 1  
 87  89 1  
 88  90 1  
 88  91 1  
 89  90 1  
 89  91 1  
 90  92 1  
 90  93 1  
 91  92 1  
 91  93 1  
 92  94 1  
 93  94 1  
 94  95 1  
 95  96 1  
 95  97 1  
 96  98 1  
 96  99 1  
 97  98 1  
 97  99 1  
 98 100 1  
 98 101 1  
 99 100 1  
 99 101 1  
100 102 1  
100 103 1  
101 102 1  
101 103 1  
102 104 1  
102 105 1  
103 104 1  
103 105 1  
104 106 1  
104 107 1  
105 106 1  
105 107 1  
106 108 1  
106 109 1  
107 108 1  
107 109 1  
108 110 1  
108 111 1  
108 112 1  
109 110 1  
109 111 1  
109 112 1  


[ angles ] 
; ai aj ak fu th0 kth ub0 kub th0 kth ub0 kub
  2   1  38 1  108.1330  597.39    108.1330  597.39 
  2   1  74 1  110.5490  383.00    110.5490  383.00 
  2   1  75 1  110.5490  383.00    110.5490  383.00 
 38   1  74 1  108.5770  470.32    108.5770  470.32 
 38   1  75 1  108.5770  470.32    108.5770  470.32 
 74   1  75 1  108.8360  310.74    108.8360  310.74 
  1   2   3 1  109.6080  512.48    109.6080  512.48 
  1   2  39 1  108.1330  597.39    108.1330  597.39 
  1   2  76 1  110.5490  383.00    110.5490  383.00 
  3   2  39 1  108.1330  597.39    108.1330  597.39 
  3   2  76 1  110.5490  383.00    110.5490  383.00 
 39   2  76 1  108.5770  470.32    108.5770  470.32 
  2   3  41 1  108.1330  597.39    108.1330  597.39 
  2   3  77 1  110.5490  383.00    110.5490  383.00 
  2   3  78 1  110.5490  383.00    110.5490  383.00 
 41   3  77 1  108.5770  470.32    108.5770  470.32 
 41   3  78 1  108.5770  470.32    108.5770  470.32 
 77   3  78 1  108.8360  310.74    108.8360  310.74 
  5   4  39 1  109.7160  628.10    109.7160  628.10 
  5   4  40 1  124.4100  564.87    124.4100  564.87 
 39   4  40 1  124.4250  695.55    124.4250  695.55 
  4   5   6 1  107.5170  467.91    107.5170  467.91 
  4   5  80 1  108.3850  391.44    108.3850  391.44 
  4   5  81 1  108.3850  391.44    108.3850  391.44 
  6   5  80 1  110.5490  383.00    110.5490  383.00 
  6   5  81 1  110.5490  383.00    110.5490  383.00 
 80   5  81 1  108.8360  310.74    108.8360  310.74 
  5   6   7 1  109.6080  512.48    109.6080  512.48 
  5   6  82 1  110.5490  383.00    110.5490  383.00 
  5   6  83 1  110.5490  383.00    110.5490  383.00 
  7   6  82 1  110.5490  383.00    110.5490  383.00 
  7   6  83 1  110.5490  383.00    110.5490  383.00 
 82   6  83 1  108.8360  310.74    108.8360  310.74 
  6   7   8 1  109.6080  512.48    109.6080  512.48 
  6   7  84 1  110.5490  383.00    110.5490  383.00 
  6   7  85 1  110.5490  383.00    110.5490  383.00 
  8   7  84 1  110.5490  383.00    110.5490  383.00 
  8   7  85 1  110.5490  383.00    110.5490  383.00 
 84   7  85 1  108.8360  310.74    108.8360  310.74 
  7   8   9 1  109.6080  512.48    109.6080  512.48 
  7   8  86 1  110.5490  383.00    110.5490  383.00 
  7   8  87 1  110.5490  383.00    110.5490  383.00 
  9   8  86 1  110.5490  383.00    110.5490  383.00 
  9   8  87 1  110.5490  383.00    110.5490  383.00 
 86   8  87 1  108.8360  310.74    108.8360  310.74 
  8   9  10 1  109.6080  512.48    109.6080  512.48 
  8   9  88 1  110.5490  383.00    110.5490  383.00 
  8   9  89 1  110.5490  383.00    110.5490  383.00 
 10   9  88 1  110.5490  383.00    110.5490  383.00 
 10   9  89 1  110.5490  383.00    110.5490  383.00 
 88   9  89 1  108.8360  310.74    108.8360  310.74 
  9  10  11 1  109.6080  512.48    109.6080  512.48 
  9  10  90 1  110.5490  383.00    110.5490  383.00 
  9  10  91 1  110.5490  383.00    110.5490  383.00 
 11  10  90 1  110.5490  383.00    110.5490  383.00 
 11  10  91 1  110.5490  383.00    110.5490  383.00 
 90  10  91 1  108.8360  310.74    108.8360  310.74 
 10  11  12 1  109.4450  443.23    109.4450  443.23 
 10  11  92 1  110.5490  383.00    110.5490  383.00 
 10  11  93 1  110.5490  383.00    110.5490  383.00 
 12  11  92 1  110.2920  380.59    110.2920  380.59 
 12  11  93 1  110.2920  380.59    110.2920  380.59 
 92  11  93 1  108.8360  310.74    108.8360  310.74 
 11  12  22 1  122.1410  404.68    122.1410  404.68 
 11  12  94 1  120.1080  268.59    120.1080  268.59 
 22  12  94 1  121.0040  322.18    121.0040  322.18 
 14  13  41 1  109.7160  628.10    109.7160  628.10 
 14  13  42 1  124.4100  564.87    124.4100  564.87 
 41  13  42 1  124.4250  695.55    124.4250  695.55 
 13  14  15 1  107.5170  467.91    107.5170  467.91 
 13  14  72 1  110.3280  716.02    110.3280  716.02 
 13  14  73 1  110.3280  716.02    110.3280  716.02 
 15  14  72 1  108.3130  737.71    108.3130  737.71 
 15  14  73 1  108.3130  737.71    108.3130  737.71 
 72  14  73 1  106.0810  986.42    106.0810  986.42 
 14  15  16 1  109.6080  512.48    109.6080  512.48 
 14  15  70 1  108.3130  737.71    108.3130  737.71 
 14  15  71 1  108.3130  737.71    108.3130  737.71 
 16  15  70 1  108.3130  737.71    108.3130  737.71 
 16  15  71 1  108.3130  737.71    108.3130  737.71 
 70  15  71 1  106.0810  986.42    106.0810  986.42 
 15  16  17 1  109.6080  512.48    109.6080  512.48 
 15  16  68 1  108.3130  737.71    108.3130  737.71 
 15  16  69 1  108.3130  737.71    108.3130  737.71 
 17  16  68 1  108.3130  737.71    108.3130  737.71 
 17  16  69 1  108.3130  737.71    108.3130  737.71 
 68  16  69 1  106.0810  986.42    106.0810  986.42 
 16  17  18 1  109.6080  512.48    109.6080  512.48 
 16  17  66 1  108.3130  737.71    108.3130  737.71 
 16  17  67 1  108.3130  737.71    108.3130  737.71 
 18  17  66 1  108.3130  737.71    108.3130  737.71 
 18  17  67 1  108.3130  737.71    108.3130  737.71 
 66  17  67 1  106.0810  986.42    106.0810  986.42 
 17  18  19 1  109.6080  512.48    109.6080  512.48 
 17  18  64 1  108.3130  737.71    108.3130  737.71 
 17  18  65 1  108.3130  737.71    108.3130  737.71 
 19  18  64 1  108.3130  737.71    108.3130  737.71 
 19  18  65 1  108.3130  737.71    108.3130  737.71 
 64  18  65 1  106.0810  986.42    106.0810  986.42 
 18  19  20 1  109.6080  512.48    109.6080  512.48 
 18  19  62 1  108.3130  737.71    108.3130  737.71 
 18  19  63 1  108.3130  737.71    108.3130  737.71 
 20  19  62 1  108.3130  737.71    108.3130  737.71 
 20  19  63 1  108.3130  737.71    108.3130  737.71 
 62  19  63 1  106.0810  986.42    106.0810  986.42 
 19  20  21 1  109.6080  512.48    109.6080  512.48 
 19  20  60 1  108.3130  737.71    108.3130  737.71 
 19  20  61 1  108.3130  737.71    108.3130  737.71 
 21  20  60 1  108.3130  737.71    108.3130  737.71 
 21  20  61 1  108.3130  737.71    108.3130  737.71 
 60  20  61 1  106.0810  986.42    106.0810  986.42 
 20  21  31 1  109.6080  512.48    109.6080  512.48 
 20  21  58 1  108.3130  737.71    108.3130  737.71 
 20  21  59 1  108.3130  737.71    108.3130  737.71 
 31  21  58 1  108.3130  737.71    108.3130  737.71 
 31  21  59 1  108.3130  737.71    108.3130  737.71 
 58  21  59 1  106.0810  986.42    106.0810  986.42 
 12  22  23 1  122.1410  404.68    122.1410  404.68 
 12  22  95 1  121.0040  322.18    121.0040  322.18 
 23  22  95 1  120.1080  268.59    120.1080  268.59 
 22  23  24 1  109.4450  443.23    109.4450  443.23 
 22  23  96 1  110.2920  380.59    110.2920  380.59 
 22  23  97 1  110.2920  380.59    110.2920  380.59 
 24  23  96 1  110.5490  383.00    110.5490  383.00 
 24  23  97 1  110.5490  383.00    110.5490  383.00 
 96  23  97 1  108.8360  310.74    108.8360  310.74 
 23  24  25 1  109.6080  512.48    109.6080  512.48 
 23  24  98 1  110.5490  383.00    110.5490  383.00 
 23  24  99 1  110.5490  383.00    110.5490  383.00 
 25  24  98 1  110.5490  383.00    110.5490  383.00 
 25  24  99 1  110.5490  383.00    110.5490  383.00 
 98  24  99 1  108.8360  310.74    108.8360  310.74 
 24  25  26 1  109.6080  512.48    109.6080  512.48 
 24  25 100 1  110.5490  383.00    110.5490  383.00 
 24  25 101 1  110.5490  383.00    110.5490  383.00 
 26  25 100 1  110.5490  383.00    110.5490  383.00 
 26  25 101 1  110.5490  383.00    110.5490  383.00 
100  25 101 1  108.8360  310.74    108.8360  310.74 
 25  26  27 1  109.6080  512.48    109.6080  512.48 
 25  26 102 1  110.5490  383.00    110.5490  383.00 
 25  26 103 1  110.5490  383.00    110.5490  383.00 
 27  26 102 1  110.5490  383.00    110.5490  383.00 
 27  26 103 1  110.5490  383.00    110.5490  383.00 
102  26 103 1  108.8360  310.74    108.8360  310.74 
 26  27  28 1  109.6080  512.48    109.6080  512.48 
 26  27 104 1  110.5490  383.00    110.5490  383.00 
 26  27 105 1  110.5490  383.00    110.5490  383.00 
 28  27 104 1  110.5490  383.00    110.5490  383.00 
 28  27 105 1  110.5490  383.00    110.5490  383.00 
104  27 105 1  108.8360  310.74    108.8360  310.74 
 27  28  29 1  109.6080  512.48    109.6080  512.48 
 27  28 106 1  110.5490  383.00    110.5490  383.00 
 27  28 107 1  110.5490  383.00    110.5490  383.00 
 29  28 106 1  110.5490  383.00    110.5490  383.00 
 29  28 107 1  110.5490  383.00    110.5490  383.00 
106  28 107 1  108.8360  310.74    108.8360  310.74 
 28  29  30 1  109.6080  512.48    109.6080  512.48 
 28  29 108 1  110.5490  383.00    110.5490  383.00 
 28  29 109 1  110.5490  383.00    110.5490  383.00 
 30  29 108 1  110.5490  383.00    110.5490  383.00 
 30  29 109 1  110.5490  383.00    110.5490  383.00 
108  29 109 1  108.8360  310.74    108.8360  310.74 
 29  30 110 1  110.5490  383.00    110.5490  383.00 
 29  30 111 1  110.5490  383.00    110.5490  383.00 
 29  30 112 1  110.5490  383.00    110.5490  383.00 
110  30 111 1  108.8360  310.74    108.8360  310.74 
110  30 112 1  108.8360  310.74    108.8360  310.74 
111  30 112 1  108.8360  310.74    108.8360  310.74 
 21  31  32 1  109.6080  512.48    109.6080  512.48 
 21  31  56 1  108.3130  737.71    108.3130  737.71 
 21  31  57 1  108.3130  737.71    108.3130  737.71 
 32  31  56 1  108.3130  737.71    108.3130  737.71 
 32  31  57 1  108.3130  737.71    108.3130  737.71 
 56  31  57 1  106.0810  986.42    106.0810  986.42 
 31  32  33 1  109.6080  512.48    109.6080  512.48 
 31  32  54 1  108.3130  737.71    108.3130  737.71 
 31  32  55 1  108.3130  737.71    108.3130  737.71 
 33  32  54 1  108.3130  737.71    108.3130  737.71 
 33  32  55 1  108.3130  737.71    108.3130  737.71 
 54  32  55 1  106.0810  986.42    106.0810  986.42 
 32  33  34 1  109.6080  512.48    109.6080  512.48 
 32  33  52 1  108.3130  737.71    108.3130  737.71 
 32  33  53 1  108.3130  737.71    108.3130  737.71 
 34  33  52 1  108.3130  737.71    108.3130  737.71 
 34  33  53 1  108.3130  737.71    108.3130  737.71 
 52  33  53 1  106.0810  986.42    106.0810  986.42 
 33  34  35 1  109.6080  512.48    109.6080  512.48 
 33  34  50 1  108.3130  737.71    108.3130  737.71 
 33  34  51 1  108.3130  737.71    108.3130  737.71 
 35  34  50 1  108.3130  737.71    108.3130  737.71 
 35  34  51 1  108.3130  737.71    108.3130  737.71 
 50  34  51 1  106.0810  986.42    106.0810  986.42 
 34  35  36 1  109.6080  512.48    109.6080  512.48 
 34  35  48 1  108.3130  737.71    108.3130  737.71 
 34  35  49 1  108.3130  737.71    108.3130  737.71 
 36  35  48 1  108.3130  737.71    108.3130  737.71 
 36  35  49 1  108.3130  737.71    108.3130  737.71 
 48  35  49 1  106.0810  986.42    106.0810  986.42 
 35  36  37 1  109.6080  512.48    109.6080  512.48 
 35  36  46 1  108.3130  737.71    108.3130  737.71 
 35  36  47 1  108.3130  737.71    108.3130  737.71 
 37  36  46 1  108.3130  737.71    108.3130  737.71 
 37  36  47 1  108.3130  737.71    108.3130  737.71 
 46  36  47 1  106.0810  986.42    106.0810  986.42 
 36  37  43 1  108.3130  737.71    108.3130  737.71 
 36  37  44 1  108.3130  737.71    108.3130  737.71 
 36  37  45 1  108.3130  737.71    108.3130  737.71 
 43  37  44 1  106.0810  986.42    106.0810  986.42 
 43  37  45 1  106.0810  986.42    106.0810  986.42 
 44  37  45 1  106.0810  986.42    106.0810  986.42 
  1  38  79 1  106.5030  477.55    106.5030  477.55 
  2  39   4 1  108.0550  555.84    108.0550  555.84 
  3  41  13 1  108.0550  555.84    108.0550  555.84 


[ dihedrals ] 
; ai aj ak al fu phi0 kphi mult phi0 kphi mult
  1   2   3  41 9   0.00  -1.4393 1     0.00  -1.4393 1 
  1   2   3  41 9 180.00   3.6736 2   180.00   3.6736 2 
  1   2   3  41 9   0.00   0.9958 3     0.00   0.9958 3 
  1   2   3  77 9   0.00   1.3389 1     0.00   1.3389 1 
  1   2   3  77 9 180.00  -1.3180 2   180.00  -1.3180 2 
  1   2   3  77 9   0.00   0.5523 3     0.00   0.5523 3 
  1   2   3  78 9   0.00   1.3389 1     0.00   1.3389 1 
  1   2   3  78 9 180.00  -1.3180 2   180.00  -1.3180 2 
  1   2   3  78 9   0.00   0.5523 3     0.00   0.5523 3 
  1   2  39   4 9   0.00  -1.1464 1     0.00  -1.1464 1 
  1   2  39   4 9   0.00   0.6694 3     0.00   0.6694 3 
  2   1  38  79 9 180.00   0.5648 2   180.00   0.5648 2 
  2   1  38  79 9   0.00   0.4937 3     0.00   0.4937 3 
  2   3  41  13 9   0.00  -1.1464 1     0.00  -1.1464 1 
  2   3  41  13 9   0.00   0.6694 3     0.00   0.6694 3 
  2  39   4   5 9   0.00  -2.6024 1     0.00  -2.6024 1 
  2  39   4   5 9 180.00  11.4683 2   180.00  11.4683 2 
  2  39   4   5 9   0.00   0.7615 3     0.00   0.7615 3 
  2  39   4  40 9   0.00   1.4267 1     0.00   1.4267 1 
  2  39   4  40 9 180.00  15.0289 2   180.00  15.0289 2 
  2  39   4  40 9   0.00  -1.9581 3     0.00  -1.9581 3 
  3   2   1  38 9   0.00  -1.4393 1     0.00  -1.4393 1 
  3   2   1  38 9 180.00   3.6736 2   180.00   3.6736 2 
  3   2   1  38 9   0.00   0.9958 3     0.00   0.9958 3 
  3   2   1  74 9   0.00   1.3389 1     0.00   1.3389 1 
  3   2   1  74 9 180.00  -1.3180 2   180.00  -1.3180 2 
  3   2   1  74 9   0.00   0.5523 3     0.00   0.5523 3 
  3   2   1  75 9   0.00   1.3389 1     0.00   1.3389 1 
  3   2   1  75 9 180.00  -1.3180 2   180.00  -1.3180 2 
  3   2   1  75 9   0.00   0.5523 3     0.00   0.5523 3 
  3   2  39   4 9   0.00  -1.1464 1     0.00  -1.1464 1 
  3   2  39   4 9   0.00   0.6694 3     0.00   0.6694 3 
  3  41  13  14 9   0.00  -2.6024 1     0.00  -2.6024 1 
  3  41  13  14 9 180.00  11.4683 2   180.00  11.4683 2 
  3  41  13  14 9   0.00   0.7615 3     0.00   0.7615 3 
  3  41  13  42 9   0.00   1.4267 1     0.00   1.4267 1 
  3  41  13  42 9 180.00  15.0289 2   180.00  15.0289 2 
  3  41  13  42 9   0.00  -1.9581 3     0.00  -1.9581 3 
  4   5   6   7 9   0.00   0.1381 1     0.00   0.1381 1 
  4   5   6   7 9 180.00  -0.3264 2   180.00  -0.3264 2 
  4   5   6   7 9   0.00   0.2971 3     0.00   0.2971 3 
  4   5   6  82 9   0.00  -0.5356 1     0.00  -0.5356 1 
  4   5   6  82 9 180.00   0.1213 2   180.00   0.1213 2 
  4   5   6  83 9   0.00  -0.5356 1     0.00  -0.5356 1 
  4   5   6  83 9 180.00   0.1213 2   180.00   0.1213 2 
  4  39   2  76 9   0.00   1.1966 1     0.00   1.1966 1 
  4  39   2  76 9   0.00  -0.6360 3     0.00  -0.6360 3 
  5   6   7   8 9   0.00   0.2134 1     0.00   0.2134 1 
  5   6   7   8 9 180.00   1.4267 2   180.00   1.4267 2 
  5   6   7   8 9   0.00   0.6945 3     0.00   0.6945 3 
  5   6   7  84 9   0.00   1.3389 1     0.00   1.3389 1 
  5   6   7  84 9 180.00  -1.3180 2   180.00  -1.3180 2 
  5   6   7  84 9   0.00   0.5523 3     0.00   0.5523 3 
  5   6   7  85 9   0.00   1.3389 1     0.00   1.3389 1 
  5   6   7  85 9 180.00  -1.3180 2   180.00  -1.3180 2 
  5   6   7  85 9   0.00   0.5523 3     0.00   0.5523 3 
  6   5   4  39 9   0.00  -0.2469 1     0.00  -0.2469 1 
  6   5   4  39 9 180.00  -0.6987 2   180.00  -0.6987 2 
  6   5   4  39 9   0.00   0.4226 3     0.00   0.4226 3 
  6   5   4  40 9   0.00   1.7238 1     0.00   1.7238 1 
  6   5   4  40 9 180.00   0.2929 2   180.00   0.2929 2 
  6   5   4  40 9   0.00   0.6820 3     0.00   0.6820 3 
  6   7   8   9 9   0.00   0.2134 1     0.00   0.2134 1 
  6   7   8   9 9 180.00   1.4267 2   180.00   1.4267 2 
  6   7   8   9 9   0.00   0.6945 3     0.00   0.6945 3 
  6   7   8  86 9   0.00   1.3389 1     0.00   1.3389 1 
  6   7   8  86 9 180.00  -1.3180 2   180.00  -1.3180 2 
  6   7   8  86 9   0.00   0.5523 3     0.00   0.5523 3 
  6   7   8  87 9   0.00   1.3389 1     0.00   1.3389 1 
  6   7   8  87 9 180.00  -1.3180 2   180.00  -1.3180 2 
  6   7   8  87 9   0.00   0.5523 3     0.00   0.5523 3 
  7   6   5  80 9   0.00   1.3389 1     0.00   1.3389 1 
  7   6   5  80 9 180.00  -1.3180 2   180.00  -1.3180 2 
  7   6   5  80 9   0.00   0.5523 3     0.00   0.5523 3 
  7   6   5  81 9   0.00   1.3389 1     0.00   1.3389 1 
  7   6   5  81 9 180.00  -1.3180 2   180.00  -1.3180 2 
  7   6   5  81 9   0.00   0.5523 3     0.00   0.5523 3 
  7   8   9  10 9   0.00   0.2134 1     0.00   0.2134 1 
  7   8   9  10 9 180.00   1.4267 2   180.00   1.4267 2 
  7   8   9  10 9   0.00   0.6945 3     0.00   0.6945 3 
  7   8   9  88 9   0.00   1.3389 1     0.00   1.3389 1 
  7   8   9  88 9 180.00  -1.3180 2   180.00  -1.3180 2 
  7   8   9  88 9   0.00   0.5523 3     0.00   0.5523 3 
  7   8   9  89 9   0.00   1.3389 1     0.00   1.3389 1 
  7   8   9  89 9 180.00  -1.3180 2   180.00  -1.3180 2 
  7   8   9  89 9   0.00   0.5523 3     0.00   0.5523 3 
  8   7   6  82 9   0.00   1.3389 1     0.00   1.3389 1 
  8   7   6  82 9 180.00  -1.3180 2   180.00  -1.3180 2 
  8   7   6  82 9   0.00   0.5523 3     0.00   0.5523 3 
  8   7   6  83 9   0.00   1.3389 1     0.00   1.3389 1 
  8   7   6  83 9 180.00  -1.3180 2   180.00  -1.3180 2 
  8   7   6  83 9   0.00   0.5523 3     0.00   0.5523 3 
  8   9  10  11 9   0.00   0.2134 1     0.00   0.2134 1 
  8   9  10  11 9 180.00   1.4267 2   180.00   1.4267 2 
  8   9  10  11 9   0.00   0.6945 3     0.00   0.6945 3 
  8   9  10  90 9   0.00   1.3389 1     0.00   1.3389 1 
  8   9  10  90 9 180.00  -1.3180 2   180.00  -1.3180 2 
  8   9  10  90 9   0.00   0.5523 3     0.00   0.5523 3 
  8   9  10  91 9   0.00   1.3389 1     0.00   1.3389 1 
  8   9  10  91 9 180.00  -1.3180 2   180.00  -1.3180 2 
  8   9  10  91 9   0.00   0.5523 3     0.00   0.5523 3 
  9   8   7  84 9   0.00   1.3389 1     0.00   1.3389 1 
  9   8   7  84 9 180.00  -1.3180 2   180.00  -1.3180 2 
  9   8   7  84 9   0.00   0.5523 3     0.00   0.5523 3 
  9   8   7  85 9   0.00   1.3389 1     0.00   1.3389 1 
  9   8   7  85 9 180.00  -1.3180 2   180.00  -1.3180 2 
  9   8   7  85 9   0.00   0.5523 3     0.00   0.5523 3 
  9  10  11  12 9   0.00  -0.6150 1     0.00  -0.6150 1 
  9  10  11  12 9 180.00   0.9163 2   180.00   0.9163 2 
  9  10  11  12 9   0.00   1.2217 3     0.00   1.2217 3 
  9  10  11  92 9   0.00   1.3389 1     0.00   1.3389 1 
  9  10  11  92 9 180.00  -1.3180 2   180.00  -1.3180 2 
  9  10  11  92 9   0.00   0.5523 3     0.00   0.5523 3 
  9  10  11  93 9   0.00   1.3389 1     0.00   1.3389 1 
  9  10  11  93 9 180.00  -1.3180 2   180.00  -1.3180 2 
  9  10  11  93 9   0.00   0.5523 3     0.00   0.5523 3 
 10   9   8  86 9   0.00   1.3389 1     0.00   1.3389 1 
 10   9   8  86 9 180.00  -1.3180 2   180.00  -1.3180 2 
 10   9   8  86 9   0.00   0.5523 3     0.00   0.5523 3 
 10   9   8  87 9   0.00   1.3389 1     0.00   1.3389 1 
 10   9   8  87 9 180.00  -1.3180 2   180.00  -1.3180 2 
 10   9   8  87 9   0.00   0.5523 3     0.00   0.5523 3 
 10  11  12  22 9   0.00  -1.0334 1     0.00  -1.0334 1 
 10  11  12  22 9 180.00   0.5732 2   180.00   0.5732 2 
 10  11  12  22 9   0.00  -1.3180 3     0.00  -1.3180 3 
 10  11  12  94 9   0.00   0.1548 1     0.00   0.1548 1 
 10  11  12  94 9   0.00   0.7489 3     0.00   0.7489 3 
 11  10   9  88 9   0.00   1.3389 1     0.00   1.3389 1 
 11  10   9  88 9 180.00  -1.3180 2   180.00  -1.3180 2 
 11  10   9  88 9   0.00   0.5523 3     0.00   0.5523 3 
 11  10   9  89 9   0.00   1.3389 1     0.00   1.3389 1 
 11  10   9  89 9 180.00  -1.3180 2   180.00  -1.3180 2 
 11  10   9  89 9   0.00   0.5523 3     0.00   0.5523 3 
 11  12  22  23 9   0.00  -0.8452 1     0.00  -0.8452 1 
 11  12  22  23 9 180.00  25.1040 2   180.00  25.1040 2 
 11  12  22  95 9 180.00  25.1040 2   180.00  25.1040 2 
 12  11  10  90 9   0.00   0.6736 1     0.00   0.6736 1 
 12  11  10  90 9 180.00  -0.8577 2   180.00  -0.8577 2 
 12  11  10  90 9   0.00   0.3012 3     0.00   0.3012 3 
 12  11  10  91 9   0.00   0.6736 1     0.00   0.6736 1 
 12  11  10  91 9 180.00  -0.8577 2   180.00  -0.8577 2 
 12  11  10  91 9   0.00   0.3012 3     0.00   0.3012 3 
 12  22  23  24 9   0.00  -1.0334 1     0.00  -1.0334 1 
 12  22  23  24 9 180.00   0.5732 2   180.00   0.5732 2 
 12  22  23  24 9   0.00  -1.3180 3     0.00  -1.3180 3 
 12  22  23  96 9   0.00   1.0502 1     0.00   1.0502 1 
 12  22  23  96 9 180.00  -0.8577 2   180.00  -0.8577 2 
 12  22  23  96 9   0.00  -1.1213 3     0.00  -1.1213 3 
 12  22  23  97 9   0.00   1.0502 1     0.00   1.0502 1 
 12  22  23  97 9 180.00  -0.8577 2   180.00  -0.8577 2 
 12  22  23  97 9   0.00  -1.1213 3     0.00  -1.1213 3 
 13  14  15  16 9   0.00   0.1381 1     0.00   0.1381 1 
 13  14  15  16 9 180.00  -0.3264 2   180.00  -0.3264 2 
 13  14  15  16 9   0.00   0.2971 3     0.00   0.2971 3 
 13  14  15  70 9   0.00   0.6276 3     0.00   0.6276 3 
 13  14  15  71 9   0.00   0.6276 3     0.00   0.6276 3 
 13  41   3  77 9   0.00   1.1966 1     0.00   1.1966 1 
 13  41   3  77 9   0.00  -0.6360 3     0.00  -0.6360 3 
 13  41   3  78 9   0.00   1.1966 1     0.00   1.1966 1 
 13  41   3  78 9   0.00  -0.6360 3     0.00  -0.6360 3 
 14  15  16  17 9   0.00   0.2134 1     0.00   0.2134 1 
 14  15  16  17 9 180.00   1.4267 2   180.00   1.4267 2 
 14  15  16  17 9   0.00   0.6945 3     0.00   0.6945 3 
 14  15  16  68 9   0.00   1.2385 1     0.00   1.2385 1 
 14  15  16  68 9 180.00   1.3849 2   180.00   1.3849 2 
 14  15  16  68 9   0.00   2.3430 3     0.00   2.3430 3 
 14  15  16  69 9   0.00   1.2385 1     0.00   1.2385 1 
 14  15  16  69 9 180.00   1.3849 2   180.00   1.3849 2 
 14  15  16  69 9   0.00   2.3430 3     0.00   2.3430 3 
 15  14  13  41 9   0.00  -0.2469 1     0.00  -0.2469 1 
 15  14  13  41 9 180.00  -0.6987 2   180.00  -0.6987 2 
 15  14  13  41 9   0.00   0.4226 3     0.00   0.4226 3 
 15  14  13  42 9   0.00   1.7238 1     0.00   1.7238 1 
 15  14  13  42 9 180.00   0.2929 2   180.00   0.2929 2 
 15  14  13  42 9   0.00   0.6820 3     0.00   0.6820 3 
 15  16  17  18 9   0.00   0.2134 1     0.00   0.2134 1 
 15  16  17  18 9 180.00   1.4267 2   180.00   1.4267 2 
 15  16  17  18 9   0.00   0.6945 3     0.00   0.6945 3 
 15  16  17  66 9   0.00   1.2385 1     0.00   1.2385 1 
 15  16  17  66 9 180.00   1.3849 2   180.00   1.3849 2 
 15  16  17  66 9   0.00   2.3430 3     0.00   2.3430 3 
 15  16  17  67 9   0.00   1.2385 1     0.00   1.2385 1 
 15  16  17  67 9 180.00   1.3849 2   180.00   1.3849 2 
 15  16  17  67 9   0.00   2.3430 3     0.00   2.3430 3 
 16  15  14  72 9   0.00   1.2385 1     0.00   1.2385 1 
 16  15  14  72 9 180.00   1.3849 2   180.00   1.3849 2 
 16  15  14  72 9   0.00   2.3430 3     0.00   2.3430 3 
 16  15  14  73 9   0.00   1.2385 1     0.00   1.2385 1 
 16  15  14  73 9 180.00   1.3849 2   180.00   1.3849 2 
 16  15  14  73 9   0.00   2.3430 3     0.00   2.3430 3 
 16  17  18  19 9   0.00   0.2134 1     0.00   0.2134 1 
 16  17  18  19 9 180.00   1.4267 2   180.00   1.4267 2 
 16  17  18  19 9   0.00   0.6945 3     0.00   0.6945 3 
 16  17  18  64 9   0.00   1.2385 1     0.00   1.2385 1 
 16  17  18  64 9 180.00   1.3849 2   180.00   1.3849 2 
 16  17  18  64 9   0.00   2.3430 3     0.00   2.3430 3 
 16  17  18  65 9   0.00   1.2385 1     0.00   1.2385 1 
 16  17  18  65 9 180.00   1.3849 2   180.00   1.3849 2 
 16  17  18  65 9   0.00   2.3430 3     0.00   2.3430 3 
 17  16  15  70 9   0.00   1.2385 1     0.00   1.2385 1 
 17  16  15  70 9 180.00   1.3849 2   180.00   1.3849 2 
 17  16  15  70 9   0.00   2.3430 3     0.00   2.3430 3 
 17  16  15  71 9   0.00   1.2385 1     0.00   1.2385 1 
 17  16  15  71 9 180.00   1.3849 2   180.00   1.3849 2 
 17  16  15  71 9   0.00   2.3430 3     0.00   2.3430 3 
 17  18  19  20 9   0.00   0.2134 1     0.00   0.2134 1 
 17  18  19  20 9 180.00   1.4267 2   180.00   1.4267 2 
 17  18  19  20 9   0.00   0.6945 3     0.00   0.6945 3 
 17  18  19  62 9   0.00   1.2385 1     0.00   1.2385 1 
 17  18  19  62 9 180.00   1.3849 2   180.00   1.3849 2 
 17  18  19  62 9   0.00   2.3430 3     0.00   2.3430 3 
 17  18  19  63 9   0.00   1.2385 1     0.00   1.2385 1 
 17  18  19  63 9 180.00   1.3849 2   180.00   1.3849 2 
 17  18  19  63 9   0.00   2.3430 3     0.00   2.3430 3 
 18  17  16  68 9   0.00   1.2385 1     0.00   1.2385 1 
 18  17  16  68 9 180.00   1.3849 2   180.00   1.3849 2 
 18  17  16  68 9   0.00   2.3430 3     0.00   2.3430 3 
 18  17  16  69 9   0.00   1.2385 1     0.00   1.2385 1 
 18  17  16  69 9 180.00   1.3849 2   180.00   1.3849 2 
 18  17  16  69 9   0.00   2.3430 3     0.00   2.3430 3 
 18  19  20  21 9   0.00   0.2134 1     0.00   0.2134 1 
 18  19  20  21 9 180.00   1.4267 2   180.00   1.4267 2 
 18  19  20  21 9   0.00   0.6945 3     0.00   0.6945 3 
 18  19  20  60 9   0.00   1.2385 1     0.00   1.2385 1 
 18  19  20  60 9 180.00   1.3849 2   180.00   1.3849 2 
 18  19  20  60 9   0.00   2.3430 3     0.00   2.3430 3 
 18  19  20  61 9   0.00   1.2385 1     0.00   1.2385 1 
 18  19  20  61 9 180.00   1.3849 2   180.00   1.3849 2 
 18  19  20  61 9   0.00   2.3430 3     0.00   2.3430 3 
 19  18  17  66 9   0.00   1.2385 1     0.00   1.2385 1 
 19  18  17  66 9 180.00   1.3849 2   180.00   1.3849 2 
 19  18  17  66 9   0.00   2.3430 3     0.00   2.3430 3 
 19  18  17  67 9   0.00   1.2385 1     0.00   1.2385 1 
 19  18  17  67 9 180.00   1.3849 2   180.00   1.3849 2 
 19  18  17  67 9   0.00   2.3430 3     0.00   2.3430 3 
 19  20  21  31 9   0.00   0.2134 1     0.00   0.2134 1 
 19  20  21  31 9 180.00   1.4267 2   180.00   1.4267 2 
 19  20  21  31 9   0.00   0.6945 3     0.00   0.6945 3 
 19  20  21  58 9   0.00   1.2385 1     0.00   1.2385 1 
 19  20  21  58 9 180.00   1.3849 2   180.00   1.3849 2 
 19  20  21  58 9   0.00   2.3430 3     0.00   2.3430 3 
 19  20  21  59 9   0.00   1.2385 1     0.00   1.2385 1 
 19  20  21  59 9 180.00   1.3849 2   180.00   1.3849 2 
 19  20  21  59 9   0.00   2.3430 3     0.00   2.3430 3 
 20  19  18  64 9   0.00   1.2385 1     0.00   1.2385 1 
 20  19  18  64 9 180.00   1.3849 2   180.00   1.3849 2 
 20  19  18  64 9   0.00   2.3430 3     0.00   2.3430 3 
 20  19  18  65 9   0.00   1.2385 1     0.00   1.2385 1 
 20  19  18  65 9 180.00   1.3849 2   180.00   1.3849 2 
 20  19  18  65 9   0.00   2.3430 3     0.00   2.3430 3 
 20  21  31  32 9   0.00   0.2134 1     0.00   0.2134 1 
 20  21  31  32 9 180.00   1.4267 2   180.00   1.4267 2 
 20  21  31  32 9   0.00   0.6945 3     0.00   0.6945 3 
 20  21  31  56 9   0.00   1.2385 1     0.00   1.2385 1 
 20  21  31  56 9 180.00   1.3849 2   180.00   1.3849 2 
 20  21  31  56 9   0.00   2.3430 3     0.00   2.3430 3 
 20  21  31  57 9   0.00   1.2385 1     0.00   1.2385 1 
 20  21  31  57 9 180.00   1.3849 2   180.00   1.3849 2 
 20  21  31  57 9   0.00   2.3430 3     0.00   2.3430 3 
 21  20  19  62 9   0.00   1.2385 1     0.00   1.2385 1 
 21  20  19  62 9 180.00   1.3849 2   180.00   1.3849 2 
 21  20  19  62 9   0.00   2.3430 3     0.00   2.3430 3 
 21  20  19  63 9   0.00   1.2385 1     0.00   1.2385 1 
 21  20  19  63 9 180.00   1.3849 2   180.00   1.3849 2 
 21  20  19  63 9   0.00   2.3430 3     0.00   2.3430 3 
 21  31  32  33 9   0.00   0.2134 1     0.00   0.2134 1 
 21  31  32  33 9 180.00   1.4267 2   180.00   1.4267 2 
 21  31  32  33 9   0.00   0.6945 3     0.00   0.6945 3 
 21  31  32  54 9   0.00   1.2385 1     0.00   1.2385 1 
 21  31  32  54 9 180.00   1.3849 2   180.00   1.3849 2 
 21  31  32  54 9   0.00   2.3430 3     0.00   2.3430 3 
 21  31  32  55 9   0.00   1.2385 1     0.00   1.2385 1 
 21  31  32  55 9 180.00   1.3849 2   180.00   1.3849 2 
 21  31  32  55 9   0.00   2.3430 3     0.00   2.3430 3 
 22  12  11  92 9   0.00   1.0502 1     0.00   1.0502 1 
 22  12  11  92 9 180.00  -0.8577 2   180.00  -0.8577 2 
 22  12  11  92 9   0.00  -1.1213 3     0.00  -1.1213 3 
 22  12  11  93 9   0.00   1.0502 1     0.00   1.0502 1 
 22  12  11  93 9 180.00  -0.8577 2   180.00  -0.8577 2 
 22  12  11  93 9   0.00  -1.1213 3     0.00  -1.1213 3 
 22  23  24  25 9   0.00  -0.6150 1     0.00  -0.6150 1 
 22  23  24  25 9 180.00   0.9163 2   180.00   0.9163 2 
 22  23  24  25 9   0.00   1.2217 3     0.00   1.2217 3 
 22  23  24  98 9   0.00   0.6736 1     0.00   0.6736 1 
 22  23  24  98 9 180.00  -0.8577 2   180.00  -0.8577 2 
 22  23  24  98 9   0.00   0.3012 3     0.00   0.3012 3 
 22  23  24  99 9   0.00   0.6736 1     0.00   0.6736 1 
 22  23  24  99 9 180.00  -0.8577 2   180.00  -0.8577 2 
 22  23  24  99 9   0.00   0.3012 3     0.00   0.3012 3 
 23  22  12  94 9 180.00  25.1040 2   180.00  25.1040 2 
 23  24  25  26 9   0.00   0.2134 1     0.00   0.2134 1 
 23  24  25  26 9 180.00   1.4267 2   180.00   1.4267 2 
 23  24  25  26 9   0.00   0.6945 3     0.00   0.6945 3 
 23  24  25 100 9   0.00   1.3389 1     0.00   1.3389 1 
 23  24  25 100 9 180.00  -1.3180 2   180.00  -1.3180 2 
 23  24  25 100 9   0.00   0.5523 3     0.00   0.5523 3 
 23  24  25 101 9   0.00   1.3389 1     0.00   1.3389 1 
 23  24  25 101 9 180.00  -1.3180 2   180.00  -1.3180 2 
 23  24  25 101 9   0.00   0.5523 3     0.00   0.5523 3 
 24  23  22  95 9   0.00   0.1548 1     0.00   0.1548 1 
 24  23  22  95 9   0.00   0.7489 3     0.00   0.7489 3 
 24  25  26  27 9   0.00   0.2134 1     0.00   0.2134 1 
 24  25  26  27 9 180.00   1.4267 2   180.00   1.4267 2 
 24  25  26  27 9   0.00   0.6945 3     0.00   0.6945 3 
 24  25  26 102 9   0.00   1.3389 1     0.00   1.3389 1 
 24  25  26 102 9 180.00  -1.3180 2   180.00  -1.3180 2 
 24  25  26 102 9   0.00   0.5523 3     0.00   0.5523 3 
 24  25  26 103 9   0.00   1.3389 1     0.00   1.3389 1 
 24  25  26 103 9 180.00  -1.3180 2   180.00  -1.3180 2 
 24  25  26 103 9   0.00   0.5523 3     0.00   0.5523 3 
 25  24  23  96 9   0.00   1.3389 1     0.00   1.3389 1 
 25  24  23  96 9 180.00  -1.3180 2   180.00  -1.3180 2 
 25  24  23  96 9   0.00   0.5523 3     0.00   0.5523 3 
 25  24  23  97 9   0.00   1.3389 1     0.00   1.3389 1 
 25  24  23  97 9 180.00  -1.3180 2   180.00  -1.3180 2 
 25  24  23  97 9   0.00   0.5523 3     0.00   0.5523 3 
 25  26  27  28 9   0.00   0.2134 1     0.00   0.2134 1 
 25  26  27  28 9 180.00   1.4267 2   180.00   1.4267 2 
 25  26  27  28 9   0.00   0.6945 3     0.00   0.6945 3 
 25  26  27 104 9   0.00   1.3389 1     0.00   1.3389 1 
 25  26  27 104 9 180.00  -1.3180 2   180.00  -1.3180 2 
 25  26  27 104 9   0.00   0.5523 3     0.00   0.5523 3 
 25  26  27 105 9   0.00   1.3389 1     0.00   1.3389 1 
 25  26  27 105 9 180.00  -1.3180 2   180.00  -1.3180 2 
 25  26  27 105 9   0.00   0.5523 3     0.00   0.5523 3 
 26  25  24  98 9   0.00   1.3389 1     0.00   1.3389 1 
 26  25  24  98 9 180.00  -1.3180 2   180.00  -1.3180 2 
 26  25  24  98 9   0.00   0.5523 3     0.00   0.5523 3 
 26  25  24  99 9   0.00   1.3389 1     0.00   1.3389 1 
 26  25  24  99 9 180.00  -1.3180 2   180.00  -1.3180 2 
 26  25  24  99 9   0.00   0.5523 3     0.00   0.5523 3 
 26  27  28  29 9   0.00   0.2134 1     0.00   0.2134 1 
 26  27  28  29 9 180.00   1.4267 2   180.00   1.4267 2 
 26  27  28  29 9   0.00   0.6945 3     0.00   0.6945 3 
 26  27  28 106 9   0.00   1.3389 1     0.00   1.3389 1 
 26  27  28 106 9 180.00  -1.3180 2   180.00  -1.3180 2 
 26  27  28 106 9   0.00   0.5523 3     0.00   0.5523 3 
 26  27  28 107 9   0.00   1.3389 1     0.00   1.3389 1 
 26  27  28 107 9 180.00  -1.3180 2   180.00  -1.3180 2 
 26  27  28 107 9   0.00   0.5523 3     0.00   0.5523 3 
 27  26  25 100 9   0.00   1.3389 1     0.00   1.3389 1 
 27  26  25 100 9 180.00  -1.3180 2   180.00  -1.3180 2 
 27  26  25 100 9   0.00   0.5523 3     0.00   0.5523 3 
 27  26  25 101 9   0.00   1.3389 1     0.00   1.3389 1 
 27  26  25 101 9 180.00  -1.3180 2   180.00  -1.3180 2 
 27  26  25 101 9   0.00   0.5523 3     0.00   0.5523 3 
 27  28  29  30 9   0.00   0.2134 1     0.00   0.2134 1 
 27  28  29  30 9 180.00   1.4267 2   180.00   1.4267 2 
 27  28  29  30 9   0.00   0.6945 3     0.00   0.6945 3 
 27  28  29 108 9   0.00   1.3389 1     0.00   1.3389 1 
 27  28  29 108 9 180.00  -1.3180 2   180.00  -1.3180 2 
 27  28  29 108 9   0.00   0.5523 3     0.00   0.5523 3 
 27  28  29 109 9   0.00   1.3389 1     0.00   1.3389 1 
 27  28  29 109 9 180.00  -1.3180 2   180.00  -1.3180 2 
 27  28  29 109 9   0.00   0.5523 3     0.00   0.5523 3 
 28  27  26 102 9   0.00   1.3389 1     0.00   1.3389 1 
 28  27  26 102 9 180.00  -1.3180 2   180.00  -1.3180 2 
 28  27  26 102 9   0.00   0.5523 3     0.00   0.5523 3 
 28  27  26 103 9   0.00   1.3389 1     0.00   1.3389 1 
 28  27  26 103 9 180.00  -1.3180 2   180.00  -1.3180 2 
 28  27  26 103 9   0.00   0.5523 3     0.00   0.5523 3 
 28  29  30 110 9   0.00   1.3389 1     0.00   1.3389 1 
 28  29  30 110 9 180.00  -1.3180 2   180.00  -1.3180 2 
 28  29  30 110 9   0.00   0.5523 3     0.00   0.5523 3 
 28  29  30 111 9   0.00   1.3389 1     0.00   1.3389 1 
 28  29  30 111 9 180.00  -1.3180 2   180.00  -1.3180 2 
 28  29  30 111 9   0.00   0.5523 3     0.00   0.5523 3 
 28  29  30 112 9   0.00   1.3389 1     0.00   1.3389 1 
 28  29  30 112 9 180.00  -1.3180 2   180.00  -1.3180 2 
 28  29  30 112 9   0.00   0.5523 3     0.00   0.5523 3 
 29  28  27 104 9   0.00   1.3389 1     0.00   1.3389 1 
 29  28  27 104 9 180.00  -1.3180 2   180.00  -1.3180 2 
 29  28  27 104 9   0.00   0.5523 3     0.00   0.5523 3 
 29  28  27 105 9   0.00   1.3389 1     0.00   1.3389 1 
 29  28  27 105 9 180.00  -1.3180 2   180.00  -1.3180 2 
 29  28  27 105 9   0.00   0.5523 3     0.00   0.5523 3 
 30  29  28 106 9   0.00   1.3389 1     0.00   1.3389 1 
 30  29  28 106 9 180.00  -1.3180 2   180.00  -1.3180 2 
 30  29  28 106 9   0.00   0.5523 3     0.00   0.5523 3 
 30  29  28 107 9   0.00   1.3389 1     0.00   1.3389 1 
 30  29  28 107 9 180.00  -1.3180 2   180.00  -1.3180 2 
 30  29  28 107 9   0.00   0.5523 3     0.00   0.5523 3 
 31  21  20  60 9   0.00   1.2385 1     0.00   1.2385 1 
 31  21  20  60 9 180.00   1.3849 2   180.00   1.3849 2 
 31  21  20  60 9   0.00   2.3430 3     0.00   2.3430 3 
 31  21  20  61 9   0.00   1.2385 1     0.00   1.2385 1 
 31  21  20  61 9 180.00   1.3849 2   180.00   1.3849 2 
 31  21  20  61 9   0.00   2.3430 3     0.00   2.3430 3 
 31  32  33  34 9   0.00   0.2134 1     0.00   0.2134 1 
 31  32  33  34 9 180.00   1.4267 2   180.00   1.4267 2 
 31  32  33  34 9   0.00   0.6945 3     0.00   0.6945 3 
 31  32  33  52 9   0.00   1.2385 1     0.00   1.2385 1 
 31  32  33  52 9 180.00   1.3849 2   180.00   1.3849 2 
 31  32  33  52 9   0.00   2.3430 3     0.00   2.3430 3 
 31  32  33  53 9   0.00   1.2385 1     0.00   1.2385 1 
 31  32  33  53 9 180.00   1.3849 2   180.00   1.3849 2 
 31  32  33  53 9   0.00   2.3430 3     0.00   2.3430 3 
 32  31  21  58 9   0.00   1.2385 1     0.00   1.2385 1 
 32  31  21  58 9 180.00   1.3849 2   180.00   1.3849 2 
 32  31  21  58 9   0.00   2.3430 3     0.00   2.3430 3 
 32  31  21  59 9   0.00   1.2385 1     0.00   1.2385 1 
 32  31  21  59 9 180.00   1.3849 2   180.00   1.3849 2 
 32  31  21  59 9   0.00   2.3430 3     0.00   2.3430 3 
 32  33  34  35 9   0.00   0.2134 1     0.00   0.2134 1 
 32  33  34  35 9 180.00   1.4267 2   180.00   1.4267 2 
 32  33  34  35 9   0.00   0.6945 3     0.00   0.6945 3 
 32  33  34  50 9   0.00   1.2385 1     0.00   1.2385 1 
 32  33  34  50 9 180.00   1.3849 2   180.00   1.3849 2 
 32  33  34  50 9   0.00   2.3430 3     0.00   2.3430 3 
 32  33  34  51 9   0.00   1.2385 1     0.00   1.2385 1 
 32  33  34  51 9 180.00   1.3849 2   180.00   1.3849 2 
 32  33  34  51 9   0.00   2.3430 3     0.00   2.3430 3 
 33  32  31  56 9   0.00   1.2385 1     0.00   1.2385 1 
 33  32  31  56 9 180.00   1.3849 2   180.00   1.3849 2 
 33  32  31  56 9   0.00   2.3430 3     0.00   2.3430 3 
 33  32  31  57 9   0.00   1.2385 1     0.00   1.2385 1 
 33  32  31  57 9 180.00   1.3849 2   180.00   1.3849 2 
 33  32  31  57 9   0.00   2.3430 3     0.00   2.3430 3 
 33  34  35  36 9   0.00   0.2134 1     0.00   0.2134 1 
 33  34  35  36 9 180.00   1.4267 2   180.00   1.4267 2 
 33  34  35  36 9   0.00   0.6945 3     0.00   0.6945 3 
 33  34  35  48 9   0.00   1.2385 1     0.00   1.2385 1 
 33  34  35  48 9 180.00   1.3849 2   180.00   1.3849 2 
 33  34  35  48 9   0.00   2.3430 3     0.00   2.3430 3 
 33  34  35  49 9   0.00   1.2385 1     0.00   1.2385 1 
 33  34  35  49 9 180.00   1.3849 2   180.00   1.3849 2 
 33  34  35  49 9   0.00   2.3430 3     0.00   2.3430 3 
 34  33  32  54 9   0.00   1.2385 1     0.00   1.2385 1 
 34  33  32  54 9 180.00   1.3849 2   180.00   1.3849 2 
 34  33  32  54 9   0.00   2.3430 3     0.00   2.3430 3 
 34  33  32  55 9   0.00   1.2385 1     0.00   1.2385 1 
 34  33  32  55 9 180.00   1.3849 2   180.00   1.3849 2 
 34  33  32  55 9   0.00   2.3430 3     0.00   2.3430 3 
 34  35  36  37 9   0.00   0.2134 1     0.00   0.2134 1 
 34  35  36  37 9 180.00   1.4267 2   180.00   1.4267 2 
 34  35  36  37 9   0.00   0.6945 3     0.00   0.6945 3 
 34  35  36  46 9   0.00   1.2385 1     0.00   1.2385 1 
 34  35  36  46 9 180.00   1.3849 2   180.00   1.3849 2 
 34  35  36  46 9   0.00   2.3430 3     0.00   2.3430 3 
 34  35  36  47 9   0.00   1.2385 1     0.00   1.2385 1 
 34  35  36  47 9 180.00   1.3849 2   180.00   1.3849 2 
 34  35  36  47 9   0.00   2.3430 3     0.00   2.3430 3 
 35  34  33  52 9   0.00   1.2385 1     0.00   1.2385 1 
 35  34  33  52 9 180.00   1.3849 2   180.00   1.3849 2 
 35  34  33  52 9   0.00   2.3430 3     0.00   2.3430 3 
 35  34  33  53 9   0.00   1.2385 1     0.00   1.2385 1 
 35  34  33  53 9 180.00   1.3849 2   180.00   1.3849 2 
 35  34  33  53 9   0.00   2.3430 3     0.00   2.3430 3 
 35  36  37  43 9   0.00   1.2385 1     0.00   1.2385 1 
 35  36  37  43 9 180.00   1.3849 2   180.00   1.3849 2 
 35  36  37  43 9   0.00   2.3430 3     0.00   2.3430 3 
 35  36  37  44 9   0.00   1.2385 1     0.00   1.2385 1 
 35  36  37  44 9 180.00   1.3849 2   180.00   1.3849 2 
 35  36  37  44 9   0.00   2.3430 3     0.00   2.3430 3 
 35  36  37  45 9   0.00   1.2385 1     0.00   1.2385 1 
 35  36  37  45 9 180.00   1.3849 2   180.00   1.3849 2 
 35  36  37  45 9   0.00   2.3430 3     0.00   2.3430 3 
 36  35  34  50 9   0.00   1.2385 1     0.00   1.2385 1 
 36  35  34  50 9 180.00   1.3849 2   180.00   1.3849 2 
 36  35  34  50 9   0.00   2.3430 3     0.00   2.3430 3 
 36  35  34  51 9   0.00   1.2385 1     0.00   1.2385 1 
 36  35  34  51 9 180.00   1.3849 2   180.00   1.3849 2 
 36  35  34  51 9   0.00   2.3430 3     0.00   2.3430 3 
 37  36  35  48 9   0.00   1.2385 1     0.00   1.2385 1 
 37  36  35  48 9 180.00   1.3849 2   180.00   1.3849 2 
 37  36  35  48 9   0.00   2.3430 3     0.00   2.3430 3 
 37  36  35  49 9   0.00   1.2385 1     0.00   1.2385 1 
 37  36  35  49 9 180.00   1.3849 2   180.00   1.3849 2 
 37  36  35  49 9   0.00   2.3430 3     0.00   2.3430 3 
 38   1   2  39 9   0.00   0.8535 1     0.00   0.8535 1 
 38   1   2  39 9 180.00   2.9246 2   180.00   2.9246 2 
 38   1   2  39 9   0.00   2.0083 3     0.00   2.0083 3 
 38   1   2  76 9   0.00  -1.3682 1     0.00  -1.3682 1 
 38   1   2  76 9 180.00   2.2426 2   180.00   2.2426 2 
 38   1   2  76 9   0.00   0.5858 3     0.00   0.5858 3 
 39   2   1  74 9   0.00  -1.3682 1     0.00  -1.3682 1 
 39   2   1  74 9 180.00   2.2426 2   180.00   2.2426 2 
 39   2   1  74 9   0.00   0.5858 3     0.00   0.5858 3 
 39   2   1  75 9   0.00  -1.3682 1     0.00  -1.3682 1 
 39   2   1  75 9 180.00   2.2426 2   180.00   2.2426 2 
 39   2   1  75 9   0.00   0.5858 3     0.00   0.5858 3 
 39   2   3  41 9   0.00   0.8535 1     0.00   0.8535 1 
 39   2   3  41 9 180.00   2.9246 2   180.00   2.9246 2 
 39   2   3  41 9   0.00   2.0083 3     0.00   2.0083 3 
 39   2   3  77 9   0.00  -1.3682 1     0.00  -1.3682 1 
 39   2   3  77 9 180.00   2.2426 2   180.00   2.2426 2 
 39   2   3  77 9   0.00   0.5858 3     0.00   0.5858 3 
 39   2   3  78 9   0.00  -1.3682 1     0.00  -1.3682 1 
 39   2   3  78 9 180.00   2.2426 2   180.00   2.2426 2 
 39   2   3  78 9   0.00   0.5858 3     0.00   0.5858 3 
 39   4   5  80 9 180.00  -1.3054 2   180.00  -1.3054 2 
 39   4   5  80 9   0.00   0.6904 3     0.00   0.6904 3 
 39   4   5  81 9 180.00  -1.3054 2   180.00  -1.3054 2 
 39   4   5  81 9   0.00   0.6904 3     0.00   0.6904 3 
 40   4   5  80 9   0.00   1.3807 1     0.00   1.3807 1 
 40   4   5  80 9 180.00  -2.9455 2   180.00  -2.9455 2 
 40   4   5  80 9   0.00   0.6443 3     0.00   0.6443 3 
 40   4   5  81 9   0.00   1.3807 1     0.00   1.3807 1 
 40   4   5  81 9 180.00  -2.9455 2   180.00  -2.9455 2 
 40   4   5  81 9   0.00   0.6443 3     0.00   0.6443 3 
 41   3   2  76 9   0.00  -1.3682 1     0.00  -1.3682 1 
 41   3   2  76 9 180.00   2.2426 2   180.00   2.2426 2 
 41   3   2  76 9   0.00   0.5858 3     0.00   0.5858 3 
 41  13  14  72 9 180.00   0.8368 2   180.00   0.8368 2 
 41  13  14  72 9   0.00   0.6276 3     0.00   0.6276 3 
 41  13  14  73 9 180.00   0.8368 2   180.00   0.8368 2 
 41  13  14  73 9   0.00   0.6276 3     0.00   0.6276 3 
 42  13  14  72 9 180.00   0.8368 2   180.00   0.8368 2 
 42  13  14  72 9   0.00   0.8368 3     0.00   0.8368 3 
 42  13  14  73 9 180.00   0.8368 2   180.00   0.8368 2 
 42  13  14  73 9   0.00   0.8368 3     0.00   0.8368 3 
 43  37  36  46 9   0.00  -0.8117 1     0.00  -0.8117 1 
 43  37  36  46 9 180.00  -1.1380 2   180.00  -1.1380 2 
 43  37  36  46 9   0.00   2.9414 3     0.00   2.9414 3 
 43  37  36  47 9   0.00  -0.8117 1     0.00  -0.8117 1 
 43  37  36  47 9 180.00  -1.1380 2   180.00  -1.1380 2 
 43  37  36  47 9   0.00   2.9414 3     0.00   2.9414 3 
 44  37  36  46 9   0.00  -0.8117 1     0.00  -0.8117 1 
 44  37  36  46 9 180.00  -1.1380 2   180.00  -1.1380 2 
 44  37  36  46 9   0.00   2.9414 3     0.00   2.9414 3 
 44  37  36  47 9   0.00  -0.8117 1     0.00  -0.8117 1 
 44  37  36  47 9 180.00  -1.1380 2   180.00  -1.1380 2 
 44  37  36  47 9   0.00   2.9414 3     0.00   2.9414 3 
 45  37  36  46 9   0.00  -0.8117 1     0.00  -0.8117 1 
 45  37  36  46 9 180.00  -1.1380 2   180.00  -1.1380 2 
 45  37  36  46 9   0.00   2.9414 3     0.00   2.9414 3 
 45  37  36  47 9   0.00  -0.8117 1     0.00  -0.8117 1 
 45  37  36  47 9 180.00  -1.1380 2   180.00  -1.1380 2 
 45  37  36  47 9   0.00   2.9414 3     0.00   2.9414 3 
 46  36  35  48 9   0.00  -0.8117 1     0.00  -0.8117 1 
 46  36  35  48 9 180.00  -1.1380 2   180.00  -1.1380 2 
 46  36  35  48 9   0.00   2.9414 3     0.00   2.9414 3 
 46  36  35  49 9   0.00  -0.8117 1     0.00  -0.8117 1 
 46  36  35  49 9 180.00  -1.1380 2   180.00  -1.1380 2 
 46  36  35  49 9   0.00   2.9414 3     0.00   2.9414 3 
 47  36  35  48 9   0.00  -0.8117 1     0.00  -0.8117 1 
 47  36  35  48 9 180.00  -1.1380 2   180.00  -1.1380 2 
 47  36  35  48 9   0.00   2.9414 3     0.00   2.9414 3 
 47  36  35  49 9   0.00  -0.8117 1     0.00  -0.8117 1 
 47  36  35  49 9 180.00  -1.1380 2   180.00  -1.1380 2 
 47  36  35  49 9   0.00   2.9414 3     0.00   2.9414 3 
 48  35  34  50 9   0.00  -0.8117 1     0.00  -0.8117 1 
 48  35  34  50 9 180.00  -1.1380 2   180.00  -1.1380 2 
 48  35  34  50 9   0.00   2.9414 3     0.00   2.9414 3 
 48  35  34  51 9   0.00  -0.8117 1     0.00  -0.8117 1 
 48  35  34  51 9 180.00  -1.1380 2   180.00  -1.1380 2 
 48  35  34  51 9   0.00   2.9414 3     0.00   2.9414 3 
 49  35  34  50 9   0.00  -0.8117 1     0.00  -0.8117 1 
 49  35  34  50 9 180.00  -1.1380 2   180.00  -1.1380 2 
 49  35  34  50 9   0.00   2.9414 3     0.00   2.9414 3 
 49  35  34  51 9   0.00  -0.8117 1     0.00  -0.8117 1 
 49  35  34  51 9 180.00  -1.1380 2   180.00  -1.1380 2 
 49  35  34  51 9   0.00   2.9414 3     0.00   2.9414 3 
 50  34  33  52 9   0.00  -0.8117 1     0.00  -0.8117 1 
 50  34  33  52 9 180.00  -1.1380 2   180.00  -1.1380 2 
 50  34  33  52 9   0.00   2.9414 3     0.00   2.9414 3 
 50  34  33  53 9   0.00  -0.8117 1     0.00  -0.8117 1 
 50  34  33  53 9 180.00  -1.1380 2   180.00  -1.1380 2 
 50  34  33  53 9   0.00   2.9414 3     0.00   2.9414 3 
 51  34  33  52 9   0.00  -0.8117 1     0.00  -0.8117 1 
 51  34  33  52 9 180.00  -1.1380 2   180.00  -1.1380 2 
 51  34  33  52 9   0.00   2.9414 3     0.00   2.9414 3 
 51  34  33  53 9   0.00  -0.8117 1     0.00  -0.8117 1 
 51  34  33  53 9 180.00  -1.1380 2   180.00  -1.1380 2 
 51  34  33  53 9   0.00   2.9414 3     0.00   2.9414 3 
 52  33  32  54 9   0.00  -0.8117 1     0.00  -0.8117 1 
 52  33  32  54 9 180.00  -1.1380 2   180.00  -1.1380 2 
 52  33  32  54 9   0.00   2.9414 3     0.00   2.9414 3 
 52  33  32  55 9   0.00  -0.8117 1     0.00  -0.8117 1 
 52  33  32  55 9 180.00  -1.1380 2   180.00  -1.1380 2 
 52  33  32  55 9   0.00   2.9414 3     0.00   2.9414 3 
 53  33  32  54 9   0.00  -0.8117 1     0.00  -0.8117 1 
 53  33  32  54 9 180.00  -1.1380 2   180.00  -1.1380 2 
 53  33  32  54 9   0.00   2.9414 3     0.00   2.9414 3 
 53  33  32  55 9   0.00  -0.8117 1     0.00  -0.8117 1 
 53  33  32  55 9 180.00  -1.1380 2   180.00  -1.1380 2 
 53  33  32  55 9   0.00   2.9414 3     0.00   2.9414 3 
 54  32  31  56 9   0.00  -0.8117 1     0.00  -0.8117 1 
 54  32  31  56 9 180.00  -1.1380 2   180.00  -1.1380 2 
 54  32  31  56 9   0.00   2.9414 3     0.00   2.9414 3 
 54  32  31  57 9   0.00  -0.8117 1     0.00  -0.8117 1 
 54  32  31  57 9 180.00  -1.1380 2   180.00  -1.1380 2 
 54  32  31  57 9   0.00   2.9414 3     0.00   2.9414 3 
 55  32  31  56 9   0.00  -0.8117 1     0.00  -0.8117 1 
 55  32  31  56 9 180.00  -1.1380 2   180.00  -1.1380 2 
 55  32  31  56 9   0.00   2.9414 3     0.00   2.9414 3 
 55  32  31  57 9   0.00  -0.8117 1     0.00  -0.8117 1 
 55  32  31  57 9 180.00  -1.1380 2   180.00  -1.1380 2 
 55  32  31  57 9   0.00   2.9414 3     0.00   2.9414 3 
 56  31  21  58 9   0.00  -0.8117 1     0.00  -0.8117 1 
 56  31  21  58 9 180.00  -1.1380 2   180.00  -1.1380 2 
 56  31  21  58 9   0.00   2.9414 3     0.00   2.9414 3 
 56  31  21  59 9   0.00  -0.8117 1     0.00  -0.8117 1 
 56  31  21  59 9 180.00  -1.1380 2   180.00  -1.1380 2 
 56  31  21  59 9   0.00   2.9414 3     0.00   2.9414 3 
 57  31  21  58 9   0.00  -0.8117 1     0.00  -0.8117 1 
 57  31  21  58 9 180.00  -1.1380 2   180.00  -1.1380 2 
 57  31  21  58 9   0.00   2.9414 3     0.00   2.9414 3 
 57  31  21  59 9   0.00  -0.8117 1     0.00  -0.8117 1 
 57  31  21  59 9 180.00  -1.1380 2   180.00  -1.1380 2 
 57  31  21  59 9   0.00   2.9414 3     0.00   2.9414 3 
 58  21  20  60 9   0.00  -0.8117 1     0.00  -0.8117 1 
 58  21  20  60 9 180.00  -1.1380 2   180.00  -1.1380 2 
 58  21  20  60 9   0.00   2.9414 3     0.00   2.9414 3 
 58  21  20  61 9   0.00  -0.8117 1     0.00  -0.8117 1 
 58  21  20  61 9 180.00  -1.1380 2   180.00  -1.1380 2 
 58  21  20  61 9   0.00   2.9414 3     0.00   2.9414 3 
 59  21  20  60 9   0.00  -0.8117 1     0.00  -0.8117 1 
 59  21  20  60 9 180.00  -1.1380 2   180.00  -1.1380 2 
 59  21  20  60 9   0.00   2.9414 3     0.00   2.9414 3 
 59  21  20  61 9   0.00  -0.8117 1     0.00  -0.8117 1 
 59  21  20  61 9 180.00  -1.1380 2   180.00  -1.1380 2 
 59  21  20  61 9   0.00   2.9414 3     0.00   2.9414 3 
 60  20  19  62 9   0.00  -0.8117 1     0.00  -0.8117 1 
 60  20  19  62 9 180.00  -1.1380 2   180.00  -1.1380 2 
 60  20  19  62 9   0.00   2.9414 3     0.00   2.9414 3 
 60  20  19  63 9   0.00  -0.8117 1     0.00  -0.8117 1 
 60  20  19  63 9 180.00  -1.1380 2   180.00  -1.1380 2 
 60  20  19  63 9   0.00   2.9414 3     0.00   2.9414 3 
 61  20  19  62 9   0.00  -0.8117 1     0.00  -0.8117 1 
 61  20  19  62 9 180.00  -1.1380 2   180.00  -1.1380 2 
 61  20  19  62 9   0.00   2.9414 3     0.00   2.9414 3 
 61  20  19  63 9   0.00  -0.8117 1     0.00  -0.8117 1 
 61  20  19  63 9 180.00  -1.1380 2   180.00  -1.1380 2 
 61  20  19  63 9   0.00   2.9414 3     0.00   2.9414 3 
 62  19  18  64 9   0.00  -0.8117 1     0.00  -0.8117 1 
 62  19  18  64 9 180.00  -1.1380 2   180.00  -1.1380 2 
 62  19  18  64 9   0.00   2.9414 3     0.00   2.9414 3 
 62  19  18  65 9   0.00  -0.8117 1     0.00  -0.8117 1 
 62  19  18  65 9 180.00  -1.1380 2   180.00  -1.1380 2 
 62  19  18  65 9   0.00   2.9414 3     0.00   2.9414 3 
 63  19  18  64 9   0.00  -0.8117 1     0.00  -0.8117 1 
 63  19  18  64 9 180.00  -1.1380 2   180.00  -1.1380 2 
 63  19  18  64 9   0.00   2.9414 3     0.00   2.9414 3 
 63  19  18  65 9   0.00  -0.8117 1     0.00  -0.8117 1 
 63  19  18  65 9 180.00  -1.1380 2   180.00  -1.1380 2 
 63  19  18  65 9   0.00   2.9414 3     0.00   2.9414 3 
 64  18  17  66 9   0.00  -0.8117 1     0.00  -0.8117 1 
 64  18  17  66 9 180.00  -1.1380 2   180.00  -1.1380 2 
 64  18  17  66 9   0.00   2.9414 3     0.00   2.9414 3 
 64  18  17  67 9   0.00  -0.8117 1     0.00  -0.8117 1 
 64  18  17  67 9 180.00  -1.1380 2   180.00  -1.1380 2 
 64  18  17  67 9   0.00   2.9414 3     0.00   2.9414 3 
 65  18  17  66 9   0.00  -0.8117 1     0.00  -0.8117 1 
 65  18  17  66 9 180.00  -1.1380 2   180.00  -1.1380 2 
 65  18  17  66 9   0.00   2.9414 3     0.00   2.9414 3 
 65  18  17  67 9   0.00  -0.8117 1     0.00  -0.8117 1 
 65  18  17  67 9 180.00  -1.1380 2   180.00  -1.1380 2 
 65  18  17  67 9   0.00   2.9414 3     0.00   2.9414 3 
 66  17  16  68 9   0.00  -0.8117 1     0.00  -0.8117 1 
 66  17  16  68 9 180.00  -1.1380 2   180.00  -1.1380 2 
 66  17  16  68 9   0.00   2.9414 3     0.00   2.9414 3 
 66  17  16  69 9   0.00  -0.8117 1     0.00  -0.8117 1 
 66  17  16  69 9 180.00  -1.1380 2   180.00  -1.1380 2 
 66  17  16  69 9   0.00   2.9414 3     0.00   2.9414 3 
 67  17  16  68 9   0.00  -0.8117 1     0.00  -0.8117 1 
 67  17  16  68 9 180.00  -1.1380 2   180.00  -1.1380 2 
 67  17  16  68 9   0.00   2.9414 3     0.00   2.9414 3 
 67  17  16  69 9   0.00  -0.8117 1     0.00  -0.8117 1 
 67  17  16  69 9 180.00  -1.1380 2   180.00  -1.1380 2 
 67  17  16  69 9   0.00   2.9414 3     0.00   2.9414 3 
 68  16  15  70 9   0.00  -0.8117 1     0.00  -0.8117 1 
 68  16  15  70 9 180.00  -1.1380 2   180.00  -1.1380 2 
 68  16  15  70 9   0.00   2.9414 3     0.00   2.9414 3 
 68  16  15  71 9   0.00  -0.8117 1     0.00  -0.8117 1 
 68  16  15  71 9 180.00  -1.1380 2   180.00  -1.1380 2 
 68  16  15  71 9   0.00   2.9414 3     0.00   2.9414 3 
 69  16  15  70 9   0.00  -0.8117 1     0.00  -0.8117 1 
 69  16  15  70 9 180.00  -1.1380 2   180.00  -1.1380 2 
 69  16  15  70 9   0.00   2.9414 3     0.00   2.9414 3 
 69  16  15  71 9   0.00  -0.8117 1     0.00  -0.8117 1 
 69  16  15  71 9 180.00  -1.1380 2   180.00  -1.1380 2 
 69  16  15  71 9   0.00   2.9414 3     0.00   2.9414 3 
 70  15  14  72 9   0.00  -0.8117 1     0.00  -0.8117 1 
 70  15  14  72 9 180.00  -1.1380 2   180.00  -1.1380 2 
 70  15  14  72 9   0.00   2.9414 3     0.00   2.9414 3 
 70  15  14  73 9   0.00  -0.8117 1     0.00  -0.8117 1 
 70  15  14  73 9 180.00  -1.1380 2   180.00  -1.1380 2 
 70  15  14  73 9   0.00   2.9414 3     0.00   2.9414 3 
 71  15  14  72 9   0.00  -0.8117 1     0.00  -0.8117 1 
 71  15  14  72 9 180.00  -1.1380 2   180.00  -1.1380 2 
 71  15  14  72 9   0.00   2.9414 3     0.00   2.9414 3 
 71  15  14  73 9   0.00  -0.8117 1     0.00  -0.8117 1 
 71  15  14  73 9 180.00  -1.1380 2   180.00  -1.1380 2 
 71  15  14  73 9   0.00   2.9414 3     0.00   2.9414 3 
 74   1   2  76 9   0.00   0.5941 1     0.00   0.5941 1 
 74   1   2  76 9 180.00  -2.8995 2   180.00  -2.8995 2 
 74   1   2  76 9   0.00   0.6569 3     0.00   0.6569 3 
 74   1  38  79 9   0.00   1.2468 1     0.00   1.2468 1 
 74   1  38  79 9 180.00  -0.5774 2   180.00  -0.5774 2 
 74   1  38  79 9   0.00   0.7238 3     0.00   0.7238 3 
 75   1   2  76 9   0.00   0.5941 1     0.00   0.5941 1 
 75   1   2  76 9 180.00  -2.8995 2   180.00  -2.8995 2 
 75   1   2  76 9   0.00   0.6569 3     0.00   0.6569 3 
 75   1  38  79 9   0.00   1.2468 1     0.00   1.2468 1 
 75   1  38  79 9 180.00  -0.5774 2   180.00  -0.5774 2 
 75   1  38  79 9   0.00   0.7238 3     0.00   0.7238 3 
 76   2   3  77 9   0.00   0.5941 1     0.00   0.5941 1 
 76   2   3  77 9 180.00  -2.8995 2   180.00  -2.8995 2 
 76   2   3  77 9   0.00   0.6569 3     0.00   0.6569 3 
 76   2   3  78 9   0.00   0.5941 1     0.00   0.5941 1 
 76   2   3  78 9 180.00  -2.8995 2   180.00  -2.8995 2 
 76   2   3  78 9   0.00   0.6569 3     0.00   0.6569 3 
 80   5   6  82 9   0.00   0.5941 1     0.00   0.5941 1 
 80   5   6  82 9 180.00  -2.8995 2   180.00  -2.8995 2 
 80   5   6  82 9   0.00   0.6569 3     0.00   0.6569 3 
 80   5   6  83 9   0.00   0.5941 1     0.00   0.5941 1 
 80   5   6  83 9 180.00  -2.8995 2   180.00  -2.8995 2 
 80   5   6  83 9   0.00   0.6569 3     0.00   0.6569 3 
 81   5   6  82 9   0.00   0.5941 1     0.00   0.5941 1 
 81   5   6  82 9 180.00  -2.8995 2   180.00  -2.8995 2 
 81   5   6  82 9   0.00   0.6569 3     0.00   0.6569 3 
 81   5   6  83 9   0.00   0.5941 1     0.00   0.5941 1 
 81   5   6  83 9 180.00  -2.8995 2   180.00  -2.8995 2 
 81   5   6  83 9   0.00   0.6569 3     0.00   0.6569 3 
 82   6   7  84 9   0.00   0.5941 1     0.00   0.5941 1 
 82   6   7  84 9 180.00  -2.8995 2   180.00  -2.8995 2 
 82   6   7  84 9   0.00   0.6569 3     0.00   0.6569 3 
 82   6   7  85 9   0.00   0.5941 1     0.00   0.5941 1 
 82   6   7  85 9 180.00  -2.8995 2   180.00  -2.8995 2 
 82   6   7  85 9   0.00   0.6569 3     0.00   0.6569 3 
 83   6   7  84 9   0.00   0.5941 1     0.00   0.5941 1 
 83   6   7  84 9 180.00  -2.8995 2   180.00  -2.8995 2 
 83   6   7  84 9   0.00   0.6569 3     0.00   0.6569 3 
 83   6   7  85 9   0.00   0.5941 1     0.00   0.5941 1 
 83   6   7  85 9 180.00  -2.8995 2   180.00  -2.8995 2 
 83   6   7  85 9   0.00   0.6569 3     0.00   0.6569 3 
 84   7   8  86 9   0.00   0.5941 1     0.00   0.5941 1 
 84   7   8  86 9 180.00  -2.8995 2   180.00  -2.8995 2 
 84   7   8  86 9   0.00   0.6569 3     0.00   0.6569 3 
 84   7   8  87 9   0.00   0.5941 1     0.00   0.5941 1 
 84   7   8  87 9 180.00  -2.8995 2   180.00  -2.8995 2 
 84   7   8  87 9   0.00   0.6569 3     0.00   0.6569 3 
 85   7   8  86 9   0.00   0.5941 1     0.00   0.5941 1 
 85   7   8  86 9 180.00  -2.8995 2   180.00  -2.8995 2 
 85   7   8  86 9   0.00   0.6569 3     0.00   0.6569 3 
 85   7   8  87 9   0.00   0.5941 1     0.00   0.5941 1 
 85   7   8  87 9 180.00  -2.8995 2   180.00  -2.8995 2 
 85   7   8  87 9   0.00   0.6569 3     0.00   0.6569 3 
 86   8   9  88 9   0.00   0.5941 1     0.00   0.5941 1 
 86   8   9  88 9 180.00  -2.8995 2   180.00  -2.8995 2 
 86   8   9  88 9   0.00   0.6569 3     0.00   0.6569 3 
 86   8   9  89 9   0.00   0.5941 1     0.00   0.5941 1 
 86   8   9  89 9 180.00  -2.8995 2   180.00  -2.8995 2 
 86   8   9  89 9   0.00   0.6569 3     0.00   0.6569 3 
 87   8   9  88 9   0.00   0.5941 1     0.00   0.5941 1 
 87   8   9  88 9 180.00  -2.8995 2   180.00  -2.8995 2 
 87   8   9  88 9   0.00   0.6569 3     0.00   0.6569 3 
 87   8   9  89 9   0.00   0.5941 1     0.00   0.5941 1 
 87   8   9  89 9 180.00  -2.8995 2   180.00  -2.8995 2 
 87   8   9  89 9   0.00   0.6569 3     0.00   0.6569 3 
 88   9  10  90 9   0.00   0.5941 1     0.00   0.5941 1 
 88   9  10  90 9 180.00  -2.8995 2   180.00  -2.8995 2 
 88   9  10  90 9   0.00   0.6569 3     0.00   0.6569 3 
 88   9  10  91 9   0.00   0.5941 1     0.00   0.5941 1 
 88   9  10  91 9 180.00  -2.8995 2   180.00  -2.8995 2 
 88   9  10  91 9   0.00   0.6569 3     0.00   0.6569 3 
 89   9  10  90 9   0.00   0.5941 1     0.00   0.5941 1 
 89   9  10  90 9 180.00  -2.8995 2   180.00  -2.8995 2 
 89   9  10  90 9   0.00   0.6569 3     0.00   0.6569 3 
 89   9  10  91 9   0.00   0.5941 1     0.00   0.5941 1 
 89   9  10  91 9 180.00  -2.8995 2   180.00  -2.8995 2 
 89   9  10  91 9   0.00   0.6569 3     0.00   0.6569 3 
 90  10  11  92 9   0.00   0.5941 1     0.00   0.5941 1 
 90  10  11  92 9 180.00  -2.8995 2   180.00  -2.8995 2 
 90  10  11  92 9   0.00   0.6569 3     0.00   0.6569 3 
 90  10  11  93 9   0.00   0.5941 1     0.00   0.5941 1 
 90  10  11  93 9 180.00  -2.8995 2   180.00  -2.8995 2 
 90  10  11  93 9   0.00   0.6569 3     0.00   0.6569 3 
 91  10  11  92 9   0.00   0.5941 1     0.00   0.5941 1 
 91  10  11  92 9 180.00  -2.8995 2   180.00  -2.8995 2 
 91  10  11  92 9   0.00   0.6569 3     0.00   0.6569 3 
 91  10  11  93 9   0.00   0.5941 1     0.00   0.5941 1 
 91  10  11  93 9 180.00  -2.8995 2   180.00  -2.8995 2 
 91  10  11  93 9   0.00   0.6569 3     0.00   0.6569 3 
 92  11  12  94 9   0.00  -1.0962 1     0.00  -1.0962 1 
 92  11  12  94 9 180.00  -0.4770 2   180.00  -0.4770 2 
 92  11  12  94 9   0.00   0.4351 3     0.00   0.4351 3 
 93  11  12  94 9   0.00  -1.0962 1     0.00  -1.0962 1 
 93  11  12  94 9 180.00  -0.4770 2   180.00  -0.4770 2 
 93  11  12  94 9   0.00   0.4351 3     0.00   0.4351 3 
 94  12  22  95 9 180.00  25.1040 2   180.00  25.1040 2 
 95  22  23  96 9   0.00  -1.0962 1     0.00  -1.0962 1 
 95  22  23  96 9 180.00  -0.4770 2   180.00  -0.4770 2 
 95  22  23  96 9   0.00   0.4351 3     0.00   0.4351 3 
 95  22  23  97 9   0.00  -1.0962 1     0.00  -1.0962 1 
 95  22  23  97 9 180.00  -0.4770 2   180.00  -0.4770 2 
 95  22  23  97 9   0.00   0.4351 3     0.00   0.4351 3 
 96  23  24  98 9   0.00   0.5941 1     0.00   0.5941 1 
 96  23  24  98 9 180.00  -2.8995 2   180.00  -2.8995 2 
 96  23  24  98 9   0.00   0.6569 3     0.00   0.6569 3 
 96  23  24  99 9   0.00   0.5941 1     0.00   0.5941 1 
 96  23  24  99 9 180.00  -2.8995 2   180.00  -2.8995 2 
 96  23  24  99 9   0.00   0.6569 3     0.00   0.6569 3 
 97  23  24  98 9   0.00   0.5941 1     0.00   0.5941 1 
 97  23  24  98 9 180.00  -2.8995 2   180.00  -2.8995 2 
 97  23  24  98 9   0.00   0.6569 3     0.00   0.6569 3 
 97  23  24  99 9   0.00   0.5941 1     0.00   0.5941 1 
 97  23  24  99 9 180.00  -2.8995 2   180.00  -2.8995 2 
 97  23  24  99 9   0.00   0.6569 3     0.00   0.6569 3 
 98  24  25 100 9   0.00   0.5941 1     0.00   0.5941 1 
 98  24  25 100 9 180.00  -2.8995 2   180.00  -2.8995 2 
 98  24  25 100 9   0.00   0.6569 3     0.00   0.6569 3 
 98  24  25 101 9   0.00   0.5941 1     0.00   0.5941 1 
 98  24  25 101 9 180.00  -2.8995 2   180.00  -2.8995 2 
 98  24  25 101 9   0.00   0.6569 3     0.00   0.6569 3 
 99  24  25 100 9   0.00   0.5941 1     0.00   0.5941 1 
 99  24  25 100 9 180.00  -2.8995 2   180.00  -2.8995 2 
 99  24  25 100 9   0.00   0.6569 3     0.00   0.6569 3 
 99  24  25 101 9   0.00   0.5941 1     0.00   0.5941 1 
 99  24  25 101 9 180.00  -2.8995 2   180.00  -2.8995 2 
 99  24  25 101 9   0.00   0.6569 3     0.00   0.6569 3 
100  25  26 102 9   0.00   0.5941 1     0.00   0.5941 1 
100  25  26 102 9 180.00  -2.8995 2   180.00  -2.8995 2 
100  25  26 102 9   0.00   0.6569 3     0.00   0.6569 3 
100  25  26 103 9   0.00   0.5941 1     0.00   0.5941 1 
100  25  26 103 9 180.00  -2.8995 2   180.00  -2.8995 2 
100  25  26 103 9   0.00   0.6569 3     0.00   0.6569 3 
101  25  26 102 9   0.00   0.5941 1     0.00   0.5941 1 
101  25  26 102 9 180.00  -2.8995 2   180.00  -2.8995 2 
101  25  26 102 9   0.00   0.6569 3     0.00   0.6569 3 
101  25  26 103 9   0.00   0.5941 1     0.00   0.5941 1 
101  25  26 103 9 180.00  -2.8995 2   180.00  -2.8995 2 
101  25  26 103 9   0.00   0.6569 3     0.00   0.6569 3 
102  26  27 104 9   0.00   0.5941 1     0.00   0.5941 1 
102  26  27 104 9 180.00  -2.8995 2   180.00  -2.8995 2 
102  26  27 104 9   0.00   0.6569 3     0.00   0.6569 3 
102  26  27 105 9   0.00   0.5941 1     0.00   0.5941 1 
102  26  27 105 9 180.00  -2.8995 2   180.00  -2.8995 2 
102  26  27 105 9   0.00   0.6569 3     0.00   0.6569 3 
103  26  27 104 9   0.00   0.5941 1     0.00   0.5941 1 
103  26  27 104 9 180.00  -2.8995 2   180.00  -2.8995 2 
103  26  27 104 9   0.00   0.6569 3     0.00   0.6569 3 
103  26  27 105 9   0.00   0.5941 1     0.00   0.5941 1 
103  26  27 105 9 180.00  -2.8995 2   180.00  -2.8995 2 
103  26  27 105 9   0.00   0.6569 3     0.00   0.6569 3 
104  27  28 106 9   0.00   0.5941 1     0.00   0.5941 1 
104  27  28 106 9 180.00  -2.8995 2   180.00  -2.8995 2 
104  27  28 106 9   0.00   0.6569 3     0.00   0.6569 3 
104  27  28 107 9   0.00   0.5941 1     0.00   0.5941 1 
104  27  28 107 9 180.00  -2.8995 2   180.00  -2.8995 2 
104  27  28 107 9   0.00   0.6569 3     0.00   0.6569 3 
105  27  28 106 9   0.00   0.5941 1     0.00   0.5941 1 
105  27  28 106 9 180.00  -2.8995 2   180.00  -2.8995 2 
105  27  28 106 9   0.00   0.6569 3     0.00   0.6569 3 
105  27  28 107 9   0.00   0.5941 1     0.00   0.5941 1 
105  27  28 107 9 180.00  -2.8995 2   180.00  -2.8995 2 
105  27  28 107 9   0.00   0.6569 3     0.00   0.6569 3 
106  28  29 108 9   0.00   0.5941 1     0.00   0.5941 1 
106  28  29 108 9 180.00  -2.8995 2   180.00  -2.8995 2 
106  28  29 108 9   0.00   0.6569 3     0.00   0.6569 3 
106  28  29 109 9   0.00   0.5941 1     0.00   0.5941 1 
106  28  29 109 9 180.00  -2.8995 2   180.00  -2.8995 2 
106  28  29 109 9   0.00   0.6569 3     0.00   0.6569 3 
107  28  29 108 9   0.00   0.5941 1     0.00   0.5941 1 
107  28  29 108 9 180.00  -2.8995 2   180.00  -2.8995 2 
107  28  29 108 9   0.00   0.6569 3     0.00   0.6569 3 
107  28  29 109 9   0.00   0.5941 1     0.00   0.5941 1 
107  28  29 109 9 180.00  -2.8995 2   180.00  -2.8995 2 
107  28  29 109 9   0.00   0.6569 3     0.00   0.6569 3 
108  29  30 110 9   0.00   0.5941 1     0.00   0.5941 1 
108  29  30 110 9 180.00  -2.8995 2   180.00  -2.8995 2 
108  29  30 110 9   0.00   0.6569 3     0.00   0.6569 3 
108  29  30 111 9   0.00   0.5941 1     0.00   0.5941 1 
108  29  30 111 9 180.00  -2.8995 2   180.00  -2.8995 2 
108  29  30 111 9   0.00   0.6569 3     0.00   0.6569 3 
108  29  30 112 9   0.00   0.5941 1     0.00   0.5941 1 
108  29  30 112 9 180.00  -2.8995 2   180.00  -2.8995 2 
108  29  30 112 9   0.00   0.6569 3     0.00   0.6569 3 
109  29  30 110 9   0.00   0.5941 1     0.00   0.5941 1 
109  29  30 110 9 180.00  -2.8995 2   180.00  -2.8995 2 
109  29  30 110 9   0.00   0.6569 3     0.00   0.6569 3 
109  29  30 111 9   0.00   0.5941 1     0.00   0.5941 1 
109  29  30 111 9 180.00  -2.8995 2   180.00  -2.8995 2 
109  29  30 111 9   0.00   0.6569 3     0.00   0.6569 3 
109  29  30 112 9   0.00   0.5941 1     0.00   0.5941 1 
109  29  30 112 9 180.00  -2.8995 2   180.00  -2.8995 2 
109  29  30 112 9   0.00   0.6569 3     0.00   0.6569 3 


[ dihedrals ]
; ai aj ak al fu xi0 kxi xi0 kxi
  1  38   2  74 2   0.00   0.0000     0.00   0.0000
  1  38   2  75 2   0.00   0.0000     0.00   0.0000
  2   3   1  39 2   0.00   0.0000     0.00   0.0000
  2   3   1  76 2   0.00   0.0000     0.00   0.0000
  4   5  39  40 2   0.00  84.9101     0.00  84.9101
  5   6   4  80 2   0.00   0.0000     0.00   0.0000
  5   6   4  81 2   0.00   0.0000     0.00   0.0000
  6   7   5  82 2   0.00   0.0000     0.00   0.0000
  6   7   5  83 2   0.00   0.0000     0.00   0.0000
  7   8   6  84 2   0.00   0.0000     0.00   0.0000
  7   8   6  85 2   0.00   0.0000     0.00   0.0000
  8   9   7  86 2   0.00   0.0000     0.00   0.0000
  8   9   7  87 2   0.00   0.0000     0.00   0.0000
  9  10   8  88 2   0.00   0.0000     0.00   0.0000
  9  10   8  89 2   0.00   0.0000     0.00   0.0000
 10  11   9  90 2   0.00   0.0000     0.00   0.0000
 10  11   9  91 2   0.00   0.0000     0.00   0.0000
 11  12  10  92 2   0.00   0.0000     0.00   0.0000
 11  12  10  93 2   0.00   0.0000     0.00   0.0000
 12  22  11  94 2   0.00   7.8324     0.00   7.8324
 22  23  12  95 2   0.00   7.8324     0.00   7.8324
 23  24  22  96 2   0.00   0.0000     0.00   0.0000
 23  24  22  97 2   0.00   0.0000     0.00   0.0000
 24  25  23  98 2   0.00   0.0000     0.00   0.0000
 24  25  23  99 2   0.00   0.0000     0.00   0.0000
 25  26  24 100 2   0.00   0.0000     0.00   0.0000
 25  26  24 101 2   0.00   0.0000     0.00   0.0000
 26  27  25 102 2   0.00   0.0000     0.00   0.0000
 26  27  25 103 2   0.00   0.0000     0.00   0.0000
 27  28  26 104 2   0.00   0.0000     0.00   0.0000
 27  28  26 105 2   0.00   0.0000     0.00   0.0000
 28  29  27 106 2   0.00   0.0000     0.00   0.0000
 28  29  27 107 2   0.00   0.0000     0.00   0.0000
 29  30  28 108 2   0.00   0.0000     0.00   0.0000
 29  30  28 109 2   0.00   0.0000     0.00   0.0000
  3  41   2  77 2   0.00   0.0000     0.00   0.0000
  3  41   2  78 2   0.00   0.0000     0.00   0.0000
 13  14  41  42 2   0.00  84.9101     0.00  84.9101
 14  15  13  72 2   0.00   0.0000     0.00   0.0000
 14  15  13  73 2   0.00   0.0000     0.00   0.0000
 15  16  14  70 2   0.00   0.0000     0.00   0.0000
 15  16  14  71 2   0.00   0.0000     0.00   0.0000
 16  17  15  68 2   0.00   0.0000     0.00   0.0000
 16  17  15  69 2   0.00   0.0000     0.00   0.0000
 17  18  16  66 2   0.00   0.0000     0.00   0.0000
 17  18  16  67 2   0.00   0.0000     0.00   0.0000
 18  19  17  64 2   0.00   0.0000     0.00   0.0000
 18  19  17  65 2   0.00   0.0000     0.00   0.0000
 19  20  18  62 2   0.00   0.0000     0.00   0.0000
 19  20  18  63 2   0.00   0.0000     0.00   0.0000
 20  21  19  60 2   0.00   0.0000     0.00   0.0000
 20  21  19  61 2   0.00   0.0000     0.00   0.0000
 21  31  20  58 2   0.00   0.0000     0.00   0.0000
 21  31  20  59 2   0.00   0.0000     0.00   0.0000
 31  32  21  56 2   0.00   0.0000     0.00   0.0000
 31  32  21  57 2   0.00   0.0000     0.00   0.0000
 32  33  31  54 2   0.00   0.0000     0.00   0.0000
 32  33  31  55 2   0.00   0.0000     0.00   0.0000
 33  34  32  52 2   0.00   0.0000     0.00   0.0000
 33  34  32  53 2   0.00   0.0000     0.00   0.0000
 34  35  33  50 2   0.00   0.0000     0.00   0.0000
 34  35  33  51 2   0.00   0.0000     0.00   0.0000
 35  36  34  48 2   0.00   0.0000     0.00   0.0000
 35  36  34  49 2   0.00   0.0000     0.00   0.0000
 36  37  35  46 2   0.00   0.0000     0.00   0.0000
 36  37  35  47 2   0.00   0.0000     0.00   0.0000
 37  43  36  44 2   0.00   0.0000     0.00   0.0000
 37  43  36  45 2   0.00   0.0000     0.00   0.0000
 30 110  29 111 2   0.00   0.0000     0.00   0.0000
 30 110  29 112 2   0.00   0.0000     0.00   0.0000


#ifdef POSRES_LI2AND 
[ position_restraints ] 
; atom  type      fx      fy      fz
   1 1 1000 1000 1000 
   2 1 1000 1000 1000 
   3 1 1000 1000 1000 
   4 1 1000 1000 1000 
   5 1 1000 1000 1000 
   6 1 1000 1000 1000 
   7 1 1000 1000 1000 
   8 1 1000 1000 1000 
   9 1 1000 1000 1000 
  10 1 1000 1000 1000 
  11 1 1000 1000 1000 
  12 1 1000 1000 1000 
  13 1 1000 1000 1000 
  14 1 1000 1000 1000 
  15 1 1000 1000 1000 
  16 1 1000 1000 1000 
  17 1 1000 1000 1000 
  18 1 1000 1000 1000 
  19 1 1000 1000 1000 
  20 1 1000 1000 1000 
  21 1 1000 1000 1000 
  22 1 1000 1000 1000 
  23 1 1000 1000 1000 
  24 1 1000 1000 1000 
  25 1 1000 1000 1000 
  26 1 1000 1000 1000 
  27 1 1000 1000 1000 
  28 1 1000 1000 1000 
  29 1 1000 1000 1000 
  30 1 1000 1000 1000 
  31 1 1000 1000 1000 
  32 1 1000 1000 1000 
  33 1 1000 1000 1000 
  34 1 1000 1000 1000 
  35 1 1000 1000 1000 
  36 1 1000 1000 1000 
  37 1 1000 1000 1000 
  38 1 1000 1000 1000 
  39 1 1000 1000 1000 
  40 1 1000 1000 1000 
  41 1 1000 1000 1000 
  42 1 1000 1000 1000 
  43 1 1000 1000 1000 
  44 1 1000 1000 1000 
  45 1 1000 1000 1000 
  46 1 1000 1000 1000 
  47 1 1000 1000 1000 
  48 1 1000 1000 1000 
  49 1 1000 1000 1000 
  50 1 1000 1000 1000 
  51 1 1000 1000 1000 
  52 1 1000 1000 1000 
  53 1 1000 1000 1000 
  54 1 1000 1000 1000 
  55 1 1000 1000 1000 
  56 1 1000 1000 1000 
  57 1 1000 1000 1000 
  58 1 1000 1000 1000 
  59 1 1000 1000 1000 
  60 1 1000 1000 1000 
  61 1 1000 1000 1000 
  62 1 1000 1000 1000 
  63 1 1000 1000 1000 
  64 1 1000 1000 1000 
  65 1 1000 1000 1000 
  66 1 1000 1000 1000 
  67 1 1000 1000 1000 
  68 1 1000 1000 1000 
  69 1 1000 1000 1000 
  70 1 1000 1000 1000 
  71 1 1000 1000 1000 
  72 1 1000 1000 1000 
  73 1 1000 1000 1000 
#endif 
