# Supplementary material for: Insights into the Possible Impact of PFAS on Phosphatidylcholine Metabolism and Membranes through Molecular Dynamics Simulations
Source: ACS Environ Au. 2026 May 11;6(4):566–72. doi: 10.1021/acsenvironau.5c00299 (PMC13377507; doi:10.1021/acsenvironau.5c00299)
Supplement: Supplementary file 1 [file vg5c00299_si_001.zip › supp_zip/ligand_parameters/PFHxDA.itp]

; ---- 
; Built itp for LI2.mol2 
;    by user vzoete     Fri Jun 20 06:59:36 UTC 2025 
; ---- 
;

[ atomtypes ] 
; name at.num  mass   charge  ptype    sigma            epsilon 
CR      6   12.0110  0.0  A         0.358141    0.234304    
CO2M    6   12.0110  0.0  A         0.356359    0.292880  
O2CM    8   15.9994  0.0  A         0.302905    0.502080  
F       9   18.9984  0.0  A         0.290433    0.564840  


[ pairtypes ] 
;  i     j    func     sigma1-4       epsilon1-4 ; THESE ARE 1-4 INTERACTIONS 
CR       CR     1      0.338541    0.041840 
CR       CO2M   1      0.347450    0.110698 
CR       O2CM   1      0.320723    0.144938 
CR       F      1      0.314487    0.153730 

[ moleculetype ]
; Name nrexcl 
LI2 3

[ atoms ] 
; nr type resnr resid atom cgnr charge mass 
   1 CR   1  LI2 C       1  0.6800  12.0110 
   2 CR   1  LI2 C1      2  0.6800  12.0110 
   3 CR   1  LI2 C2      3  0.6800  12.0110 
   4 CR   1  LI2 C3      4  0.6800  12.0110 
   5 CR   1  LI2 C4      5  0.6800  12.0110 
   6 CR   1  LI2 C5      6  0.6800  12.0110 
   7 CR   1  LI2 C6      7  0.6800  12.0110 
   8 CR   1  LI2 C7      8  0.6800  12.0110 
   9 CR   1  LI2 C8      9  0.6800  12.0110 
  10 CR   1  LI2 C9     10  0.6800  12.0110 
  11 CR   1  LI2 C10    11  0.6800  12.0110 
  12 CR   1  LI2 C11    12  0.6800  12.0110 
  13 CR   1  LI2 C12    13  0.6800  12.0110 
  14 CR   1  LI2 C13    14  0.5740  12.0110 
  15 CR   1  LI2 C14    15  1.0200  12.0110 
  16 CO2M 1  LI2 C15    16  0.9060  12.0110 
  17 O2CM 1  LI2 O      17 -0.9000  15.9994 
  18 O2CM 1  LI2 O1     18 -0.9000  15.9994 
  19 F    1  LI2 F01    19 -0.3400  18.9984 
  20 F    1  LI2 F02    20 -0.3400  18.9984 
  21 F    1  LI2 F03    21 -0.3400  18.9984 
  22 F    1  LI2 F04    22 -0.3400  18.9984 
  23 F    1  LI2 F05    23 -0.3400  18.9984 
  24 F    1  LI2 F06    24 -0.3400  18.9984 
  25 F    1  LI2 F07    25 -0.3400  18.9984 
  26 F    1  LI2 F08    26 -0.3400  18.9984 
  27 F    1  LI2 F09    27 -0.3400  18.9984 
  28 F    1  LI2 F10    28 -0.3400  18.9984 
  29 F    1  LI2 F11    29 -0.3400  18.9984 
  30 F    1  LI2 F12    30 -0.3400  18.9984 
  31 F    1  LI2 F13    31 -0.3400  18.9984 
  32 F    1  LI2 F14    32 -0.3400  18.9984 
  33 F    1  LI2 F15    33 -0.3400  18.9984 
  34 F    1  LI2 F16    34 -0.3400  18.9984 
  35 F    1  LI2 F17    35 -0.3400  18.9984 
  36 F    1  LI2 F18    36 -0.3400  18.9984 
  37 F    1  LI2 F19    37 -0.3400  18.9984 
  38 F    1  LI2 F20    38 -0.3400  18.9984 
  39 F    1  LI2 F21    39 -0.3400  18.9984 
  40 F    1  LI2 F22    40 -0.3400  18.9984 
  41 F    1  LI2 F23    41 -0.3400  18.9984 
  42 F    1  LI2 F24    42 -0.3400  18.9984 
  43 F    1  LI2 F25    43 -0.3400  18.9984 
  44 F    1  LI2 F26    44 -0.3400  18.9984 
  45 F    1  LI2 F27    45 -0.3400  18.9984 
  46 F    1  LI2 F28    46 -0.3400  18.9984 
  47 F    1  LI2 F29    47 -0.3400  18.9984 
  48 F    1  LI2 F30    48 -0.3400  18.9984 
  49 F    1  LI2 F31    49 -0.3400  18.9984 

[ bonds ]
; ai aj fu b0 kb, b0 kb 
 16  17 1 0.12610  587519.8  0.12610  587519.8 
 16  18 1 0.12610  587519.8  0.12610  587519.8 
  1   2 1 0.15080  256422.3  0.15080  256422.3 
  1   3 1 0.15080  256422.3  0.15080  256422.3 
  1  29 1 0.13600  361990.5  0.13600  361990.5 
  1  31 1 0.13600  361990.5  0.13600  361990.5 
  2   4 1 0.15080  256422.3  0.15080  256422.3 
  2  32 1 0.13600  361990.5  0.13600  361990.5 
  2  45 1 0.13600  361990.5  0.13600  361990.5 
  3   5 1 0.15080  256422.3  0.15080  256422.3 
  3  30 1 0.13600  361990.5  0.13600  361990.5 
  3  46 1 0.13600  361990.5  0.13600  361990.5 
  4   6 1 0.15080  256422.3  0.15080  256422.3 
  4  33 1 0.13600  361990.5  0.13600  361990.5 
  4  34 1 0.13600  361990.5  0.13600  361990.5 
  5   7 1 0.15080  256422.3  0.15080  256422.3 
  5  27 1 0.13600  361990.5  0.13600  361990.5 
  5  28 1 0.13600  361990.5  0.13600  361990.5 
  6   8 1 0.15080  256422.3  0.15080  256422.3 
  6  35 1 0.13600  361990.5  0.13600  361990.5 
  6  44 1 0.13600  361990.5  0.13600  361990.5 
  7   9 1 0.15080  256422.3  0.15080  256422.3 
  7  26 1 0.13600  361990.5  0.13600  361990.5 
  7  47 1 0.13600  361990.5  0.13600  361990.5 
  8  10 1 0.15080  256422.3  0.15080  256422.3 
  8  36 1 0.13600  361990.5  0.13600  361990.5 
  8  37 1 0.13600  361990.5  0.13600  361990.5 
  9  11 1 0.15080  256422.3  0.15080  256422.3 
  9  24 1 0.13600  361990.5  0.13600  361990.5 
  9  25 1 0.13600  361990.5  0.13600  361990.5 
 10  12 1 0.15080  256422.3  0.15080  256422.3 
 10  38 1 0.13600  361990.5  0.13600  361990.5 
 10  43 1 0.13600  361990.5  0.13600  361990.5 
 11  13 1 0.15080  256422.3  0.15080  256422.3 
 11  23 1 0.13600  361990.5  0.13600  361990.5 
 11  48 1 0.13600  361990.5  0.13600  361990.5 
 12  14 1 0.15080  256422.3  0.15080  256422.3 
 12  39 1 0.13600  361990.5  0.13600  361990.5 
 12  40 1 0.13600  361990.5  0.13600  361990.5 
 13  15 1 0.15080  256422.3  0.15080  256422.3 
 13  21 1 0.13600  361990.5  0.13600  361990.5 
 13  22 1 0.13600  361990.5  0.13600  361990.5 
 14  16 1 0.15100  230648.0  0.15100  230648.0 
 14  41 1 0.13600  361990.5  0.13600  361990.5 
 14  42 1 0.13600  361990.5  0.13600  361990.5 
 15  19 1 0.13600  361990.5  0.13600  361990.5 
 15  20 1 0.13600  361990.5  0.13600  361990.5 
 15  49 1 0.13600  361990.5  0.13600  361990.5 

[ pairs ]
; ai aj fu 
  1   6 1  
  1  33 1  
  1  34 1  
  1   7 1  
  1  27 1  
  1  28 1  
  2   5 1  
  2  30 1  
  2  46 1  
  2   8 1  
  2  35 1  
  2  44 1  
  3   4 1  
  3  32 1  
  3  45 1  
  3   9 1  
  3  26 1  
  3  47 1  
  4  29 1  
  4  31 1  
  4  10 1  
  4  36 1  
  4  37 1  
  5  29 1  
  5  31 1  
  5  11 1  
  5  24 1  
  5  25 1  
  6  32 1  
  6  45 1  
  6  12 1  
  6  38 1  
  6  43 1  
  7  30 1  
  7  46 1  
  7  13 1  
  7  23 1  
  7  48 1  
  8  33 1  
  8  34 1  
  8  14 1  
  8  39 1  
  8  40 1  
  9  27 1  
  9  28 1  
  9  15 1  
  9  21 1  
  9  22 1  
 10  35 1  
 10  44 1  
 10  16 1  
 10  41 1  
 10  42 1  
 11  26 1  
 11  47 1  
 11  19 1  
 11  20 1  
 11  49 1  
 12  36 1  
 12  37 1  
 12  17 1  
 12  18 1  
 13  24 1  
 13  25 1  
 14  38 1  
 14  43 1  
 15  23 1  
 15  48 1  
 16  39 1  
 16  40 1  
 17  41 1  
 17  42 1  
 18  41 1  
 18  42 1  
 19  21 1  
 19  22 1  
 20  21 1  
 20  22 1  
 21  23 1  
 21  48 1  
 21  49 1  
 22  23 1  
 22  48 1  
 22  49 1  
 23  24 1  
 23  25 1  
 24  26 1  
 24  47 1  
 24  48 1  
 25  26 1  
 25  47 1  
 25  48 1  
 26  27 1  
 26  28 1  
 27  30 1  
 27  46 1  
 27  47 1  
 28  30 1  
 28  46 1  
 28  47 1  
 29  32 1  
 29  45 1  
 29  30 1  
 29  46 1  
 30  31 1  
 31  32 1  
 31  45 1  
 31  46 1  
 32  33 1  
 32  34 1  
 33  45 1  
 33  35 1  
 33  44 1  
 34  45 1  
 34  35 1  
 34  44 1  
 35  36 1  
 35  37 1  
 36  44 1  
 36  38 1  
 36  43 1  
 37  44 1  
 37  38 1  
 37  43 1  
 38  39 1  
 38  40 1  
 39  43 1  
 39  41 1  
 39  42 1  
 40  43 1  
 40  41 1  
 40  42 1  

[ angles ] 
; ai aj ak fu th0 kth ub0 kub th0 kth ub0 kub 
  2   1   3 1  109.6080  512.48    109.6080  512.48 
  2   1  29 1  108.3130  737.71    108.3130  737.71 
  2   1  31 1  108.3130  737.71    108.3130  737.71 
  3   1  29 1  108.3130  737.71    108.3130  737.71 
  3   1  31 1  108.3130  737.71    108.3130  737.71 
 29   1  31 1  106.0810  986.42    106.0810  986.42 
  1   2   4 1  109.6080  512.48    109.6080  512.48 
  1   2  32 1  108.3130  737.71    108.3130  737.71 
  1   2  45 1  108.3130  737.71    108.3130  737.71 
  4   2  32 1  108.3130  737.71    108.3130  737.71 
  4   2  45 1  108.3130  737.71    108.3130  737.71 
 32   2  45 1  106.0810  986.42    106.0810  986.42 
  1   3   5 1  109.6080  512.48    109.6080  512.48 
  1   3  30 1  108.3130  737.71    108.3130  737.71 
  1   3  46 1  108.3130  737.71    108.3130  737.71 
  5   3  30 1  108.3130  737.71    108.3130  737.71 
  5   3  46 1  108.3130  737.71    108.3130  737.71 
 30   3  46 1  106.0810  986.42    106.0810  986.42 
  2   4   6 1  109.6080  512.48    109.6080  512.48 
  2   4  33 1  108.3130  737.71    108.3130  737.71 
  2   4  34 1  108.3130  737.71    108.3130  737.71 
  6   4  33 1  108.3130  737.71    108.3130  737.71 
  6   4  34 1  108.3130  737.71    108.3130  737.71 
 33   4  34 1  106.0810  986.42    106.0810  986.42 
  3   5   7 1  109.6080  512.48    109.6080  512.48 
  3   5  27 1  108.3130  737.71    108.3130  737.71 
  3   5  28 1  108.3130  737.71    108.3130  737.71 
  7   5  27 1  108.3130  737.71    108.3130  737.71 
  7   5  28 1  108.3130  737.71    108.3130  737.71 
 27   5  28 1  106.0810  986.42    106.0810  986.42 
  4   6   8 1  109.6080  512.48    109.6080  512.48 
  4   6  35 1  108.3130  737.71    108.3130  737.71 
  4   6  44 1  108.3130  737.71    108.3130  737.71 
  8   6  35 1  108.3130  737.71    108.3130  737.71 
  8   6  44 1  108.3130  737.71    108.3130  737.71 
 35   6  44 1  106.0810  986.42    106.0810  986.42 
  5   7   9 1  109.6080  512.48    109.6080  512.48 
  5   7  26 1  108.3130  737.71    108.3130  737.71 
  5   7  47 1  108.3130  737.71    108.3130  737.71 
  9   7  26 1  108.3130  737.71    108.3130  737.71 
  9   7  47 1  108.3130  737.71    108.3130  737.71 
 26   7  47 1  106.0810  986.42    106.0810  986.42 
  6   8  10 1  109.6080  512.48    109.6080  512.48 
  6   8  36 1  108.3130  737.71    108.3130  737.71 
  6   8  37 1  108.3130  737.71    108.3130  737.71 
 10   8  36 1  108.3130  737.71    108.3130  737.71 
 10   8  37 1  108.3130  737.71    108.3130  737.71 
 36   8  37 1  106.0810  986.42    106.0810  986.42 
  7   9  11 1  109.6080  512.48    109.6080  512.48 
  7   9  24 1  108.3130  737.71    108.3130  737.71 
  7   9  25 1  108.3130  737.71    108.3130  737.71 
 11   9  24 1  108.3130  737.71    108.3130  737.71 
 11   9  25 1  108.3130  737.71    108.3130  737.71 
 24   9  25 1  106.0810  986.42    106.0810  986.42 
  8  10  12 1  109.6080  512.48    109.6080  512.48 
  8  10  38 1  108.3130  737.71    108.3130  737.71 
  8  10  43 1  108.3130  737.71    108.3130  737.71 
 12  10  38 1  108.3130  737.71    108.3130  737.71 
 12  10  43 1  108.3130  737.71    108.3130  737.71 
 38  10  43 1  106.0810  986.42    106.0810  986.42 
  9  11  13 1  109.6080  512.48    109.6080  512.48 
  9  11  23 1  108.3130  737.71    108.3130  737.71 
  9  11  48 1  108.3130  737.71    108.3130  737.71 
 13  11  23 1  108.3130  737.71    108.3130  737.71 
 13  11  48 1  108.3130  737.71    108.3130  737.71 
 23  11  48 1  106.0810  986.42    106.0810  986.42 
 10  12  14 1  109.6080  512.48    109.6080  512.48 
 10  12  39 1  108.3130  737.71    108.3130  737.71 
 10  12  40 1  108.3130  737.71    108.3130  737.71 
 14  12  39 1  108.3130  737.71    108.3130  737.71 
 14  12  40 1  108.3130  737.71    108.3130  737.71 
 39  12  40 1  106.0810  986.42    106.0810  986.42 
 11  13  15 1  109.6080  512.48    109.6080  512.48 
 11  13  21 1  108.3130  737.71    108.3130  737.71 
 11  13  22 1  108.3130  737.71    108.3130  737.71 
 15  13  21 1  108.3130  737.71    108.3130  737.71 
 15  13  22 1  108.3130  737.71    108.3130  737.71 
 21  13  22 1  106.0810  986.42    106.0810  986.42 
 12  14  16 1   98.4220  198.73     98.4220  198.73 
 12  14  41 1  108.3130  737.71    108.3130  737.71 
 12  14  42 1  108.3130  737.71    108.3130  737.71 
 16  14  41 1  105.0530  783.47    105.0530  783.47 
 16  14  42 1  105.0530  783.47    105.0530  783.47 
 41  14  42 1  106.0810  986.42    106.0810  986.42 
 13  15  19 1  108.3130  737.71    108.3130  737.71 
 13  15  20 1  108.3130  737.71    108.3130  737.71 
 13  15  49 1  108.3130  737.71    108.3130  737.71 
 19  15  20 1  106.0810  986.42    106.0810  986.42 
 19  15  49 1  106.0810  986.42    106.0810  986.42 
 20  15  49 1  106.0810  986.42    106.0810  986.42 
 14  16  17 1  114.6890  728.07    114.6890  728.07 
 14  16  18 1  114.6890  728.07    114.6890  728.07 
 17  16  18 1  130.6000  711.20    130.6000  711.20 

[ dihedrals ] 
; ai aj ak al fu phi0 kphi mult phi0 kphi mult 
  1   2   4   6 9   0.00   0.2134 1     0.00   0.2134 1 
  1   2   4   6 9 180.00   1.4267 2   180.00   1.4267 2 
  1   2   4   6 9   0.00   0.6945 3     0.00   0.6945 3 
  1   2   4  33 9   0.00   1.2385 1     0.00   1.2385 1 
  1   2   4  33 9 180.00   1.3849 2   180.00   1.3849 2 
  1   2   4  33 9   0.00   2.3430 3     0.00   2.3430 3 
  1   2   4  34 9   0.00   1.2385 1     0.00   1.2385 1 
  1   2   4  34 9 180.00   1.3849 2   180.00   1.3849 2 
  1   2   4  34 9   0.00   2.3430 3     0.00   2.3430 3 
  1   3   5   7 9   0.00   0.2134 1     0.00   0.2134 1 
  1   3   5   7 9 180.00   1.4267 2   180.00   1.4267 2 
  1   3   5   7 9   0.00   0.6945 3     0.00   0.6945 3 
  1   3   5  27 9   0.00   1.2385 1     0.00   1.2385 1 
  1   3   5  27 9 180.00   1.3849 2   180.00   1.3849 2 
  1   3   5  27 9   0.00   2.3430 3     0.00   2.3430 3 
  1   3   5  28 9   0.00   1.2385 1     0.00   1.2385 1 
  1   3   5  28 9 180.00   1.3849 2   180.00   1.3849 2 
  1   3   5  28 9   0.00   2.3430 3     0.00   2.3430 3 
  2   1   3   5 9   0.00   0.2134 1     0.00   0.2134 1 
  2   1   3   5 9 180.00   1.4267 2   180.00   1.4267 2 
  2   1   3   5 9   0.00   0.6945 3     0.00   0.6945 3 
  2   1   3  30 9   0.00   1.2385 1     0.00   1.2385 1 
  2   1   3  30 9 180.00   1.3849 2   180.00   1.3849 2 
  2   1   3  30 9   0.00   2.3430 3     0.00   2.3430 3 
  2   1   3  46 9   0.00   1.2385 1     0.00   1.2385 1 
  2   1   3  46 9 180.00   1.3849 2   180.00   1.3849 2 
  2   1   3  46 9   0.00   2.3430 3     0.00   2.3430 3 
  2   4   6   8 9   0.00   0.2134 1     0.00   0.2134 1 
  2   4   6   8 9 180.00   1.4267 2   180.00   1.4267 2 
  2   4   6   8 9   0.00   0.6945 3     0.00   0.6945 3 
  2   4   6  35 9   0.00   1.2385 1     0.00   1.2385 1 
  2   4   6  35 9 180.00   1.3849 2   180.00   1.3849 2 
  2   4   6  35 9   0.00   2.3430 3     0.00   2.3430 3 
  2   4   6  44 9   0.00   1.2385 1     0.00   1.2385 1 
  2   4   6  44 9 180.00   1.3849 2   180.00   1.3849 2 
  2   4   6  44 9   0.00   2.3430 3     0.00   2.3430 3 
  3   1   2   4 9   0.00   0.2134 1     0.00   0.2134 1 
  3   1   2   4 9 180.00   1.4267 2   180.00   1.4267 2 
  3   1   2   4 9   0.00   0.6945 3     0.00   0.6945 3 
  3   1   2  32 9   0.00   1.2385 1     0.00   1.2385 1 
  3   1   2  32 9 180.00   1.3849 2   180.00   1.3849 2 
  3   1   2  32 9   0.00   2.3430 3     0.00   2.3430 3 
  3   1   2  45 9   0.00   1.2385 1     0.00   1.2385 1 
  3   1   2  45 9 180.00   1.3849 2   180.00   1.3849 2 
  3   1   2  45 9   0.00   2.3430 3     0.00   2.3430 3 
  3   5   7   9 9   0.00   0.2134 1     0.00   0.2134 1 
  3   5   7   9 9 180.00   1.4267 2   180.00   1.4267 2 
  3   5   7   9 9   0.00   0.6945 3     0.00   0.6945 3 
  3   5   7  26 9   0.00   1.2385 1     0.00   1.2385 1 
  3   5   7  26 9 180.00   1.3849 2   180.00   1.3849 2 
  3   5   7  26 9   0.00   2.3430 3     0.00   2.3430 3 
  3   5   7  47 9   0.00   1.2385 1     0.00   1.2385 1 
  3   5   7  47 9 180.00   1.3849 2   180.00   1.3849 2 
  3   5   7  47 9   0.00   2.3430 3     0.00   2.3430 3 
  4   2   1  29 9   0.00   1.2385 1     0.00   1.2385 1 
  4   2   1  29 9 180.00   1.3849 2   180.00   1.3849 2 
  4   2   1  29 9   0.00   2.3430 3     0.00   2.3430 3 
  4   2   1  31 9   0.00   1.2385 1     0.00   1.2385 1 
  4   2   1  31 9 180.00   1.3849 2   180.00   1.3849 2 
  4   2   1  31 9   0.00   2.3430 3     0.00   2.3430 3 
  4   6   8  10 9   0.00   0.2134 1     0.00   0.2134 1 
  4   6   8  10 9 180.00   1.4267 2   180.00   1.4267 2 
  4   6   8  10 9   0.00   0.6945 3     0.00   0.6945 3 
  4   6   8  36 9   0.00   1.2385 1     0.00   1.2385 1 
  4   6   8  36 9 180.00   1.3849 2   180.00   1.3849 2 
  4   6   8  36 9   0.00   2.3430 3     0.00   2.3430 3 
  4   6   8  37 9   0.00   1.2385 1     0.00   1.2385 1 
  4   6   8  37 9 180.00   1.3849 2   180.00   1.3849 2 
  4   6   8  37 9   0.00   2.3430 3     0.00   2.3430 3 
  5   3   1  29 9   0.00   1.2385 1     0.00   1.2385 1 
  5   3   1  29 9 180.00   1.3849 2   180.00   1.3849 2 
  5   3   1  29 9   0.00   2.3430 3     0.00   2.3430 3 
  5   3   1  31 9   0.00   1.2385 1     0.00   1.2385 1 
  5   3   1  31 9 180.00   1.3849 2   180.00   1.3849 2 
  5   3   1  31 9   0.00   2.3430 3     0.00   2.3430 3 
  5   7   9  11 9   0.00   0.2134 1     0.00   0.2134 1 
  5   7   9  11 9 180.00   1.4267 2   180.00   1.4267 2 
  5   7   9  11 9   0.00   0.6945 3     0.00   0.6945 3 
  5   7   9  24 9   0.00   1.2385 1     0.00   1.2385 1 
  5   7   9  24 9 180.00   1.3849 2   180.00   1.3849 2 
  5   7   9  24 9   0.00   2.3430 3     0.00   2.3430 3 
  5   7   9  25 9   0.00   1.2385 1     0.00   1.2385 1 
  5   7   9  25 9 180.00   1.3849 2   180.00   1.3849 2 
  5   7   9  25 9   0.00   2.3430 3     0.00   2.3430 3 
  6   4   2  32 9   0.00   1.2385 1     0.00   1.2385 1 
  6   4   2  32 9 180.00   1.3849 2   180.00   1.3849 2 
  6   4   2  32 9   0.00   2.3430 3     0.00   2.3430 3 
  6   4   2  45 9   0.00   1.2385 1     0.00   1.2385 1 
  6   4   2  45 9 180.00   1.3849 2   180.00   1.3849 2 
  6   4   2  45 9   0.00   2.3430 3     0.00   2.3430 3 
  6   8  10  12 9   0.00   0.2134 1     0.00   0.2134 1 
  6   8  10  12 9 180.00   1.4267 2   180.00   1.4267 2 
  6   8  10  12 9   0.00   0.6945 3     0.00   0.6945 3 
  6   8  10  38 9   0.00   1.2385 1     0.00   1.2385 1 
  6   8  10  38 9 180.00   1.3849 2   180.00   1.3849 2 
  6   8  10  38 9   0.00   2.3430 3     0.00   2.3430 3 
  6   8  10  43 9   0.00   1.2385 1     0.00   1.2385 1 
  6   8  10  43 9 180.00   1.3849 2   180.00   1.3849 2 
  6   8  10  43 9   0.00   2.3430 3     0.00   2.3430 3 
  7   5   3  30 9   0.00   1.2385 1     0.00   1.2385 1 
  7   5   3  30 9 180.00   1.3849 2   180.00   1.3849 2 
  7   5   3  30 9   0.00   2.3430 3     0.00   2.3430 3 
  7   5   3  46 9   0.00   1.2385 1     0.00   1.2385 1 
  7   5   3  46 9 180.00   1.3849 2   180.00   1.3849 2 
  7   5   3  46 9   0.00   2.3430 3     0.00   2.3430 3 
  7   9  11  13 9   0.00   0.2134 1     0.00   0.2134 1 
  7   9  11  13 9 180.00   1.4267 2   180.00   1.4267 2 
  7   9  11  13 9   0.00   0.6945 3     0.00   0.6945 3 
  7   9  11  23 9   0.00   1.2385 1     0.00   1.2385 1 
  7   9  11  23 9 180.00   1.3849 2   180.00   1.3849 2 
  7   9  11  23 9   0.00   2.3430 3     0.00   2.3430 3 
  7   9  11  48 9   0.00   1.2385 1     0.00   1.2385 1 
  7   9  11  48 9 180.00   1.3849 2   180.00   1.3849 2 
  7   9  11  48 9   0.00   2.3430 3     0.00   2.3430 3 
  8   6   4  33 9   0.00   1.2385 1     0.00   1.2385 1 
  8   6   4  33 9 180.00   1.3849 2   180.00   1.3849 2 
  8   6   4  33 9   0.00   2.3430 3     0.00   2.3430 3 
  8   6   4  34 9   0.00   1.2385 1     0.00   1.2385 1 
  8   6   4  34 9 180.00   1.3849 2   180.00   1.3849 2 
  8   6   4  34 9   0.00   2.3430 3     0.00   2.3430 3 
  8  10  12  14 9   0.00   0.2134 1     0.00   0.2134 1 
  8  10  12  14 9 180.00   1.4267 2   180.00   1.4267 2 
  8  10  12  14 9   0.00   0.6945 3     0.00   0.6945 3 
  8  10  12  39 9   0.00   1.2385 1     0.00   1.2385 1 
  8  10  12  39 9 180.00   1.3849 2   180.00   1.3849 2 
  8  10  12  39 9   0.00   2.3430 3     0.00   2.3430 3 
  8  10  12  40 9   0.00   1.2385 1     0.00   1.2385 1 
  8  10  12  40 9 180.00   1.3849 2   180.00   1.3849 2 
  8  10  12  40 9   0.00   2.3430 3     0.00   2.3430 3 
  9   7   5  27 9   0.00   1.2385 1     0.00   1.2385 1 
  9   7   5  27 9 180.00   1.3849 2   180.00   1.3849 2 
  9   7   5  27 9   0.00   2.3430 3     0.00   2.3430 3 
  9   7   5  28 9   0.00   1.2385 1     0.00   1.2385 1 
  9   7   5  28 9 180.00   1.3849 2   180.00   1.3849 2 
  9   7   5  28 9   0.00   2.3430 3     0.00   2.3430 3 
  9  11  13  15 9   0.00   0.2134 1     0.00   0.2134 1 
  9  11  13  15 9 180.00   1.4267 2   180.00   1.4267 2 
  9  11  13  15 9   0.00   0.6945 3     0.00   0.6945 3 
  9  11  13  21 9   0.00   1.2385 1     0.00   1.2385 1 
  9  11  13  21 9 180.00   1.3849 2   180.00   1.3849 2 
  9  11  13  21 9   0.00   2.3430 3     0.00   2.3430 3 
  9  11  13  22 9   0.00   1.2385 1     0.00   1.2385 1 
  9  11  13  22 9 180.00   1.3849 2   180.00   1.3849 2 
  9  11  13  22 9   0.00   2.3430 3     0.00   2.3430 3 
 10   8   6  35 9   0.00   1.2385 1     0.00   1.2385 1 
 10   8   6  35 9 180.00   1.3849 2   180.00   1.3849 2 
 10   8   6  35 9   0.00   2.3430 3     0.00   2.3430 3 
 10   8   6  44 9   0.00   1.2385 1     0.00   1.2385 1 
 10   8   6  44 9 180.00   1.3849 2   180.00   1.3849 2 
 10   8   6  44 9   0.00   2.3430 3     0.00   2.3430 3 
 10  12  14  16 9   0.00   0.6276 3     0.00   0.6276 3 
 10  12  14  41 9   0.00   1.2385 1     0.00   1.2385 1 
 10  12  14  41 9 180.00   1.3849 2   180.00   1.3849 2 
 10  12  14  41 9   0.00   2.3430 3     0.00   2.3430 3 
 10  12  14  42 9   0.00   1.2385 1     0.00   1.2385 1 
 10  12  14  42 9 180.00   1.3849 2   180.00   1.3849 2 
 10  12  14  42 9   0.00   2.3430 3     0.00   2.3430 3 
 11   9   7  26 9   0.00   1.2385 1     0.00   1.2385 1 
 11   9   7  26 9 180.00   1.3849 2   180.00   1.3849 2 
 11   9   7  26 9   0.00   2.3430 3     0.00   2.3430 3 
 11   9   7  47 9   0.00   1.2385 1     0.00   1.2385 1 
 11   9   7  47 9 180.00   1.3849 2   180.00   1.3849 2 
 11   9   7  47 9   0.00   2.3430 3     0.00   2.3430 3 
 11  13  15  19 9   0.00   1.2385 1     0.00   1.2385 1 
 11  13  15  19 9 180.00   1.3849 2   180.00   1.3849 2 
 11  13  15  19 9   0.00   2.3430 3     0.00   2.3430 3 
 11  13  15  20 9   0.00   1.2385 1     0.00   1.2385 1 
 11  13  15  20 9 180.00   1.3849 2   180.00   1.3849 2 
 11  13  15  20 9   0.00   2.3430 3     0.00   2.3430 3 
 11  13  15  49 9   0.00   1.2385 1     0.00   1.2385 1 
 11  13  15  49 9 180.00   1.3849 2   180.00   1.3849 2 
 11  13  15  49 9   0.00   2.3430 3     0.00   2.3430 3 
 12  10   8  36 9   0.00   1.2385 1     0.00   1.2385 1 
 12  10   8  36 9 180.00   1.3849 2   180.00   1.3849 2 
 12  10   8  36 9   0.00   2.3430 3     0.00   2.3430 3 
 12  10   8  37 9   0.00   1.2385 1     0.00   1.2385 1 
 12  10   8  37 9 180.00   1.3849 2   180.00   1.3849 2 
 12  10   8  37 9   0.00   2.3430 3     0.00   2.3430 3 
 12  14  16  17 9 180.00   2.6401 2   180.00   2.6401 2 
 12  14  16  18 9 180.00   2.6401 2   180.00   2.6401 2 
 13  11   9  24 9   0.00   1.2385 1     0.00   1.2385 1 
 13  11   9  24 9 180.00   1.3849 2   180.00   1.3849 2 
 13  11   9  24 9   0.00   2.3430 3     0.00   2.3430 3 
 13  11   9  25 9   0.00   1.2385 1     0.00   1.2385 1 
 13  11   9  25 9 180.00   1.3849 2   180.00   1.3849 2 
 13  11   9  25 9   0.00   2.3430 3     0.00   2.3430 3 
 14  12  10  38 9   0.00   1.2385 1     0.00   1.2385 1 
 14  12  10  38 9 180.00   1.3849 2   180.00   1.3849 2 
 14  12  10  38 9   0.00   2.3430 3     0.00   2.3430 3 
 14  12  10  43 9   0.00   1.2385 1     0.00   1.2385 1 
 14  12  10  43 9 180.00   1.3849 2   180.00   1.3849 2 
 14  12  10  43 9   0.00   2.3430 3     0.00   2.3430 3 
 15  13  11  23 9   0.00   1.2385 1     0.00   1.2385 1 
 15  13  11  23 9 180.00   1.3849 2   180.00   1.3849 2 
 15  13  11  23 9   0.00   2.3430 3     0.00   2.3430 3 
 15  13  11  48 9   0.00   1.2385 1     0.00   1.2385 1 
 15  13  11  48 9 180.00   1.3849 2   180.00   1.3849 2 
 15  13  11  48 9   0.00   2.3430 3     0.00   2.3430 3 
 16  14  12  39 9   0.00   0.6276 3     0.00   0.6276 3 
 16  14  12  40 9   0.00   0.6276 3     0.00   0.6276 3 
 17  16  14  41 9 180.00   1.2552 2   180.00   1.2552 2 
 17  16  14  42 9 180.00   1.2552 2   180.00   1.2552 2 
 18  16  14  41 9 180.00   1.2552 2   180.00   1.2552 2 
 18  16  14  42 9 180.00   1.2552 2   180.00   1.2552 2 
 19  15  13  21 9   0.00  -0.8117 1     0.00  -0.8117 1 
 19  15  13  21 9 180.00  -1.1380 2   180.00  -1.1380 2 
 19  15  13  21 9   0.00   2.9414 3     0.00   2.9414 3 
 19  15  13  22 9   0.00  -0.8117 1     0.00  -0.8117 1 
 19  15  13  22 9 180.00  -1.1380 2   180.00  -1.1380 2 
 19  15  13  22 9   0.00   2.9414 3     0.00   2.9414 3 
 20  15  13  21 9   0.00  -0.8117 1     0.00  -0.8117 1 
 20  15  13  21 9 180.00  -1.1380 2   180.00  -1.1380 2 
 20  15  13  21 9   0.00   2.9414 3     0.00   2.9414 3 
 20  15  13  22 9   0.00  -0.8117 1     0.00  -0.8117 1 
 20  15  13  22 9 180.00  -1.1380 2   180.00  -1.1380 2 
 20  15  13  22 9   0.00   2.9414 3     0.00   2.9414 3 
 21  13  11  23 9   0.00  -0.8117 1     0.00  -0.8117 1 
 21  13  11  23 9 180.00  -1.1380 2   180.00  -1.1380 2 
 21  13  11  23 9   0.00   2.9414 3     0.00   2.9414 3 
 21  13  11  48 9   0.00  -0.8117 1     0.00  -0.8117 1 
 21  13  11  48 9 180.00  -1.1380 2   180.00  -1.1380 2 
 21  13  11  48 9   0.00   2.9414 3     0.00   2.9414 3 
 21  13  15  49 9   0.00  -0.8117 1     0.00  -0.8117 1 
 21  13  15  49 9 180.00  -1.1380 2   180.00  -1.1380 2 
 21  13  15  49 9   0.00   2.9414 3     0.00   2.9414 3 
 22  13  11  23 9   0.00  -0.8117 1     0.00  -0.8117 1 
 22  13  11  23 9 180.00  -1.1380 2   180.00  -1.1380 2 
 22  13  11  23 9   0.00   2.9414 3     0.00   2.9414 3 
 22  13  11  48 9   0.00  -0.8117 1     0.00  -0.8117 1 
 22  13  11  48 9 180.00  -1.1380 2   180.00  -1.1380 2 
 22  13  11  48 9   0.00   2.9414 3     0.00   2.9414 3 
 22  13  15  49 9   0.00  -0.8117 1     0.00  -0.8117 1 
 22  13  15  49 9 180.00  -1.1380 2   180.00  -1.1380 2 
 22  13  15  49 9   0.00   2.9414 3     0.00   2.9414 3 
 23  11   9  24 9   0.00  -0.8117 1     0.00  -0.8117 1 
 23  11   9  24 9 180.00  -1.1380 2   180.00  -1.1380 2 
 23  11   9  24 9   0.00   2.9414 3     0.00   2.9414 3 
 23  11   9  25 9   0.00  -0.8117 1     0.00  -0.8117 1 
 23  11   9  25 9 180.00  -1.1380 2   180.00  -1.1380 2 
 23  11   9  25 9   0.00   2.9414 3     0.00   2.9414 3 
 24   9   7  26 9   0.00  -0.8117 1     0.00  -0.8117 1 
 24   9   7  26 9 180.00  -1.1380 2   180.00  -1.1380 2 
 24   9   7  26 9   0.00   2.9414 3     0.00   2.9414 3 
 24   9   7  47 9   0.00  -0.8117 1     0.00  -0.8117 1 
 24   9   7  47 9 180.00  -1.1380 2   180.00  -1.1380 2 
 24   9   7  47 9   0.00   2.9414 3     0.00   2.9414 3 
 24   9  11  48 9   0.00  -0.8117 1     0.00  -0.8117 1 
 24   9  11  48 9 180.00  -1.1380 2   180.00  -1.1380 2 
 24   9  11  48 9   0.00   2.9414 3     0.00   2.9414 3 
 25   9   7  26 9   0.00  -0.8117 1     0.00  -0.8117 1 
 25   9   7  26 9 180.00  -1.1380 2   180.00  -1.1380 2 
 25   9   7  26 9   0.00   2.9414 3     0.00   2.9414 3 
 25   9   7  47 9   0.00  -0.8117 1     0.00  -0.8117 1 
 25   9   7  47 9 180.00  -1.1380 2   180.00  -1.1380 2 
 25   9   7  47 9   0.00   2.9414 3     0.00   2.9414 3 
 25   9  11  48 9   0.00  -0.8117 1     0.00  -0.8117 1 
 25   9  11  48 9 180.00  -1.1380 2   180.00  -1.1380 2 
 25   9  11  48 9   0.00   2.9414 3     0.00   2.9414 3 
 26   7   5  27 9   0.00  -0.8117 1     0.00  -0.8117 1 
 26   7   5  27 9 180.00  -1.1380 2   180.00  -1.1380 2 
 26   7   5  27 9   0.00   2.9414 3     0.00   2.9414 3 
 26   7   5  28 9   0.00  -0.8117 1     0.00  -0.8117 1 
 26   7   5  28 9 180.00  -1.1380 2   180.00  -1.1380 2 
 26   7   5  28 9   0.00   2.9414 3     0.00   2.9414 3 
 27   5   3  30 9   0.00  -0.8117 1     0.00  -0.8117 1 
 27   5   3  30 9 180.00  -1.1380 2   180.00  -1.1380 2 
 27   5   3  30 9   0.00   2.9414 3     0.00   2.9414 3 
 27   5   3  46 9   0.00  -0.8117 1     0.00  -0.8117 1 
 27   5   3  46 9 180.00  -1.1380 2   180.00  -1.1380 2 
 27   5   3  46 9   0.00   2.9414 3     0.00   2.9414 3 
 27   5   7  47 9   0.00  -0.8117 1     0.00  -0.8117 1 
 27   5   7  47 9 180.00  -1.1380 2   180.00  -1.1380 2 
 27   5   7  47 9   0.00   2.9414 3     0.00   2.9414 3 
 28   5   3  30 9   0.00  -0.8117 1     0.00  -0.8117 1 
 28   5   3  30 9 180.00  -1.1380 2   180.00  -1.1380 2 
 28   5   3  30 9   0.00   2.9414 3     0.00   2.9414 3 
 28   5   3  46 9   0.00  -0.8117 1     0.00  -0.8117 1 
 28   5   3  46 9 180.00  -1.1380 2   180.00  -1.1380 2 
 28   5   3  46 9   0.00   2.9414 3     0.00   2.9414 3 
 28   5   7  47 9   0.00  -0.8117 1     0.00  -0.8117 1 
 28   5   7  47 9 180.00  -1.1380 2   180.00  -1.1380 2 
 28   5   7  47 9   0.00   2.9414 3     0.00   2.9414 3 
 29   1   2  32 9   0.00  -0.8117 1     0.00  -0.8117 1 
 29   1   2  32 9 180.00  -1.1380 2   180.00  -1.1380 2 
 29   1   2  32 9   0.00   2.9414 3     0.00   2.9414 3 
 29   1   2  45 9   0.00  -0.8117 1     0.00  -0.8117 1 
 29   1   2  45 9 180.00  -1.1380 2   180.00  -1.1380 2 
 29   1   2  45 9   0.00   2.9414 3     0.00   2.9414 3 
 29   1   3  30 9   0.00  -0.8117 1     0.00  -0.8117 1 
 29   1   3  30 9 180.00  -1.1380 2   180.00  -1.1380 2 
 29   1   3  30 9   0.00   2.9414 3     0.00   2.9414 3 
 29   1   3  46 9   0.00  -0.8117 1     0.00  -0.8117 1 
 29   1   3  46 9 180.00  -1.1380 2   180.00  -1.1380 2 
 29   1   3  46 9   0.00   2.9414 3     0.00   2.9414 3 
 30   3   1  31 9   0.00  -0.8117 1     0.00  -0.8117 1 
 30   3   1  31 9 180.00  -1.1380 2   180.00  -1.1380 2 
 30   3   1  31 9   0.00   2.9414 3     0.00   2.9414 3 
 31   1   2  32 9   0.00  -0.8117 1     0.00  -0.8117 1 
 31   1   2  32 9 180.00  -1.1380 2   180.00  -1.1380 2 
 31   1   2  32 9   0.00   2.9414 3     0.00   2.9414 3 
 31   1   2  45 9   0.00  -0.8117 1     0.00  -0.8117 1 
 31   1   2  45 9 180.00  -1.1380 2   180.00  -1.1380 2 
 31   1   2  45 9   0.00   2.9414 3     0.00   2.9414 3 
 31   1   3  46 9   0.00  -0.8117 1     0.00  -0.8117 1 
 31   1   3  46 9 180.00  -1.1380 2   180.00  -1.1380 2 
 31   1   3  46 9   0.00   2.9414 3     0.00   2.9414 3 
 32   2   4  33 9   0.00  -0.8117 1     0.00  -0.8117 1 
 32   2   4  33 9 180.00  -1.1380 2   180.00  -1.1380 2 
 32   2   4  33 9   0.00   2.9414 3     0.00   2.9414 3 
 32   2   4  34 9   0.00  -0.8117 1     0.00  -0.8117 1 
 32   2   4  34 9 180.00  -1.1380 2   180.00  -1.1380 2 
 32   2   4  34 9   0.00   2.9414 3     0.00   2.9414 3 
 33   4   2  45 9   0.00  -0.8117 1     0.00  -0.8117 1 
 33   4   2  45 9 180.00  -1.1380 2   180.00  -1.1380 2 
 33   4   2  45 9   0.00   2.9414 3     0.00   2.9414 3 
 33   4   6  35 9   0.00  -0.8117 1     0.00  -0.8117 1 
 33   4   6  35 9 180.00  -1.1380 2   180.00  -1.1380 2 
 33   4   6  35 9   0.00   2.9414 3     0.00   2.9414 3 
 33   4   6  44 9   0.00  -0.8117 1     0.00  -0.8117 1 
 33   4   6  44 9 180.00  -1.1380 2   180.00  -1.1380 2 
 33   4   6  44 9   0.00   2.9414 3     0.00   2.9414 3 
 34   4   2  45 9   0.00  -0.8117 1     0.00  -0.8117 1 
 34   4   2  45 9 180.00  -1.1380 2   180.00  -1.1380 2 
 34   4   2  45 9   0.00   2.9414 3     0.00   2.9414 3 
 34   4   6  35 9   0.00  -0.8117 1     0.00  -0.8117 1 
 34   4   6  35 9 180.00  -1.1380 2   180.00  -1.1380 2 
 34   4   6  35 9   0.00   2.9414 3     0.00   2.9414 3 
 34   4   6  44 9   0.00  -0.8117 1     0.00  -0.8117 1 
 34   4   6  44 9 180.00  -1.1380 2   180.00  -1.1380 2 
 34   4   6  44 9   0.00   2.9414 3     0.00   2.9414 3 
 35   6   8  36 9   0.00  -0.8117 1     0.00  -0.8117 1 
 35   6   8  36 9 180.00  -1.1380 2   180.00  -1.1380 2 
 35   6   8  36 9   0.00   2.9414 3     0.00   2.9414 3 
 35   6   8  37 9   0.00  -0.8117 1     0.00  -0.8117 1 
 35   6   8  37 9 180.00  -1.1380 2   180.00  -1.1380 2 
 35   6   8  37 9   0.00   2.9414 3     0.00   2.9414 3 
 36   8   6  44 9   0.00  -0.8117 1     0.00  -0.8117 1 
 36   8   6  44 9 180.00  -1.1380 2   180.00  -1.1380 2 
 36   8   6  44 9   0.00   2.9414 3     0.00   2.9414 3 
 36   8  10  38 9   0.00  -0.8117 1     0.00  -0.8117 1 
 36   8  10  38 9 180.00  -1.1380 2   180.00  -1.1380 2 
 36   8  10  38 9   0.00   2.9414 3     0.00   2.9414 3 
 36   8  10  43 9   0.00  -0.8117 1     0.00  -0.8117 1 
 36   8  10  43 9 180.00  -1.1380 2   180.00  -1.1380 2 
 36   8  10  43 9   0.00   2.9414 3     0.00   2.9414 3 
 37   8   6  44 9   0.00  -0.8117 1     0.00  -0.8117 1 
 37   8   6  44 9 180.00  -1.1380 2   180.00  -1.1380 2 
 37   8   6  44 9   0.00   2.9414 3     0.00   2.9414 3 
 37   8  10  38 9   0.00  -0.8117 1     0.00  -0.8117 1 
 37   8  10  38 9 180.00  -1.1380 2   180.00  -1.1380 2 
 37   8  10  38 9   0.00   2.9414 3     0.00   2.9414 3 
 37   8  10  43 9   0.00  -0.8117 1     0.00  -0.8117 1 
 37   8  10  43 9 180.00  -1.1380 2   180.00  -1.1380 2 
 37   8  10  43 9   0.00   2.9414 3     0.00   2.9414 3 
 38  10  12  39 9   0.00  -0.8117 1     0.00  -0.8117 1 
 38  10  12  39 9 180.00  -1.1380 2   180.00  -1.1380 2 
 38  10  12  39 9   0.00   2.9414 3     0.00   2.9414 3 
 38  10  12  40 9   0.00  -0.8117 1     0.00  -0.8117 1 
 38  10  12  40 9 180.00  -1.1380 2   180.00  -1.1380 2 
 38  10  12  40 9   0.00   2.9414 3     0.00   2.9414 3 
 39  12  10  43 9   0.00  -0.8117 1     0.00  -0.8117 1 
 39  12  10  43 9 180.00  -1.1380 2   180.00  -1.1380 2 
 39  12  10  43 9   0.00   2.9414 3     0.00   2.9414 3 
 39  12  14  41 9   0.00  -0.8117 1     0.00  -0.8117 1 
 39  12  14  41 9 180.00  -1.1380 2   180.00  -1.1380 2 
 39  12  14  41 9   0.00   2.9414 3     0.00   2.9414 3 
 39  12  14  42 9   0.00  -0.8117 1     0.00  -0.8117 1 
 39  12  14  42 9 180.00  -1.1380 2   180.00  -1.1380 2 
 39  12  14  42 9   0.00   2.9414 3     0.00   2.9414 3 
 40  12  10  43 9   0.00  -0.8117 1     0.00  -0.8117 1 
 40  12  10  43 9 180.00  -1.1380 2   180.00  -1.1380 2 
 40  12  10  43 9   0.00   2.9414 3     0.00   2.9414 3 
 40  12  14  41 9   0.00  -0.8117 1     0.00  -0.8117 1 
 40  12  14  41 9 180.00  -1.1380 2   180.00  -1.1380 2 
 40  12  14  41 9   0.00   2.9414 3     0.00   2.9414 3 
 40  12  14  42 9   0.00  -0.8117 1     0.00  -0.8117 1 
 40  12  14  42 9 180.00  -1.1380 2   180.00  -1.1380 2 
 40  12  14  42 9   0.00   2.9414 3     0.00   2.9414 3 

[ dihedrals ]
; ai aj ak al fu xi0 kxi xi0 kxi 
  1   3   2  29 2   0.00   0.0000     0.00   0.0000
  1   3   2  31 2   0.00   0.0000     0.00   0.0000
  2   4   1  32 2   0.00   0.0000     0.00   0.0000
  2   4   1  45 2   0.00   0.0000     0.00   0.0000
  3   5   1  30 2   0.00   0.0000     0.00   0.0000
  3   5   1  46 2   0.00   0.0000     0.00   0.0000
  4   6   2  33 2   0.00   0.0000     0.00   0.0000
  4   6   2  34 2   0.00   0.0000     0.00   0.0000
  5   7   3  27 2   0.00   0.0000     0.00   0.0000
  5   7   3  28 2   0.00   0.0000     0.00   0.0000
  6   8   4  35 2   0.00   0.0000     0.00   0.0000
  6   8   4  44 2   0.00   0.0000     0.00   0.0000
  7   9   5  26 2   0.00   0.0000     0.00   0.0000
  7   9   5  47 2   0.00   0.0000     0.00   0.0000
  8  10   6  36 2   0.00   0.0000     0.00   0.0000
  8  10   6  37 2   0.00   0.0000     0.00   0.0000
  9  11   7  24 2   0.00   0.0000     0.00   0.0000
  9  11   7  25 2   0.00   0.0000     0.00   0.0000
 10  12   8  38 2   0.00   0.0000     0.00   0.0000
 10  12   8  43 2   0.00   0.0000     0.00   0.0000
 11  13   9  23 2   0.00   0.0000     0.00   0.0000
 11  13   9  48 2   0.00   0.0000     0.00   0.0000
 12  14  10  39 2   0.00   0.0000     0.00   0.0000
 12  14  10  40 2   0.00   0.0000     0.00   0.0000
 13  15  11  21 2   0.00   0.0000     0.00   0.0000
 13  15  11  22 2   0.00   0.0000     0.00   0.0000
 14  16  12  41 2   0.00   0.0000     0.00   0.0000
 14  16  12  42 2   0.00   0.0000     0.00   0.0000
 16  17  14  18 2   0.00 107.1941     0.00 107.1941
 15  19  13  20 2   0.00   0.0000     0.00   0.0000
 15  19  13  49 2   0.00   0.0000     0.00   0.0000


#ifdef POSRES_LI2AND 
[ position_restraints ] 
; atom  type      fx      fy      fz 
   1 1 1000 1000 1000 
   2 1 1000 1000 1000 
   3 1 1000 1000 1000 
   4 1 1000 1000 1000 
   5 1 1000 1000 1000 
   6 1 1000 1000 1000 
   7 1 1000 1000 1000 
   8 1 1000 1000 1000 
   9 1 1000 1000 1000 
  10 1 1000 1000 1000 
  11 1 1000 1000 1000 
  12 1 1000 1000 1000 
  13 1 1000 1000 1000 
  14 1 1000 1000 1000 
  15 1 1000 1000 1000 
  16 1 1000 1000 1000 
  17 1 1000 1000 1000 
  18 1 1000 1000 1000 
  19 1 1000 1000 1000 
  20 1 1000 1000 1000 
  21 1 1000 1000 1000 
  22 1 1000 1000 1000 
  23 1 1000 1000 1000 
  24 1 1000 1000 1000 
  25 1 1000 1000 1000 
  26 1 1000 1000 1000 
  27 1 1000 1000 1000 
  28 1 1000 1000 1000 
  29 1 1000 1000 1000 
  30 1 1000 1000 1000 
  31 1 1000 1000 1000 
  32 1 1000 1000 1000 
  33 1 1000 1000 1000 
  34 1 1000 1000 1000 
  35 1 1000 1000 1000 
  36 1 1000 1000 1000 
  37 1 1000 1000 1000 
  38 1 1000 1000 1000 
  39 1 1000 1000 1000 
  40 1 1000 1000 1000 
  41 1 1000 1000 1000 
  42 1 1000 1000 1000 
  43 1 1000 1000 1000 
  44 1 1000 1000 1000 
  45 1 1000 1000 1000 
  46 1 1000 1000 1000 
  47 1 1000 1000 1000 
  48 1 1000 1000 1000 
  49 1 1000 1000 1000 
#endif 
