# Supplementary material for: Insights into the Possible Impact of PFAS on Phosphatidylcholine Metabolism and Membranes through Molecular Dynamics Simulations
Source: ACS Environ Au. 2026 May 11;6(4):566–72. doi: 10.1021/acsenvironau.5c00299 (PMC13377507; doi:10.1021/acsenvironau.5c00299)
Supplement: Supplementary file 1 [file vg5c00299_si_001.zip › supp_zip/ligand_parameters/POPC_F.itp]

;  ----
; Built RTF for LIG_corr_0.mol2
;    by user SwissParam     Thu 26 Jun 2025 09:14:27 CEST
; ---- 
;

[ atomtypes ] 
; name at.num  mass   charge  ptype    sigma            epsilon 
NRP     7   14.0067  0.0  A         0.329632    0.836800  
CR      6   12.0110  0.0  A         0.358141    0.234304  
C=O     6   12.0110  0.0  A         0.356359    0.460240  
C=C     6   12.0110  0.0  A         0.372396    0.284512  
OR      8   15.9994  0.0  A         0.315378    0.636386  
O2CM    8   15.9994  0.0  A         0.302905    0.502080  
O=C     8   15.9994  0.0  A         0.302905    0.502080  
PO4    15   30.9738  0.0  A         0.383086    2.447640  
F       9   18.9984  0.0  A         0.290433    0.564840  
HCMM    1    1.0079  0.0  A         0.235197    0.092048  

[ pairtypes ] 
;  i     j    func     sigma1-4       epsilon1-4 ; THESE ARE 1-4 INTERACTIONS
CR       NRP    1      0.334087    0.187114 
CR       CR     1      0.338541    0.041840 
CR       C=O    1      0.347450    0.138768 
CR       C=C    1      0.355469    0.109105 
CR       OR     1      0.326960    0.163176 
CR       O2CM   1      0.320723    0.144938 
CR       O=C    1      0.293997    0.144938 
CR       PO4    1      0.360814    0.320014 
CR       F      1      0.314487    0.153730 
CR       HCMM   1      0.286869    0.062059 
O=C      NRP    1      0.289542    0.648182 
O=C      C=O    1      0.302905    0.480705 
O=C      C=C    1      0.310924    0.377952 
O=C      OR     1      0.282415    0.565258 
O=C      O2CM   1      0.276179    0.502080 
O=C      O=C    1      0.249452    0.502080 
O=C      PO4    1      0.316269    1.108563 
O=C      F      1      0.269942    0.532536 
O=C      HCMM   1      0.242324    0.214978 


[ moleculetype ]
; Name nrexcl 
LIG 3

[ atoms ] 
; nr type resnr resid atom cgnr charge mass
   1 NRP  1  LIG N       1 -1.0120  14.0067 
   2 CR   1  LIG C       2  0.2800  12.0110 
   3 CR   1  LIG C1      3  0.2800  12.0110 
   4 CR   1  LIG C2      4  0.2800  12.0110 
   5 CR   1  LIG C3      5  0.2800  12.0110 
   6 CR   1  LIG C4      6  0.5030  12.0110 
   7 CR   1  LIG C5      7  0.5030  12.0110 
   8 CR   1  LIG C6      8  0.5030  12.0110 
   9 CR   1  LIG C7      9  0.5030  12.0110 
  10 C=O  1  LIG C8     10  0.6590  12.0110 
  11 CR   1  LIG C9     11  0.0610  12.0110 
  12 CR   1  LIG C10    12  0.0000  12.0110 
  13 CR   1  LIG C11    13  0.0000  12.0110 
  14 CR   1  LIG C12    14  0.0000  12.0110 
  15 CR   1  LIG C13    15  0.0000  12.0110 
  16 CR   1  LIG C14    16  0.0000  12.0110 
  17 CR   1  LIG C15    17  0.1382  12.0110 
  18 C=C  1  LIG C16    18 -0.2882  12.0110 
  19 C=O  1  LIG C17    19  0.6590  12.0110 
  20 CR   1  LIG C18    20  0.7410  12.0110 
  21 CR   1  LIG C19    21  0.6800  12.0110 
  22 CR   1  LIG C20    22  0.6800  12.0110 
  23 CR   1  LIG C21    23  0.6800  12.0110 
  24 CR   1  LIG C22    24  0.6800  12.0110 
  25 CR   1  LIG C23    25  0.6800  12.0110 
  26 CR   1  LIG C24    26  0.6800  12.0110 
  27 CR   1  LIG C25    27  0.6800  12.0110 
  28 C=C  1  LIG C26    28 -0.2882  12.0110 
  29 CR   1  LIG C27    29  0.1382  12.0110 
  30 CR   1  LIG C28    30  0.0000  12.0110 
  31 CR   1  LIG C29    31  0.0000  12.0110 
  32 CR   1  LIG C30    32  0.0000  12.0110 
  33 CR   1  LIG C31    33  0.0000  12.0110 
  34 CR   1  LIG C32    34  0.0000  12.0110 
  35 CR   1  LIG C33    35  0.0000  12.0110 
  36 CR   1  LIG C34    36  0.0000  12.0110 
  37 CR   1  LIG C35    37  0.6800  12.0110 
  38 CR   1  LIG C36    38  0.6800  12.0110 
  39 CR   1  LIG C37    39  0.6800  12.0110 
  40 CR   1  LIG C38    40  0.6800  12.0110 
  41 CR   1  LIG C39    41  0.6800  12.0110 
  42 CR   1  LIG C40    42  0.6800  12.0110 
  43 CR   1  LIG C41    43  1.0200  12.0110 
  44 OR   1  LIG O      44 -0.5512  15.9994 
  45 OR   1  LIG O1     45 -0.5512  15.9994 
  46 O2CM 1  LIG O2     46 -0.9500  15.9994 
  47 O2CM 1  LIG O3     47 -0.9500  15.9994 
  48 OR   1  LIG O4     48 -0.4300  15.9994 
  49 O=C  1  LIG O5     49 -0.5700  15.9994 
  50 OR   1  LIG O6     50 -0.4300  15.9994 
  51 O=C  1  LIG O7     51 -0.5700  15.9994 
  52 PO4  1  LIG P      52  1.4424  30.9738 
  53 F    1  LIG F      53 -0.3400  18.9984 
  54 F    1  LIG F1     54 -0.3400  18.9984 
  55 F    1  LIG F2     55 -0.3400  18.9984 
  56 F    1  LIG F3     56 -0.3400  18.9984 
  57 F    1  LIG F4     57 -0.3400  18.9984 
  58 F    1  LIG F5     58 -0.3400  18.9984 
  59 F    1  LIG F6     59 -0.3400  18.9984 
  60 F    1  LIG F7     60 -0.3400  18.9984 
  61 F    1  LIG F8     61 -0.3400  18.9984 
  62 F    1  LIG F9     62 -0.3400  18.9984 
  63 F    1  LIG F10    63 -0.3400  18.9984 
  64 F    1  LIG F11    64 -0.3400  18.9984 
  65 F    1  LIG F12    65 -0.3400  18.9984 
  66 F    1  LIG F13    66 -0.3400  18.9984 
  67 F    1  LIG F14    67 -0.3400  18.9984 
  68 F    1  LIG F15    68 -0.3400  18.9984 
  69 F    1  LIG F16    69 -0.3400  18.9984 
  70 F    1  LIG F17    70 -0.3400  18.9984 
  71 F    1  LIG F18    71 -0.3400  18.9984 
  72 F    1  LIG F19    72 -0.3400  18.9984 
  73 F    1  LIG F20    73 -0.3400  18.9984 
  74 F    1  LIG F21    74 -0.3400  18.9984 
  75 F    1  LIG F22    75 -0.3400  18.9984 
  76 F    1  LIG F23    76 -0.3400  18.9984 
  77 F    1  LIG F24    77 -0.3400  18.9984 
  78 F    1  LIG F25    78 -0.3400  18.9984 
  79 F    1  LIG F26    79 -0.3400  18.9984 
  80 F    1  LIG F27    80 -0.3400  18.9984 
  81 F    1  LIG F28    81 -0.3400  18.9984 
  82 F    1  LIG F29    82 -0.3400  18.9984 
  83 F    1  LIG F30    83 -0.3400  18.9984 
  84 HCMM 1  LIG H02    84  0.0000   1.0079 
  85 HCMM 1  LIG H03    85  0.0000   1.0079 
  86 HCMM 1  LIG H04    86  0.0000   1.0079 
  87 HCMM 1  LIG H05    87  0.0000   1.0079 
  88 HCMM 1  LIG H06    88  0.0000   1.0079 
  89 HCMM 1  LIG H07    89  0.0000   1.0079 
  90 HCMM 1  LIG H08    90  0.0000   1.0079 
  91 HCMM 1  LIG H09    91  0.0000   1.0079 
  92 HCMM 1  LIG H10    92  0.0000   1.0079 
  93 HCMM 1  LIG H11    93  0.0000   1.0079 
  94 HCMM 1  LIG H12    94  0.0000   1.0079 
  95 HCMM 1  LIG H13    95  0.0000   1.0079 
  96 HCMM 1  LIG H14    96  0.0000   1.0079 
  97 HCMM 1  LIG H15    97  0.0000   1.0079 
  98 HCMM 1  LIG H16    98  0.0000   1.0079 
  99 HCMM 1  LIG H17    99  0.0000   1.0079 
 100 HCMM 1  LIG H18   100  0.0000   1.0079 
 101 HCMM 1  LIG H19   101  0.0000   1.0079 
 102 HCMM 1  LIG H20   102  0.0000   1.0079 
 103 HCMM 1  LIG H21   103  0.0000   1.0079 
 104 HCMM 1  LIG H22   104  0.0000   1.0079 
 105 HCMM 1  LIG H23   105  0.0000   1.0079 
 106 HCMM 1  LIG H24   106  0.0000   1.0079 
 107 HCMM 1  LIG H25   107  0.0000   1.0079 
 108 HCMM 1  LIG H26   108  0.0000   1.0079 
 109 HCMM 1  LIG H27   109  0.0000   1.0079 
 110 HCMM 1  LIG H28   110  0.0000   1.0079 
 111 HCMM 1  LIG H29   111  0.0000   1.0079 
 112 HCMM 1  LIG H30   112  0.0000   1.0079 
 113 HCMM 1  LIG H31   113  0.0000   1.0079 
 114 HCMM 1  LIG H32   114  0.0000   1.0079 
 115 HCMM 1  LIG H33   115  0.0000   1.0079 
 116 HCMM 1  LIG H34   116  0.1500   1.0079 
 117 HCMM 1  LIG H35   117  0.1500   1.0079 
 118 HCMM 1  LIG H36   118  0.0000   1.0079 
 119 HCMM 1  LIG H37   119  0.0000   1.0079 
 120 HCMM 1  LIG H38   120  0.0000   1.0079 
 121 HCMM 1  LIG H39   121  0.0000   1.0079 
 122 HCMM 1  LIG H40   122  0.0000   1.0079 
 123 HCMM 1  LIG H41   123  0.0000   1.0079 
 124 HCMM 1  LIG H42   124  0.0000   1.0079 
 125 HCMM 1  LIG H43   125  0.0000   1.0079 
 126 HCMM 1  LIG H44   126  0.0000   1.0079 
 127 HCMM 1  LIG H45   127  0.0000   1.0079 
 128 HCMM 1  LIG H46   128  0.0000   1.0079 
 129 HCMM 1  LIG H47   129  0.0000   1.0079 
 130 HCMM 1  LIG H48   130  0.0000   1.0079 
 131 HCMM 1  LIG H49   131  0.0000   1.0079 
 132 HCMM 1  LIG H50   132  0.0000   1.0079 
 133 HCMM 1  LIG H51   133  0.0000   1.0079 
 134 HCMM 1  LIG H52   134  0.0000   1.0079 

[ bonds ]
; ai aj fu b0 kb, b0 kb
  1   6 1 0.14800  231490.7  0.14800  231490.7 
  1   7 1 0.14800  231490.7  0.14800  231490.7 
  1   8 1 0.14800  231490.7  0.14800  231490.7 
  1   9 1 0.14800  231490.7  0.14800  231490.7 
  2   3 1 0.15080  256422.3  0.15080  256422.3 
  2  44 1 0.14180  303937.5  0.14180  303937.5 
  2  84 1 0.10930  287014.9  0.10930  287014.9 
  2  85 1 0.10930  287014.9  0.10930  287014.9 
  3   4 1 0.15080  256422.3  0.15080  256422.3 
  3  48 1 0.14180  303937.5  0.14180  303937.5 
  3  86 1 0.10930  287014.9  0.10930  287014.9 
  4  50 1 0.14180  303937.5  0.14180  303937.5 
  4  87 1 0.10930  287014.9  0.10930  287014.9 
  4  88 1 0.10930  287014.9  0.10930  287014.9 
  5   6 1 0.15080  256422.3  0.15080  256422.3 
  5  45 1 0.14180  303937.5  0.14180  303937.5 
  5  89 1 0.10930  287014.9  0.10930  287014.9 
  5  90 1 0.10930  287014.9  0.10930  287014.9 
  6  91 1 0.10930  287014.9  0.10930  287014.9 
  6  92 1 0.10930  287014.9  0.10930  287014.9 
  7  93 1 0.10930  287014.9  0.10930  287014.9 
  7  94 1 0.10930  287014.9  0.10930  287014.9 
  7  95 1 0.10930  287014.9  0.10930  287014.9 
  8  96 1 0.10930  287014.9  0.10930  287014.9 
  8  97 1 0.10930  287014.9  0.10930  287014.9 
  8  98 1 0.10930  287014.9  0.10930  287014.9 
  9  99 1 0.10930  287014.9  0.10930  287014.9 
  9 100 1 0.10930  287014.9  0.10930  287014.9 
  9 101 1 0.10930  287014.9  0.10930  287014.9 
 10  11 1 0.14920  252327.8  0.14920  252327.8 
 10  48 1 0.13550  349343.9  0.13550  349343.9 
 10  49 1 0.12220  779866.6  0.12220  779866.6 
 11  12 1 0.15080  256422.3  0.15080  256422.3 
 11 102 1 0.10930  287014.9  0.10930  287014.9 
 11 103 1 0.10930  287014.9  0.10930  287014.9 
 12  13 1 0.15080  256422.3  0.15080  256422.3 
 12 104 1 0.10930  287014.9  0.10930  287014.9 
 12 105 1 0.10930  287014.9  0.10930  287014.9 
 13  14 1 0.15080  256422.3  0.15080  256422.3 
 13 106 1 0.10930  287014.9  0.10930  287014.9 
 13 107 1 0.10930  287014.9  0.10930  287014.9 
 14  15 1 0.15080  256422.3  0.15080  256422.3 
 14 108 1 0.10930  287014.9  0.10930  287014.9 
 14 109 1 0.10930  287014.9  0.10930  287014.9 
 15  16 1 0.15080  256422.3  0.15080  256422.3 
 15 110 1 0.10930  287014.9  0.10930  287014.9 
 15 111 1 0.10930  287014.9  0.10930  287014.9 
 16  17 1 0.15080  256422.3  0.15080  256422.3 
 16 112 1 0.10930  287014.9  0.10930  287014.9 
 16 113 1 0.10930  287014.9  0.10930  287014.9 
 17  18 1 0.14820  273344.9  0.14820  273344.9 
 17 114 1 0.10930  287014.9  0.10930  287014.9 
 17 115 1 0.10930  287014.9  0.10930  287014.9 
 18  28 1 0.13330  572403.8  0.13330  572403.8 
 18 116 1 0.10830  311344.8  0.10830  311344.8 
 19  20 1 0.14920  252327.8  0.14920  252327.8 
 19  50 1 0.13550  349343.9  0.13550  349343.9 
 19  51 1 0.12220  779866.6  0.12220  779866.6 
 20  21 1 0.15080  256422.3  0.15080  256422.3 
 20  53 1 0.13600  361990.5  0.13600  361990.5 
 20  54 1 0.13600  361990.5  0.13600  361990.5 
 21  22 1 0.15080  256422.3  0.15080  256422.3 
 21  55 1 0.13600  361990.5  0.13600  361990.5 
 21  56 1 0.13600  361990.5  0.13600  361990.5 
 22  23 1 0.15080  256422.3  0.15080  256422.3 
 22  57 1 0.13600  361990.5  0.13600  361990.5 
 22  58 1 0.13600  361990.5  0.13600  361990.5 
 23  24 1 0.15080  256422.3  0.15080  256422.3 
 23  59 1 0.13600  361990.5  0.13600  361990.5 
 23  60 1 0.13600  361990.5  0.13600  361990.5 
 24  25 1 0.15080  256422.3  0.15080  256422.3 
 24  61 1 0.13600  361990.5  0.13600  361990.5 
 24  62 1 0.13600  361990.5  0.13600  361990.5 
 25  26 1 0.15080  256422.3  0.15080  256422.3 
 25  63 1 0.13600  361990.5  0.13600  361990.5 
 25  64 1 0.13600  361990.5  0.13600  361990.5 
 26  27 1 0.15080  256422.3  0.15080  256422.3 
 26  65 1 0.13600  361990.5  0.13600  361990.5 
 26  66 1 0.13600  361990.5  0.13600  361990.5 
 27  37 1 0.15080  256422.3  0.15080  256422.3 
 27  67 1 0.13600  361990.5  0.13600  361990.5 
 27  68 1 0.13600  361990.5  0.13600  361990.5 
 28  29 1 0.14820  273344.9  0.14820  273344.9 
 28 117 1 0.10830  311344.8  0.10830  311344.8 
 29  30 1 0.15080  256422.3  0.15080  256422.3 
 29 118 1 0.10930  287014.9  0.10930  287014.9 
 29 119 1 0.10930  287014.9  0.10930  287014.9 
 30  31 1 0.15080  256422.3  0.15080  256422.3 
 30 120 1 0.10930  287014.9  0.10930  287014.9 
 30 121 1 0.10930  287014.9  0.10930  287014.9 
 31  32 1 0.15080  256422.3  0.15080  256422.3 
 31 122 1 0.10930  287014.9  0.10930  287014.9 
 31 123 1 0.10930  287014.9  0.10930  287014.9 
 32  33 1 0.15080  256422.3  0.15080  256422.3 
 32 124 1 0.10930  287014.9  0.10930  287014.9 
 32 125 1 0.10930  287014.9  0.10930  287014.9 
 33  34 1 0.15080  256422.3  0.15080  256422.3 
 33 126 1 0.10930  287014.9  0.10930  287014.9 
 33 127 1 0.10930  287014.9  0.10930  287014.9 
 34  35 1 0.15080  256422.3  0.15080  256422.3 
 34 128 1 0.10930  287014.9  0.10930  287014.9 
 34 129 1 0.10930  287014.9  0.10930  287014.9 
 35  36 1 0.15080  256422.3  0.15080  256422.3 
 35 130 1 0.10930  287014.9  0.10930  287014.9 
 35 131 1 0.10930  287014.9  0.10930  287014.9 
 36 132 1 0.10930  287014.9  0.10930  287014.9 
 36 133 1 0.10930  287014.9  0.10930  287014.9 
 36 134 1 0.10930  287014.9  0.10930  287014.9 
 37  38 1 0.15080  256422.3  0.15080  256422.3 
 37  69 1 0.13600  361990.5  0.13600  361990.5 
 37  70 1 0.13600  361990.5  0.13600  361990.5 
 38  39 1 0.15080  256422.3  0.15080  256422.3 
 38  71 1 0.13600  361990.5  0.13600  361990.5 
 38  72 1 0.13600  361990.5  0.13600  361990.5 
 39  40 1 0.15080  256422.3  0.15080  256422.3 
 39  73 1 0.13600  361990.5  0.13600  361990.5 
 39  74 1 0.13600  361990.5  0.13600  361990.5 
 40  41 1 0.15080  256422.3  0.15080  256422.3 
 40  75 1 0.13600  361990.5  0.13600  361990.5 
 40  76 1 0.13600  361990.5  0.13600  361990.5 
 41  42 1 0.15080  256422.3  0.15080  256422.3 
 41  77 1 0.13600  361990.5  0.13600  361990.5 
 41  78 1 0.13600  361990.5  0.13600  361990.5 
 42  43 1 0.15080  256422.3  0.15080  256422.3 
 42  79 1 0.13600  361990.5  0.13600  361990.5 
 42  80 1 0.13600  361990.5  0.13600  361990.5 
 43  81 1 0.13600  361990.5  0.13600  361990.5 
 43  82 1 0.13600  361990.5  0.13600  361990.5 
 43  83 1 0.13600  361990.5  0.13600  361990.5 
 44  52 1 0.16300  315740.5  0.16300  315740.5 
 45  52 1 0.16300  315740.5  0.16300  315740.5 
 46  52 1 0.15100  499596.4  0.15100  499596.4 
 47  52 1 0.15100  499596.4  0.15100  499596.4 


[ pairs ]
; ai aj fu
  1  45 1  
  1  89 1  
  1  90 1  
  2  50 1  
  2  87 1  
  2  88 1  
  2  10 1  
  2  45 1  
  2  46 1  
  2  47 1  
  3  52 1  
  3  19 1  
  3  11 1  
  3  49 1  
  4  44 1  
  4  84 1  
  4  85 1  
  4  10 1  
  4  20 1  
  4  51 1  
  5   7 1  
  5   8 1  
  5   9 1  
  5  44 1  
  5  46 1  
  5  47 1  
  6  93 1  
  6  94 1  
  6  95 1  
  6  96 1  
  6  97 1  
  6  98 1  
  6  99 1  
  6 100 1  
  6 101 1  
  6  52 1  
  7  91 1  
  7  92 1  
  7  96 1  
  7  97 1  
  7  98 1  
  7  99 1  
  7 100 1  
  7 101 1  
  8  91 1  
  8  92 1  
  8  93 1  
  8  94 1  
  8  95 1  
  8  99 1  
  8 100 1  
  8 101 1  
  9  91 1  
  9  92 1  
  9  93 1  
  9  94 1  
  9  95 1  
  9  96 1  
  9  97 1  
  9  98 1  
 10  13 1  
 10 104 1  
 10 105 1  
 10  86 1  
 11  14 1  
 11 106 1  
 11 107 1  
 12  48 1  
 12  49 1  
 12  15 1  
 12 108 1  
 12 109 1  
 13 102 1  
 13 103 1  
 13  16 1  
 13 110 1  
 13 111 1  
 14 104 1  
 14 105 1  
 14  17 1  
 14 112 1  
 14 113 1  
 15 106 1  
 15 107 1  
 15  18 1  
 15 114 1  
 15 115 1  
 16 108 1  
 16 109 1  
 16  28 1  
 16 116 1  
 17 110 1  
 17 111 1  
 17  29 1  
 17 117 1  
 18 112 1  
 18 113 1  
 18  30 1  
 18 118 1  
 18 119 1  
 19  22 1  
 19  55 1  
 19  56 1  
 19  87 1  
 19  88 1  
 20  23 1  
 20  57 1  
 20  58 1  
 21  50 1  
 21  51 1  
 21  24 1  
 21  59 1  
 21  60 1  
 22  53 1  
 22  54 1  
 22  25 1  
 22  61 1  
 22  62 1  
 23  55 1  
 23  56 1  
 23  26 1  
 23  63 1  
 23  64 1  
 24  57 1  
 24  58 1  
 24  27 1  
 24  65 1  
 24  66 1  
 25  59 1  
 25  60 1  
 25  37 1  
 25  67 1  
 25  68 1  
 26  61 1  
 26  62 1  
 26  38 1  
 26  69 1  
 26  70 1  
 27  63 1  
 27  64 1  
 27  39 1  
 27  71 1  
 27  72 1  
 28 114 1  
 28 115 1  
 28  31 1  
 28 120 1  
 28 121 1  
 29 116 1  
 29  32 1  
 29 122 1  
 29 123 1  
 30 117 1  
 30  33 1  
 30 124 1  
 30 125 1  
 31 118 1  
 31 119 1  
 31  34 1  
 31 126 1  
 31 127 1  
 32 120 1  
 32 121 1  
 32  35 1  
 32 128 1  
 32 129 1  
 33 122 1  
 33 123 1  
 33  36 1  
 33 130 1  
 33 131 1  
 34 124 1  
 34 125 1  
 34 132 1  
 34 133 1  
 34 134 1  
 35 126 1  
 35 127 1  
 36 128 1  
 36 129 1  
 37  65 1  
 37  66 1  
 37  40 1  
 37  73 1  
 37  74 1  
 38  67 1  
 38  68 1  
 38  41 1  
 38  75 1  
 38  76 1  
 39  69 1  
 39  70 1  
 39  42 1  
 39  77 1  
 39  78 1  
 40  71 1  
 40  72 1  
 40  43 1  
 40  79 1  
 40  80 1  
 41  73 1  
 41  74 1  
 41  81 1  
 41  82 1  
 41  83 1  
 42  75 1  
 42  76 1  
 43  77 1  
 43  78 1  
 44  48 1  
 44  86 1  
 45  91 1  
 45  92 1  
 48  84 1  
 48  85 1  
 48  50 1  
 48  87 1  
 48  88 1  
 48 102 1  
 48 103 1  
 49 102 1  
 49 103 1  
 50  86 1  
 50  53 1  
 50  54 1  
 51  53 1  
 51  54 1  
 52  84 1  
 52  85 1  
 52  89 1  
 52  90 1  
 53  55 1  
 53  56 1  
 54  55 1  
 54  56 1  
 55  57 1  
 55  58 1  
 56  57 1  
 56  58 1  
 57  59 1  
 57  60 1  
 58  59 1  
 58  60 1  
 59  61 1  
 59  62 1  
 60  61 1  
 60  62 1  
 61  63 1  
 61  64 1  
 62  63 1  
 62  64 1  
 63  65 1  
 63  66 1  
 64  65 1  
 64  66 1  
 65  67 1  
 65  68 1  
 66  67 1  
 66  68 1  
 67  69 1  
 67  70 1  
 68  69 1  
 68  70 1  
 69  71 1  
 69  72 1  
 70  71 1  
 70  72 1  
 71  73 1  
 71  74 1  
 72  73 1  
 72  74 1  
 73  75 1  
 73  76 1  
 74  75 1  
 74  76 1  
 75  77 1  
 75  78 1  
 76  77 1  
 76  78 1  
 77  79 1  
 77  80 1  
 78  79 1  
 78  80 1  
 79  81 1  
 79  82 1  
 79  83 1  
 80  81 1  
 80  82 1  
 80  83 1  
 84  86 1  
 85  86 1  
 86  87 1  
 86  88 1  
 89  91 1  
 89  92 1  
 90  91 1  
 90  92 1  
102 104 1  
102 105 1  
103 104 1  
103 105 1  
104 106 1  
104 107 1  
105 106 1  
105 107 1  
106 108 1  
106 109 1  
107 108 1  
107 109 1  
108 110 1  
108 111 1  
109 110 1  
109 111 1  
110 112 1  
110 113 1  
111 112 1  
111 113 1  
112 114 1  
112 115 1  
113 114 1  
113 115 1  
114 116 1  
115 116 1  
116 117 1  
117 118 1  
117 119 1  
118 120 1  
118 121 1  
119 120 1  
119 121 1  
120 122 1  
120 123 1  
121 122 1  
121 123 1  
122 124 1  
122 125 1  
123 124 1  
123 125 1  
124 126 1  
124 127 1  
125 126 1  
125 127 1  
126 128 1  
126 129 1  
127 128 1  
127 129 1  
128 130 1  
128 131 1  
129 130 1  
129 131 1  
130 132 1  
130 133 1  
130 134 1  
131 132 1  
131 133 1  
131 134 1  


[ angles ] 
; ai aj ak fu th0 kth ub0 kub th0 kth ub0 kub
  6   1   7 1  112.2510  519.10    112.2510  519.10 
  6   1   8 1  112.2510  519.10    112.2510  519.10 
  6   1   9 1  112.2510  519.10    112.2510  519.10 
  7   1   8 1  112.2510  519.10    112.2510  519.10 
  7   1   9 1  112.2510  519.10    112.2510  519.10 
  8   1   9 1  112.2510  519.10    112.2510  519.10 
  3   2  44 1  108.1330  597.39    108.1330  597.39 
  3   2  84 1  110.5490  383.00    110.5490  383.00 
  3   2  85 1  110.5490  383.00    110.5490  383.00 
 44   2  84 1  108.5770  470.32    108.5770  470.32 
 44   2  85 1  108.5770  470.32    108.5770  470.32 
 84   2  85 1  108.8360  310.74    108.8360  310.74 
  2   3   4 1  109.6080  512.48    109.6080  512.48 
  2   3  48 1  108.1330  597.39    108.1330  597.39 
  2   3  86 1  110.5490  383.00    110.5490  383.00 
  4   3  48 1  108.1330  597.39    108.1330  597.39 
  4   3  86 1  110.5490  383.00    110.5490  383.00 
 48   3  86 1  108.5770  470.32    108.5770  470.32 
  3   4  50 1  108.1330  597.39    108.1330  597.39 
  3   4  87 1  110.5490  383.00    110.5490  383.00 
  3   4  88 1  110.5490  383.00    110.5490  383.00 
 50   4  87 1  108.5770  470.32    108.5770  470.32 
 50   4  88 1  108.5770  470.32    108.5770  470.32 
 87   4  88 1  108.8360  310.74    108.8360  310.74 
  6   5  45 1  108.1330  597.39    108.1330  597.39 
  6   5  89 1  110.5490  383.00    110.5490  383.00 
  6   5  90 1  110.5490  383.00    110.5490  383.00 
 45   5  89 1  108.5770  470.32    108.5770  470.32 
 45   5  90 1  108.5770  470.32    108.5770  470.32 
 89   5  90 1  108.8360  310.74    108.8360  310.74 
  1   6   5 1  106.4930  710.01    106.4930  710.01 
  1   6  91 1  106.2240  525.13    106.2240  525.13 
  1   6  92 1  106.2240  525.13    106.2240  525.13 
  5   6  91 1  110.5490  383.00    110.5490  383.00 
  5   6  92 1  110.5490  383.00    110.5490  383.00 
 91   6  92 1  108.8360  310.74    108.8360  310.74 
  1   7  93 1  106.2240  525.13    106.2240  525.13 
  1   7  94 1  106.2240  525.13    106.2240  525.13 
  1   7  95 1  106.2240  525.13    106.2240  525.13 
 93   7  94 1  108.8360  310.74    108.8360  310.74 
 93   7  95 1  108.8360  310.74    108.8360  310.74 
 94   7  95 1  108.8360  310.74    108.8360  310.74 
  1   8  96 1  106.2240  525.13    106.2240  525.13 
  1   8  97 1  106.2240  525.13    106.2240  525.13 
  1   8  98 1  106.2240  525.13    106.2240  525.13 
 96   8  97 1  108.8360  310.74    108.8360  310.74 
 96   8  98 1  108.8360  310.74    108.8360  310.74 
 97   8  98 1  108.8360  310.74    108.8360  310.74 
  1   9  99 1  106.2240  525.13    106.2240  525.13 
  1   9 100 1  106.2240  525.13    106.2240  525.13 
  1   9 101 1  106.2240  525.13    106.2240  525.13 
 99   9 100 1  108.8360  310.74    108.8360  310.74 
 99   9 101 1  108.8360  310.74    108.8360  310.74 
100   9 101 1  108.8360  310.74    108.8360  310.74 
 11  10  48 1  109.7160  628.10    109.7160  628.10 
 11  10  49 1  124.4100  564.87    124.4100  564.87 
 48  10  49 1  124.4250  695.55    124.4250  695.55 
 10  11  12 1  107.5170  467.91    107.5170  467.91 
 10  11 102 1  108.3850  391.44    108.3850  391.44 
 10  11 103 1  108.3850  391.44    108.3850  391.44 
 12  11 102 1  110.5490  383.00    110.5490  383.00 
 12  11 103 1  110.5490  383.00    110.5490  383.00 
102  11 103 1  108.8360  310.74    108.8360  310.74 
 11  12  13 1  109.6080  512.48    109.6080  512.48 
 11  12 104 1  110.5490  383.00    110.5490  383.00 
 11  12 105 1  110.5490  383.00    110.5490  383.00 
 13  12 104 1  110.5490  383.00    110.5490  383.00 
 13  12 105 1  110.5490  383.00    110.5490  383.00 
104  12 105 1  108.8360  310.74    108.8360  310.74 
 12  13  14 1  109.6080  512.48    109.6080  512.48 
 12  13 106 1  110.5490  383.00    110.5490  383.00 
 12  13 107 1  110.5490  383.00    110.5490  383.00 
 14  13 106 1  110.5490  383.00    110.5490  383.00 
 14  13 107 1  110.5490  383.00    110.5490  383.00 
106  13 107 1  108.8360  310.74    108.8360  310.74 
 13  14  15 1  109.6080  512.48    109.6080  512.48 
 13  14 108 1  110.5490  383.00    110.5490  383.00 
 13  14 109 1  110.5490  383.00    110.5490  383.00 
 15  14 108 1  110.5490  383.00    110.5490  383.00 
 15  14 109 1  110.5490  383.00    110.5490  383.00 
108  14 109 1  108.8360  310.74    108.8360  310.74 
 14  15  16 1  109.6080  512.48    109.6080  512.48 
 14  15 110 1  110.5490  383.00    110.5490  383.00 
 14  15 111 1  110.5490  383.00    110.5490  383.00 
 16  15 110 1  110.5490  383.00    110.5490  383.00 
 16  15 111 1  110.5490  383.00    110.5490  383.00 
110  15 111 1  108.8360  310.74    108.8360  310.74 
 15  16  17 1  109.6080  512.48    109.6080  512.48 
 15  16 112 1  110.5490  383.00    110.5490  383.00 
 15  16 113 1  110.5490  383.00    110.5490  383.00 
 17  16 112 1  110.5490  383.00    110.5490  383.00 
 17  16 113 1  110.5490  383.00    110.5490  383.00 
112  16 113 1  108.8360  310.74    108.8360  310.74 
 16  17  18 1  109.4450  443.23    109.4450  443.23 
 16  17 114 1  110.5490  383.00    110.5490  383.00 
 16  17 115 1  110.5490  383.00    110.5490  383.00 
 18  17 114 1  110.2920  380.59    110.2920  380.59 
 18  17 115 1  110.2920  380.59    110.2920  380.59 
114  17 115 1  108.8360  310.74    108.8360  310.74 
 17  18  28 1  122.1410  404.68    122.1410  404.68 
 17  18 116 1  120.1080  268.59    120.1080  268.59 
 28  18 116 1  121.0040  322.18    121.0040  322.18 
 20  19  50 1  109.7160  628.10    109.7160  628.10 
 20  19  51 1  124.4100  564.87    124.4100  564.87 
 50  19  51 1  124.4250  695.55    124.4250  695.55 
 19  20  21 1  107.5170  467.91    107.5170  467.91 
 19  20  53 1  110.3280  716.02    110.3280  716.02 
 19  20  54 1  110.3280  716.02    110.3280  716.02 
 21  20  53 1  108.3130  737.71    108.3130  737.71 
 21  20  54 1  108.3130  737.71    108.3130  737.71 
 53  20  54 1  106.0810  986.42    106.0810  986.42 
 20  21  22 1  109.6080  512.48    109.6080  512.48 
 20  21  55 1  108.3130  737.71    108.3130  737.71 
 20  21  56 1  108.3130  737.71    108.3130  737.71 
 22  21  55 1  108.3130  737.71    108.3130  737.71 
 22  21  56 1  108.3130  737.71    108.3130  737.71 
 55  21  56 1  106.0810  986.42    106.0810  986.42 
 21  22  23 1  109.6080  512.48    109.6080  512.48 
 21  22  57 1  108.3130  737.71    108.3130  737.71 
 21  22  58 1  108.3130  737.71    108.3130  737.71 
 23  22  57 1  108.3130  737.71    108.3130  737.71 
 23  22  58 1  108.3130  737.71    108.3130  737.71 
 57  22  58 1  106.0810  986.42    106.0810  986.42 
 22  23  24 1  109.6080  512.48    109.6080  512.48 
 22  23  59 1  108.3130  737.71    108.3130  737.71 
 22  23  60 1  108.3130  737.71    108.3130  737.71 
 24  23  59 1  108.3130  737.71    108.3130  737.71 
 24  23  60 1  108.3130  737.71    108.3130  737.71 
 59  23  60 1  106.0810  986.42    106.0810  986.42 
 23  24  25 1  109.6080  512.48    109.6080  512.48 
 23  24  61 1  108.3130  737.71    108.3130  737.71 
 23  24  62 1  108.3130  737.71    108.3130  737.71 
 25  24  61 1  108.3130  737.71    108.3130  737.71 
 25  24  62 1  108.3130  737.71    108.3130  737.71 
 61  24  62 1  106.0810  986.42    106.0810  986.42 
 24  25  26 1  109.6080  512.48    109.6080  512.48 
 24  25  63 1  108.3130  737.71    108.3130  737.71 
 24  25  64 1  108.3130  737.71    108.3130  737.71 
 26  25  63 1  108.3130  737.71    108.3130  737.71 
 26  25  64 1  108.3130  737.71    108.3130  737.71 
 63  25  64 1  106.0810  986.42    106.0810  986.42 
 25  26  27 1  109.6080  512.48    109.6080  512.48 
 25  26  65 1  108.3130  737.71    108.3130  737.71 
 25  26  66 1  108.3130  737.71    108.3130  737.71 
 27  26  65 1  108.3130  737.71    108.3130  737.71 
 27  26  66 1  108.3130  737.71    108.3130  737.71 
 65  26  66 1  106.0810  986.42    106.0810  986.42 
 26  27  37 1  109.6080  512.48    109.6080  512.48 
 26  27  67 1  108.3130  737.71    108.3130  737.71 
 26  27  68 1  108.3130  737.71    108.3130  737.71 
 37  27  67 1  108.3130  737.71    108.3130  737.71 
 37  27  68 1  108.3130  737.71    108.3130  737.71 
 67  27  68 1  106.0810  986.42    106.0810  986.42 
 18  28  29 1  122.1410  404.68    122.1410  404.68 
 18  28 117 1  121.0040  322.18    121.0040  322.18 
 29  28 117 1  120.1080  268.59    120.1080  268.59 
 28  29  30 1  109.4450  443.23    109.4450  443.23 
 28  29 118 1  110.2920  380.59    110.2920  380.59 
 28  29 119 1  110.2920  380.59    110.2920  380.59 
 30  29 118 1  110.5490  383.00    110.5490  383.00 
 30  29 119 1  110.5490  383.00    110.5490  383.00 
118  29 119 1  108.8360  310.74    108.8360  310.74 
 29  30  31 1  109.6080  512.48    109.6080  512.48 
 29  30 120 1  110.5490  383.00    110.5490  383.00 
 29  30 121 1  110.5490  383.00    110.5490  383.00 
 31  30 120 1  110.5490  383.00    110.5490  383.00 
 31  30 121 1  110.5490  383.00    110.5490  383.00 
120  30 121 1  108.8360  310.74    108.8360  310.74 
 30  31  32 1  109.6080  512.48    109.6080  512.48 
 30  31 122 1  110.5490  383.00    110.5490  383.00 
 30  31 123 1  110.5490  383.00    110.5490  383.00 
 32  31 122 1  110.5490  383.00    110.5490  383.00 
 32  31 123 1  110.5490  383.00    110.5490  383.00 
122  31 123 1  108.8360  310.74    108.8360  310.74 
 31  32  33 1  109.6080  512.48    109.6080  512.48 
 31  32 124 1  110.5490  383.00    110.5490  383.00 
 31  32 125 1  110.5490  383.00    110.5490  383.00 
 33  32 124 1  110.5490  383.00    110.5490  383.00 
 33  32 125 1  110.5490  383.00    110.5490  383.00 
124  32 125 1  108.8360  310.74    108.8360  310.74 
 32  33  34 1  109.6080  512.48    109.6080  512.48 
 32  33 126 1  110.5490  383.00    110.5490  383.00 
 32  33 127 1  110.5490  383.00    110.5490  383.00 
 34  33 126 1  110.5490  383.00    110.5490  383.00 
 34  33 127 1  110.5490  383.00    110.5490  383.00 
126  33 127 1  108.8360  310.74    108.8360  310.74 
 33  34  35 1  109.6080  512.48    109.6080  512.48 
 33  34 128 1  110.5490  383.00    110.5490  383.00 
 33  34 129 1  110.5490  383.00    110.5490  383.00 
 35  34 128 1  110.5490  383.00    110.5490  383.00 
 35  34 129 1  110.5490  383.00    110.5490  383.00 
128  34 129 1  108.8360  310.74    108.8360  310.74 
 34  35  36 1  109.6080  512.48    109.6080  512.48 
 34  35 130 1  110.5490  383.00    110.5490  383.00 
 34  35 131 1  110.5490  383.00    110.5490  383.00 
 36  35 130 1  110.5490  383.00    110.5490  383.00 
 36  35 131 1  110.5490  383.00    110.5490  383.00 
130  35 131 1  108.8360  310.74    108.8360  310.74 
 35  36 132 1  110.5490  383.00    110.5490  383.00 
 35  36 133 1  110.5490  383.00    110.5490  383.00 
 35  36 134 1  110.5490  383.00    110.5490  383.00 
132  36 133 1  108.8360  310.74    108.8360  310.74 
132  36 134 1  108.8360  310.74    108.8360  310.74 
133  36 134 1  108.8360  310.74    108.8360  310.74 
 27  37  38 1  109.6080  512.48    109.6080  512.48 
 27  37  69 1  108.3130  737.71    108.3130  737.71 
 27  37  70 1  108.3130  737.71    108.3130  737.71 
 38  37  69 1  108.3130  737.71    108.3130  737.71 
 38  37  70 1  108.3130  737.71    108.3130  737.71 
 69  37  70 1  106.0810  986.42    106.0810  986.42 
 37  38  39 1  109.6080  512.48    109.6080  512.48 
 37  38  71 1  108.3130  737.71    108.3130  737.71 
 37  38  72 1  108.3130  737.71    108.3130  737.71 
 39  38  71 1  108.3130  737.71    108.3130  737.71 
 39  38  72 1  108.3130  737.71    108.3130  737.71 
 71  38  72 1  106.0810  986.42    106.0810  986.42 
 38  39  40 1  109.6080  512.48    109.6080  512.48 
 38  39  73 1  108.3130  737.71    108.3130  737.71 
 38  39  74 1  108.3130  737.71    108.3130  737.71 
 40  39  73 1  108.3130  737.71    108.3130  737.71 
 40  39  74 1  108.3130  737.71    108.3130  737.71 
 73  39  74 1  106.0810  986.42    106.0810  986.42 
 39  40  41 1  109.6080  512.48    109.6080  512.48 
 39  40  75 1  108.3130  737.71    108.3130  737.71 
 39  40  76 1  108.3130  737.71    108.3130  737.71 
 41  40  75 1  108.3130  737.71    108.3130  737.71 
 41  40  76 1  108.3130  737.71    108.3130  737.71 
 75  40  76 1  106.0810  986.42    106.0810  986.42 
 40  41  42 1  109.6080  512.48    109.6080  512.48 
 40  41  77 1  108.3130  737.71    108.3130  737.71 
 40  41  78 1  108.3130  737.71    108.3130  737.71 
 42  41  77 1  108.3130  737.71    108.3130  737.71 
 42  41  78 1  108.3130  737.71    108.3130  737.71 
 77  41  78 1  106.0810  986.42    106.0810  986.42 
 41  42  43 1  109.6080  512.48    109.6080  512.48 
 41  42  79 1  108.3130  737.71    108.3130  737.71 
 41  42  80 1  108.3130  737.71    108.3130  737.71 
 43  42  79 1  108.3130  737.71    108.3130  737.71 
 43  42  80 1  108.3130  737.71    108.3130  737.71 
 79  42  80 1  106.0810  986.42    106.0810  986.42 
 42  43  81 1  108.3130  737.71    108.3130  737.71 
 42  43  82 1  108.3130  737.71    108.3130  737.71 
 42  43  83 1  108.3130  737.71    108.3130  737.71 
 81  43  82 1  106.0810  986.42    106.0810  986.42 
 81  43  83 1  106.0810  986.42    106.0810  986.42 
 82  43  83 1  106.0810  986.42    106.0810  986.42 
  2  44  52 1  115.5810  659.42    115.5810  659.42 
  5  45  52 1  115.5810  659.42    115.5810  659.42 
  3  48  10 1  108.0550  555.84    108.0550  555.84 
  4  50  19 1  108.0550  555.84    108.0550  555.84 
 44  52  45 1   99.3110 1065.30     99.3110 1065.30 
 44  52  46 1  109.6880  903.91    109.6880  903.91 
 44  52  47 1  109.6880  903.91    109.6880  903.91 
 45  52  46 1  109.6880  903.91    109.6880  903.91 
 45  52  47 1  109.6880  903.91    109.6880  903.91 
 46  52  47 1  122.8570  751.56    122.8570  751.56 


[ dihedrals ] 
; ai aj ak al fu phi0 kphi mult phi0 kphi mult
  1   6   5  45 9   0.00   0.6276 3     0.00   0.6276 3 
  1   6   5  89 9   0.00   1.4477 1     0.00   1.4477 1 
  1   6   5  89 9 180.00  -1.1088 2   180.00  -1.1088 2 
  1   6   5  89 9   0.00   0.5816 3     0.00   0.5816 3 
  1   6   5  90 9   0.00   1.4477 1     0.00   1.4477 1 
  1   6   5  90 9 180.00  -1.1088 2   180.00  -1.1088 2 
  1   6   5  90 9   0.00   0.5816 3     0.00   0.5816 3 
  2   3   4  50 9   0.00  -1.4393 1     0.00  -1.4393 1 
  2   3   4  50 9 180.00   3.6736 2   180.00   3.6736 2 
  2   3   4  50 9   0.00   0.9958 3     0.00   0.9958 3 
  2   3   4  87 9   0.00   1.3389 1     0.00   1.3389 1 
  2   3   4  87 9 180.00  -1.3180 2   180.00  -1.3180 2 
  2   3   4  87 9   0.00   0.5523 3     0.00   0.5523 3 
  2   3   4  88 9   0.00   1.3389 1     0.00   1.3389 1 
  2   3   4  88 9 180.00  -1.3180 2   180.00  -1.3180 2 
  2   3   4  88 9   0.00   0.5523 3     0.00   0.5523 3 
  2   3  48  10 9   0.00  -1.1464 1     0.00  -1.1464 1 
  2   3  48  10 9   0.00   0.6694 3     0.00   0.6694 3 
  2  44  52  45 9   0.00   1.6276 3     0.00   1.6276 3 
  2  44  52  46 9   0.00   2.5230 1     0.00   2.5230 1 
  2  44  52  46 9 180.00   1.9121 2   180.00   1.9121 2 
  2  44  52  46 9   0.00   1.2803 3     0.00   1.2803 3 
  2  44  52  47 9   0.00   2.5230 1     0.00   2.5230 1 
  2  44  52  47 9 180.00   1.9121 2   180.00   1.9121 2 
  2  44  52  47 9   0.00   1.2803 3     0.00   1.2803 3 
  3   2  44  52 9   0.00   0.4184 3     0.00   0.4184 3 
  3   4  50  19 9   0.00  -1.1464 1     0.00  -1.1464 1 
  3   4  50  19 9   0.00   0.6694 3     0.00   0.6694 3 
  3  48  10  11 9   0.00  -2.6024 1     0.00  -2.6024 1 
  3  48  10  11 9 180.00  11.4683 2   180.00  11.4683 2 
  3  48  10  11 9   0.00   0.7615 3     0.00   0.7615 3 
  3  48  10  49 9   0.00   1.4267 1     0.00   1.4267 1 
  3  48  10  49 9 180.00  15.0289 2   180.00  15.0289 2 
  3  48  10  49 9   0.00  -1.9581 3     0.00  -1.9581 3 
  4   3   2  44 9   0.00  -1.4393 1     0.00  -1.4393 1 
  4   3   2  44 9 180.00   3.6736 2   180.00   3.6736 2 
  4   3   2  44 9   0.00   0.9958 3     0.00   0.9958 3 
  4   3   2  84 9   0.00   1.3389 1     0.00   1.3389 1 
  4   3   2  84 9 180.00  -1.3180 2   180.00  -1.3180 2 
  4   3   2  84 9   0.00   0.5523 3     0.00   0.5523 3 
  4   3   2  85 9   0.00   1.3389 1     0.00   1.3389 1 
  4   3   2  85 9 180.00  -1.3180 2   180.00  -1.3180 2 
  4   3   2  85 9   0.00   0.5523 3     0.00   0.5523 3 
  4   3  48  10 9   0.00  -1.1464 1     0.00  -1.1464 1 
  4   3  48  10 9   0.00   0.6694 3     0.00   0.6694 3 
  4  50  19  20 9   0.00  -2.6024 1     0.00  -2.6024 1 
  4  50  19  20 9 180.00  11.4683 2   180.00  11.4683 2 
  4  50  19  20 9   0.00   0.7615 3     0.00   0.7615 3 
  4  50  19  51 9   0.00   1.4267 1     0.00   1.4267 1 
  4  50  19  51 9 180.00  15.0289 2   180.00  15.0289 2 
  4  50  19  51 9   0.00  -1.9581 3     0.00  -1.9581 3 
  5   6   1   7 9   0.00   0.5230 3     0.00   0.5230 3 
  5   6   1   8 9   0.00   0.5230 3     0.00   0.5230 3 
  5   6   1   9 9   0.00   0.5230 3     0.00   0.5230 3 
  5  45  52  44 9   0.00   1.6276 3     0.00   1.6276 3 
  5  45  52  46 9   0.00   2.5230 1     0.00   2.5230 1 
  5  45  52  46 9 180.00   1.9121 2   180.00   1.9121 2 
  5  45  52  46 9   0.00   1.2803 3     0.00   1.2803 3 
  5  45  52  47 9   0.00   2.5230 1     0.00   2.5230 1 
  5  45  52  47 9 180.00   1.9121 2   180.00   1.9121 2 
  5  45  52  47 9   0.00   1.2803 3     0.00   1.2803 3 
  6   1   7  93 9   0.00   0.5146 3     0.00   0.5146 3 
  6   1   7  94 9   0.00   0.5146 3     0.00   0.5146 3 
  6   1   7  95 9   0.00   0.5146 3     0.00   0.5146 3 
  6   1   8  96 9   0.00   0.5146 3     0.00   0.5146 3 
  6   1   8  97 9   0.00   0.5146 3     0.00   0.5146 3 
  6   1   8  98 9   0.00   0.5146 3     0.00   0.5146 3 
  6   1   9  99 9   0.00   0.5146 3     0.00   0.5146 3 
  6   1   9 100 9   0.00   0.5146 3     0.00   0.5146 3 
  6   1   9 101 9   0.00   0.5146 3     0.00   0.5146 3 
  6   5  45  52 9   0.00   0.4184 3     0.00   0.4184 3 
  7   1   6  91 9   0.00   0.5146 3     0.00   0.5146 3 
  7   1   6  92 9   0.00   0.5146 3     0.00   0.5146 3 
  7   1   8  96 9   0.00   0.5146 3     0.00   0.5146 3 
  7   1   8  97 9   0.00   0.5146 3     0.00   0.5146 3 
  7   1   8  98 9   0.00   0.5146 3     0.00   0.5146 3 
  7   1   9  99 9   0.00   0.5146 3     0.00   0.5146 3 
  7   1   9 100 9   0.00   0.5146 3     0.00   0.5146 3 
  7   1   9 101 9   0.00   0.5146 3     0.00   0.5146 3 
  8   1   6  91 9   0.00   0.5146 3     0.00   0.5146 3 
  8   1   6  92 9   0.00   0.5146 3     0.00   0.5146 3 
  8   1   7  93 9   0.00   0.5146 3     0.00   0.5146 3 
  8   1   7  94 9   0.00   0.5146 3     0.00   0.5146 3 
  8   1   7  95 9   0.00   0.5146 3     0.00   0.5146 3 
  8   1   9  99 9   0.00   0.5146 3     0.00   0.5146 3 
  8   1   9 100 9   0.00   0.5146 3     0.00   0.5146 3 
  8   1   9 101 9   0.00   0.5146 3     0.00   0.5146 3 
  9   1   6  91 9   0.00   0.5146 3     0.00   0.5146 3 
  9   1   6  92 9   0.00   0.5146 3     0.00   0.5146 3 
  9   1   7  93 9   0.00   0.5146 3     0.00   0.5146 3 
  9   1   7  94 9   0.00   0.5146 3     0.00   0.5146 3 
  9   1   7  95 9   0.00   0.5146 3     0.00   0.5146 3 
  9   1   8  96 9   0.00   0.5146 3     0.00   0.5146 3 
  9   1   8  97 9   0.00   0.5146 3     0.00   0.5146 3 
  9   1   8  98 9   0.00   0.5146 3     0.00   0.5146 3 
 10  11  12  13 9   0.00   0.1381 1     0.00   0.1381 1 
 10  11  12  13 9 180.00  -0.3264 2   180.00  -0.3264 2 
 10  11  12  13 9   0.00   0.2971 3     0.00   0.2971 3 
 10  11  12 104 9   0.00  -0.5356 1     0.00  -0.5356 1 
 10  11  12 104 9 180.00   0.1213 2   180.00   0.1213 2 
 10  11  12 105 9   0.00  -0.5356 1     0.00  -0.5356 1 
 10  11  12 105 9 180.00   0.1213 2   180.00   0.1213 2 
 10  48   3  86 9   0.00   1.1966 1     0.00   1.1966 1 
 10  48   3  86 9   0.00  -0.6360 3     0.00  -0.6360 3 
 11  12  13  14 9   0.00   0.2134 1     0.00   0.2134 1 
 11  12  13  14 9 180.00   1.4267 2   180.00   1.4267 2 
 11  12  13  14 9   0.00   0.6945 3     0.00   0.6945 3 
 11  12  13 106 9   0.00   1.3389 1     0.00   1.3389 1 
 11  12  13 106 9 180.00  -1.3180 2   180.00  -1.3180 2 
 11  12  13 106 9   0.00   0.5523 3     0.00   0.5523 3 
 11  12  13 107 9   0.00   1.3389 1     0.00   1.3389 1 
 11  12  13 107 9 180.00  -1.3180 2   180.00  -1.3180 2 
 11  12  13 107 9   0.00   0.5523 3     0.00   0.5523 3 
 12  11  10  48 9   0.00  -0.2469 1     0.00  -0.2469 1 
 12  11  10  48 9 180.00  -0.6987 2   180.00  -0.6987 2 
 12  11  10  48 9   0.00   0.4226 3     0.00   0.4226 3 
 12  11  10  49 9   0.00   1.7238 1     0.00   1.7238 1 
 12  11  10  49 9 180.00   0.2929 2   180.00   0.2929 2 
 12  11  10  49 9   0.00   0.6820 3     0.00   0.6820 3 
 12  13  14  15 9   0.00   0.2134 1     0.00   0.2134 1 
 12  13  14  15 9 180.00   1.4267 2   180.00   1.4267 2 
 12  13  14  15 9   0.00   0.6945 3     0.00   0.6945 3 
 12  13  14 108 9   0.00   1.3389 1     0.00   1.3389 1 
 12  13  14 108 9 180.00  -1.3180 2   180.00  -1.3180 2 
 12  13  14 108 9   0.00   0.5523 3     0.00   0.5523 3 
 12  13  14 109 9   0.00   1.3389 1     0.00   1.3389 1 
 12  13  14 109 9 180.00  -1.3180 2   180.00  -1.3180 2 
 12  13  14 109 9   0.00   0.5523 3     0.00   0.5523 3 
 13  12  11 102 9   0.00   1.3389 1     0.00   1.3389 1 
 13  12  11 102 9 180.00  -1.3180 2   180.00  -1.3180 2 
 13  12  11 102 9   0.00   0.5523 3     0.00   0.5523 3 
 13  12  11 103 9   0.00   1.3389 1     0.00   1.3389 1 
 13  12  11 103 9 180.00  -1.3180 2   180.00  -1.3180 2 
 13  12  11 103 9   0.00   0.5523 3     0.00   0.5523 3 
 13  14  15  16 9   0.00   0.2134 1     0.00   0.2134 1 
 13  14  15  16 9 180.00   1.4267 2   180.00   1.4267 2 
 13  14  15  16 9   0.00   0.6945 3     0.00   0.6945 3 
 13  14  15 110 9   0.00   1.3389 1     0.00   1.3389 1 
 13  14  15 110 9 180.00  -1.3180 2   180.00  -1.3180 2 
 13  14  15 110 9   0.00   0.5523 3     0.00   0.5523 3 
 13  14  15 111 9   0.00   1.3389 1     0.00   1.3389 1 
 13  14  15 111 9 180.00  -1.3180 2   180.00  -1.3180 2 
 13  14  15 111 9   0.00   0.5523 3     0.00   0.5523 3 
 14  13  12 104 9   0.00   1.3389 1     0.00   1.3389 1 
 14  13  12 104 9 180.00  -1.3180 2   180.00  -1.3180 2 
 14  13  12 104 9   0.00   0.5523 3     0.00   0.5523 3 
 14  13  12 105 9   0.00   1.3389 1     0.00   1.3389 1 
 14  13  12 105 9 180.00  -1.3180 2   180.00  -1.3180 2 
 14  13  12 105 9   0.00   0.5523 3     0.00   0.5523 3 
 14  15  16  17 9   0.00   0.2134 1     0.00   0.2134 1 
 14  15  16  17 9 180.00   1.4267 2   180.00   1.4267 2 
 14  15  16  17 9   0.00   0.6945 3     0.00   0.6945 3 
 14  15  16 112 9   0.00   1.3389 1     0.00   1.3389 1 
 14  15  16 112 9 180.00  -1.3180 2   180.00  -1.3180 2 
 14  15  16 112 9   0.00   0.5523 3     0.00   0.5523 3 
 14  15  16 113 9   0.00   1.3389 1     0.00   1.3389 1 
 14  15  16 113 9 180.00  -1.3180 2   180.00  -1.3180 2 
 14  15  16 113 9   0.00   0.5523 3     0.00   0.5523 3 
 15  14  13 106 9   0.00   1.3389 1     0.00   1.3389 1 
 15  14  13 106 9 180.00  -1.3180 2   180.00  -1.3180 2 
 15  14  13 106 9   0.00   0.5523 3     0.00   0.5523 3 
 15  14  13 107 9   0.00   1.3389 1     0.00   1.3389 1 
 15  14  13 107 9 180.00  -1.3180 2   180.00  -1.3180 2 
 15  14  13 107 9   0.00   0.5523 3     0.00   0.5523 3 
 15  16  17  18 9   0.00  -0.6150 1     0.00  -0.6150 1 
 15  16  17  18 9 180.00   0.9163 2   180.00   0.9163 2 
 15  16  17  18 9   0.00   1.2217 3     0.00   1.2217 3 
 15  16  17 114 9   0.00   1.3389 1     0.00   1.3389 1 
 15  16  17 114 9 180.00  -1.3180 2   180.00  -1.3180 2 
 15  16  17 114 9   0.00   0.5523 3     0.00   0.5523 3 
 15  16  17 115 9   0.00   1.3389 1     0.00   1.3389 1 
 15  16  17 115 9 180.00  -1.3180 2   180.00  -1.3180 2 
 15  16  17 115 9   0.00   0.5523 3     0.00   0.5523 3 
 16  15  14 108 9   0.00   1.3389 1     0.00   1.3389 1 
 16  15  14 108 9 180.00  -1.3180 2   180.00  -1.3180 2 
 16  15  14 108 9   0.00   0.5523 3     0.00   0.5523 3 
 16  15  14 109 9   0.00   1.3389 1     0.00   1.3389 1 
 16  15  14 109 9 180.00  -1.3180 2   180.00  -1.3180 2 
 16  15  14 109 9   0.00   0.5523 3     0.00   0.5523 3 
 16  17  18  28 9   0.00  -1.0334 1     0.00  -1.0334 1 
 16  17  18  28 9 180.00   0.5732 2   180.00   0.5732 2 
 16  17  18  28 9   0.00  -1.3180 3     0.00  -1.3180 3 
 16  17  18 116 9   0.00   0.1548 1     0.00   0.1548 1 
 16  17  18 116 9   0.00   0.7489 3     0.00   0.7489 3 
 17  16  15 110 9   0.00   1.3389 1     0.00   1.3389 1 
 17  16  15 110 9 180.00  -1.3180 2   180.00  -1.3180 2 
 17  16  15 110 9   0.00   0.5523 3     0.00   0.5523 3 
 17  16  15 111 9   0.00   1.3389 1     0.00   1.3389 1 
 17  16  15 111 9 180.00  -1.3180 2   180.00  -1.3180 2 
 17  16  15 111 9   0.00   0.5523 3     0.00   0.5523 3 
 17  18  28  29 9   0.00  -0.8452 1     0.00  -0.8452 1 
 17  18  28  29 9 180.00  25.1040 2   180.00  25.1040 2 
 17  18  28 117 9 180.00  25.1040 2   180.00  25.1040 2 
 18  17  16 112 9   0.00   0.6736 1     0.00   0.6736 1 
 18  17  16 112 9 180.00  -0.8577 2   180.00  -0.8577 2 
 18  17  16 112 9   0.00   0.3012 3     0.00   0.3012 3 
 18  17  16 113 9   0.00   0.6736 1     0.00   0.6736 1 
 18  17  16 113 9 180.00  -0.8577 2   180.00  -0.8577 2 
 18  17  16 113 9   0.00   0.3012 3     0.00   0.3012 3 
 18  28  29  30 9   0.00  -1.0334 1     0.00  -1.0334 1 
 18  28  29  30 9 180.00   0.5732 2   180.00   0.5732 2 
 18  28  29  30 9   0.00  -1.3180 3     0.00  -1.3180 3 
 18  28  29 118 9   0.00   1.0502 1     0.00   1.0502 1 
 18  28  29 118 9 180.00  -0.8577 2   180.00  -0.8577 2 
 18  28  29 118 9   0.00  -1.1213 3     0.00  -1.1213 3 
 18  28  29 119 9   0.00   1.0502 1     0.00   1.0502 1 
 18  28  29 119 9 180.00  -0.8577 2   180.00  -0.8577 2 
 18  28  29 119 9   0.00  -1.1213 3     0.00  -1.1213 3 
 19  20  21  22 9   0.00   0.1381 1     0.00   0.1381 1 
 19  20  21  22 9 180.00  -0.3264 2   180.00  -0.3264 2 
 19  20  21  22 9   0.00   0.2971 3     0.00   0.2971 3 
 19  20  21  55 9   0.00   0.6276 3     0.00   0.6276 3 
 19  20  21  56 9   0.00   0.6276 3     0.00   0.6276 3 
 19  50   4  87 9   0.00   1.1966 1     0.00   1.1966 1 
 19  50   4  87 9   0.00  -0.6360 3     0.00  -0.6360 3 
 19  50   4  88 9   0.00   1.1966 1     0.00   1.1966 1 
 19  50   4  88 9   0.00  -0.6360 3     0.00  -0.6360 3 
 20  21  22  23 9   0.00   0.2134 1     0.00   0.2134 1 
 20  21  22  23 9 180.00   1.4267 2   180.00   1.4267 2 
 20  21  22  23 9   0.00   0.6945 3     0.00   0.6945 3 
 20  21  22  57 9   0.00   1.2385 1     0.00   1.2385 1 
 20  21  22  57 9 180.00   1.3849 2   180.00   1.3849 2 
 20  21  22  57 9   0.00   2.3430 3     0.00   2.3430 3 
 20  21  22  58 9   0.00   1.2385 1     0.00   1.2385 1 
 20  21  22  58 9 180.00   1.3849 2   180.00   1.3849 2 
 20  21  22  58 9   0.00   2.3430 3     0.00   2.3430 3 
 21  20  19  50 9   0.00  -0.2469 1     0.00  -0.2469 1 
 21  20  19  50 9 180.00  -0.6987 2   180.00  -0.6987 2 
 21  20  19  50 9   0.00   0.4226 3     0.00   0.4226 3 
 21  20  19  51 9   0.00   1.7238 1     0.00   1.7238 1 
 21  20  19  51 9 180.00   0.2929 2   180.00   0.2929 2 
 21  20  19  51 9   0.00   0.6820 3     0.00   0.6820 3 
 21  22  23  24 9   0.00   0.2134 1     0.00   0.2134 1 
 21  22  23  24 9 180.00   1.4267 2   180.00   1.4267 2 
 21  22  23  24 9   0.00   0.6945 3     0.00   0.6945 3 
 21  22  23  59 9   0.00   1.2385 1     0.00   1.2385 1 
 21  22  23  59 9 180.00   1.3849 2   180.00   1.3849 2 
 21  22  23  59 9   0.00   2.3430 3     0.00   2.3430 3 
 21  22  23  60 9   0.00   1.2385 1     0.00   1.2385 1 
 21  22  23  60 9 180.00   1.3849 2   180.00   1.3849 2 
 21  22  23  60 9   0.00   2.3430 3     0.00   2.3430 3 
 22  21  20  53 9   0.00   1.2385 1     0.00   1.2385 1 
 22  21  20  53 9 180.00   1.3849 2   180.00   1.3849 2 
 22  21  20  53 9   0.00   2.3430 3     0.00   2.3430 3 
 22  21  20  54 9   0.00   1.2385 1     0.00   1.2385 1 
 22  21  20  54 9 180.00   1.3849 2   180.00   1.3849 2 
 22  21  20  54 9   0.00   2.3430 3     0.00   2.3430 3 
 22  23  24  25 9   0.00   0.2134 1     0.00   0.2134 1 
 22  23  24  25 9 180.00   1.4267 2   180.00   1.4267 2 
 22  23  24  25 9   0.00   0.6945 3     0.00   0.6945 3 
 22  23  24  61 9   0.00   1.2385 1     0.00   1.2385 1 
 22  23  24  61 9 180.00   1.3849 2   180.00   1.3849 2 
 22  23  24  61 9   0.00   2.3430 3     0.00   2.3430 3 
 22  23  24  62 9   0.00   1.2385 1     0.00   1.2385 1 
 22  23  24  62 9 180.00   1.3849 2   180.00   1.3849 2 
 22  23  24  62 9   0.00   2.3430 3     0.00   2.3430 3 
 23  22  21  55 9   0.00   1.2385 1     0.00   1.2385 1 
 23  22  21  55 9 180.00   1.3849 2   180.00   1.3849 2 
 23  22  21  55 9   0.00   2.3430 3     0.00   2.3430 3 
 23  22  21  56 9   0.00   1.2385 1     0.00   1.2385 1 
 23  22  21  56 9 180.00   1.3849 2   180.00   1.3849 2 
 23  22  21  56 9   0.00   2.3430 3     0.00   2.3430 3 
 23  24  25  26 9   0.00   0.2134 1     0.00   0.2134 1 
 23  24  25  26 9 180.00   1.4267 2   180.00   1.4267 2 
 23  24  25  26 9   0.00   0.6945 3     0.00   0.6945 3 
 23  24  25  63 9   0.00   1.2385 1     0.00   1.2385 1 
 23  24  25  63 9 180.00   1.3849 2   180.00   1.3849 2 
 23  24  25  63 9   0.00   2.3430 3     0.00   2.3430 3 
 23  24  25  64 9   0.00   1.2385 1     0.00   1.2385 1 
 23  24  25  64 9 180.00   1.3849 2   180.00   1.3849 2 
 23  24  25  64 9   0.00   2.3430 3     0.00   2.3430 3 
 24  23  22  57 9   0.00   1.2385 1     0.00   1.2385 1 
 24  23  22  57 9 180.00   1.3849 2   180.00   1.3849 2 
 24  23  22  57 9   0.00   2.3430 3     0.00   2.3430 3 
 24  23  22  58 9   0.00   1.2385 1     0.00   1.2385 1 
 24  23  22  58 9 180.00   1.3849 2   180.00   1.3849 2 
 24  23  22  58 9   0.00   2.3430 3     0.00   2.3430 3 
 24  25  26  27 9   0.00   0.2134 1     0.00   0.2134 1 
 24  25  26  27 9 180.00   1.4267 2   180.00   1.4267 2 
 24  25  26  27 9   0.00   0.6945 3     0.00   0.6945 3 
 24  25  26  65 9   0.00   1.2385 1     0.00   1.2385 1 
 24  25  26  65 9 180.00   1.3849 2   180.00   1.3849 2 
 24  25  26  65 9   0.00   2.3430 3     0.00   2.3430 3 
 24  25  26  66 9   0.00   1.2385 1     0.00   1.2385 1 
 24  25  26  66 9 180.00   1.3849 2   180.00   1.3849 2 
 24  25  26  66 9   0.00   2.3430 3     0.00   2.3430 3 
 25  24  23  59 9   0.00   1.2385 1     0.00   1.2385 1 
 25  24  23  59 9 180.00   1.3849 2   180.00   1.3849 2 
 25  24  23  59 9   0.00   2.3430 3     0.00   2.3430 3 
 25  24  23  60 9   0.00   1.2385 1     0.00   1.2385 1 
 25  24  23  60 9 180.00   1.3849 2   180.00   1.3849 2 
 25  24  23  60 9   0.00   2.3430 3     0.00   2.3430 3 
 25  26  27  37 9   0.00   0.2134 1     0.00   0.2134 1 
 25  26  27  37 9 180.00   1.4267 2   180.00   1.4267 2 
 25  26  27  37 9   0.00   0.6945 3     0.00   0.6945 3 
 25  26  27  67 9   0.00   1.2385 1     0.00   1.2385 1 
 25  26  27  67 9 180.00   1.3849 2   180.00   1.3849 2 
 25  26  27  67 9   0.00   2.3430 3     0.00   2.3430 3 
 25  26  27  68 9   0.00   1.2385 1     0.00   1.2385 1 
 25  26  27  68 9 180.00   1.3849 2   180.00   1.3849 2 
 25  26  27  68 9   0.00   2.3430 3     0.00   2.3430 3 
 26  25  24  61 9   0.00   1.2385 1     0.00   1.2385 1 
 26  25  24  61 9 180.00   1.3849 2   180.00   1.3849 2 
 26  25  24  61 9   0.00   2.3430 3     0.00   2.3430 3 
 26  25  24  62 9   0.00   1.2385 1     0.00   1.2385 1 
 26  25  24  62 9 180.00   1.3849 2   180.00   1.3849 2 
 26  25  24  62 9   0.00   2.3430 3     0.00   2.3430 3 
 26  27  37  38 9   0.00   0.2134 1     0.00   0.2134 1 
 26  27  37  38 9 180.00   1.4267 2   180.00   1.4267 2 
 26  27  37  38 9   0.00   0.6945 3     0.00   0.6945 3 
 26  27  37  69 9   0.00   1.2385 1     0.00   1.2385 1 
 26  27  37  69 9 180.00   1.3849 2   180.00   1.3849 2 
 26  27  37  69 9   0.00   2.3430 3     0.00   2.3430 3 
 26  27  37  70 9   0.00   1.2385 1     0.00   1.2385 1 
 26  27  37  70 9 180.00   1.3849 2   180.00   1.3849 2 
 26  27  37  70 9   0.00   2.3430 3     0.00   2.3430 3 
 27  26  25  63 9   0.00   1.2385 1     0.00   1.2385 1 
 27  26  25  63 9 180.00   1.3849 2   180.00   1.3849 2 
 27  26  25  63 9   0.00   2.3430 3     0.00   2.3430 3 
 27  26  25  64 9   0.00   1.2385 1     0.00   1.2385 1 
 27  26  25  64 9 180.00   1.3849 2   180.00   1.3849 2 
 27  26  25  64 9   0.00   2.3430 3     0.00   2.3430 3 
 27  37  38  39 9   0.00   0.2134 1     0.00   0.2134 1 
 27  37  38  39 9 180.00   1.4267 2   180.00   1.4267 2 
 27  37  38  39 9   0.00   0.6945 3     0.00   0.6945 3 
 27  37  38  71 9   0.00   1.2385 1     0.00   1.2385 1 
 27  37  38  71 9 180.00   1.3849 2   180.00   1.3849 2 
 27  37  38  71 9   0.00   2.3430 3     0.00   2.3430 3 
 27  37  38  72 9   0.00   1.2385 1     0.00   1.2385 1 
 27  37  38  72 9 180.00   1.3849 2   180.00   1.3849 2 
 27  37  38  72 9   0.00   2.3430 3     0.00   2.3430 3 
 28  18  17 114 9   0.00   1.0502 1     0.00   1.0502 1 
 28  18  17 114 9 180.00  -0.8577 2   180.00  -0.8577 2 
 28  18  17 114 9   0.00  -1.1213 3     0.00  -1.1213 3 
 28  18  17 115 9   0.00   1.0502 1     0.00   1.0502 1 
 28  18  17 115 9 180.00  -0.8577 2   180.00  -0.8577 2 
 28  18  17 115 9   0.00  -1.1213 3     0.00  -1.1213 3 
 28  29  30  31 9   0.00  -0.6150 1     0.00  -0.6150 1 
 28  29  30  31 9 180.00   0.9163 2   180.00   0.9163 2 
 28  29  30  31 9   0.00   1.2217 3     0.00   1.2217 3 
 28  29  30 120 9   0.00   0.6736 1     0.00   0.6736 1 
 28  29  30 120 9 180.00  -0.8577 2   180.00  -0.8577 2 
 28  29  30 120 9   0.00   0.3012 3     0.00   0.3012 3 
 28  29  30 121 9   0.00   0.6736 1     0.00   0.6736 1 
 28  29  30 121 9 180.00  -0.8577 2   180.00  -0.8577 2 
 28  29  30 121 9   0.00   0.3012 3     0.00   0.3012 3 
 29  28  18 116 9 180.00  25.1040 2   180.00  25.1040 2 
 29  30  31  32 9   0.00   0.2134 1     0.00   0.2134 1 
 29  30  31  32 9 180.00   1.4267 2   180.00   1.4267 2 
 29  30  31  32 9   0.00   0.6945 3     0.00   0.6945 3 
 29  30  31 122 9   0.00   1.3389 1     0.00   1.3389 1 
 29  30  31 122 9 180.00  -1.3180 2   180.00  -1.3180 2 
 29  30  31 122 9   0.00   0.5523 3     0.00   0.5523 3 
 29  30  31 123 9   0.00   1.3389 1     0.00   1.3389 1 
 29  30  31 123 9 180.00  -1.3180 2   180.00  -1.3180 2 
 29  30  31 123 9   0.00   0.5523 3     0.00   0.5523 3 
 30  29  28 117 9   0.00   0.1548 1     0.00   0.1548 1 
 30  29  28 117 9   0.00   0.7489 3     0.00   0.7489 3 
 30  31  32  33 9   0.00   0.2134 1     0.00   0.2134 1 
 30  31  32  33 9 180.00   1.4267 2   180.00   1.4267 2 
 30  31  32  33 9   0.00   0.6945 3     0.00   0.6945 3 
 30  31  32 124 9   0.00   1.3389 1     0.00   1.3389 1 
 30  31  32 124 9 180.00  -1.3180 2   180.00  -1.3180 2 
 30  31  32 124 9   0.00   0.5523 3     0.00   0.5523 3 
 30  31  32 125 9   0.00   1.3389 1     0.00   1.3389 1 
 30  31  32 125 9 180.00  -1.3180 2   180.00  -1.3180 2 
 30  31  32 125 9   0.00   0.5523 3     0.00   0.5523 3 
 31  30  29 118 9   0.00   1.3389 1     0.00   1.3389 1 
 31  30  29 118 9 180.00  -1.3180 2   180.00  -1.3180 2 
 31  30  29 118 9   0.00   0.5523 3     0.00   0.5523 3 
 31  30  29 119 9   0.00   1.3389 1     0.00   1.3389 1 
 31  30  29 119 9 180.00  -1.3180 2   180.00  -1.3180 2 
 31  30  29 119 9   0.00   0.5523 3     0.00   0.5523 3 
 31  32  33  34 9   0.00   0.2134 1     0.00   0.2134 1 
 31  32  33  34 9 180.00   1.4267 2   180.00   1.4267 2 
 31  32  33  34 9   0.00   0.6945 3     0.00   0.6945 3 
 31  32  33 126 9   0.00   1.3389 1     0.00   1.3389 1 
 31  32  33 126 9 180.00  -1.3180 2   180.00  -1.3180 2 
 31  32  33 126 9   0.00   0.5523 3     0.00   0.5523 3 
 31  32  33 127 9   0.00   1.3389 1     0.00   1.3389 1 
 31  32  33 127 9 180.00  -1.3180 2   180.00  -1.3180 2 
 31  32  33 127 9   0.00   0.5523 3     0.00   0.5523 3 
 32  31  30 120 9   0.00   1.3389 1     0.00   1.3389 1 
 32  31  30 120 9 180.00  -1.3180 2   180.00  -1.3180 2 
 32  31  30 120 9   0.00   0.5523 3     0.00   0.5523 3 
 32  31  30 121 9   0.00   1.3389 1     0.00   1.3389 1 
 32  31  30 121 9 180.00  -1.3180 2   180.00  -1.3180 2 
 32  31  30 121 9   0.00   0.5523 3     0.00   0.5523 3 
 32  33  34  35 9   0.00   0.2134 1     0.00   0.2134 1 
 32  33  34  35 9 180.00   1.4267 2   180.00   1.4267 2 
 32  33  34  35 9   0.00   0.6945 3     0.00   0.6945 3 
 32  33  34 128 9   0.00   1.3389 1     0.00   1.3389 1 
 32  33  34 128 9 180.00  -1.3180 2   180.00  -1.3180 2 
 32  33  34 128 9   0.00   0.5523 3     0.00   0.5523 3 
 32  33  34 129 9   0.00   1.3389 1     0.00   1.3389 1 
 32  33  34 129 9 180.00  -1.3180 2   180.00  -1.3180 2 
 32  33  34 129 9   0.00   0.5523 3     0.00   0.5523 3 
 33  32  31 122 9   0.00   1.3389 1     0.00   1.3389 1 
 33  32  31 122 9 180.00  -1.3180 2   180.00  -1.3180 2 
 33  32  31 122 9   0.00   0.5523 3     0.00   0.5523 3 
 33  32  31 123 9   0.00   1.3389 1     0.00   1.3389 1 
 33  32  31 123 9 180.00  -1.3180 2   180.00  -1.3180 2 
 33  32  31 123 9   0.00   0.5523 3     0.00   0.5523 3 
 33  34  35  36 9   0.00   0.2134 1     0.00   0.2134 1 
 33  34  35  36 9 180.00   1.4267 2   180.00   1.4267 2 
 33  34  35  36 9   0.00   0.6945 3     0.00   0.6945 3 
 33  34  35 130 9   0.00   1.3389 1     0.00   1.3389 1 
 33  34  35 130 9 180.00  -1.3180 2   180.00  -1.3180 2 
 33  34  35 130 9   0.00   0.5523 3     0.00   0.5523 3 
 33  34  35 131 9   0.00   1.3389 1     0.00   1.3389 1 
 33  34  35 131 9 180.00  -1.3180 2   180.00  -1.3180 2 
 33  34  35 131 9   0.00   0.5523 3     0.00   0.5523 3 
 34  33  32 124 9   0.00   1.3389 1     0.00   1.3389 1 
 34  33  32 124 9 180.00  -1.3180 2   180.00  -1.3180 2 
 34  33  32 124 9   0.00   0.5523 3     0.00   0.5523 3 
 34  33  32 125 9   0.00   1.3389 1     0.00   1.3389 1 
 34  33  32 125 9 180.00  -1.3180 2   180.00  -1.3180 2 
 34  33  32 125 9   0.00   0.5523 3     0.00   0.5523 3 
 34  35  36 132 9   0.00   1.3389 1     0.00   1.3389 1 
 34  35  36 132 9 180.00  -1.3180 2   180.00  -1.3180 2 
 34  35  36 132 9   0.00   0.5523 3     0.00   0.5523 3 
 34  35  36 133 9   0.00   1.3389 1     0.00   1.3389 1 
 34  35  36 133 9 180.00  -1.3180 2   180.00  -1.3180 2 
 34  35  36 133 9   0.00   0.5523 3     0.00   0.5523 3 
 34  35  36 134 9   0.00   1.3389 1     0.00   1.3389 1 
 34  35  36 134 9 180.00  -1.3180 2   180.00  -1.3180 2 
 34  35  36 134 9   0.00   0.5523 3     0.00   0.5523 3 
 35  34  33 126 9   0.00   1.3389 1     0.00   1.3389 1 
 35  34  33 126 9 180.00  -1.3180 2   180.00  -1.3180 2 
 35  34  33 126 9   0.00   0.5523 3     0.00   0.5523 3 
 35  34  33 127 9   0.00   1.3389 1     0.00   1.3389 1 
 35  34  33 127 9 180.00  -1.3180 2   180.00  -1.3180 2 
 35  34  33 127 9   0.00   0.5523 3     0.00   0.5523 3 
 36  35  34 128 9   0.00   1.3389 1     0.00   1.3389 1 
 36  35  34 128 9 180.00  -1.3180 2   180.00  -1.3180 2 
 36  35  34 128 9   0.00   0.5523 3     0.00   0.5523 3 
 36  35  34 129 9   0.00   1.3389 1     0.00   1.3389 1 
 36  35  34 129 9 180.00  -1.3180 2   180.00  -1.3180 2 
 36  35  34 129 9   0.00   0.5523 3     0.00   0.5523 3 
 37  27  26  65 9   0.00   1.2385 1     0.00   1.2385 1 
 37  27  26  65 9 180.00   1.3849 2   180.00   1.3849 2 
 37  27  26  65 9   0.00   2.3430 3     0.00   2.3430 3 
 37  27  26  66 9   0.00   1.2385 1     0.00   1.2385 1 
 37  27  26  66 9 180.00   1.3849 2   180.00   1.3849 2 
 37  27  26  66 9   0.00   2.3430 3     0.00   2.3430 3 
 37  38  39  40 9   0.00   0.2134 1     0.00   0.2134 1 
 37  38  39  40 9 180.00   1.4267 2   180.00   1.4267 2 
 37  38  39  40 9   0.00   0.6945 3     0.00   0.6945 3 
 37  38  39  73 9   0.00   1.2385 1     0.00   1.2385 1 
 37  38  39  73 9 180.00   1.3849 2   180.00   1.3849 2 
 37  38  39  73 9   0.00   2.3430 3     0.00   2.3430 3 
 37  38  39  74 9   0.00   1.2385 1     0.00   1.2385 1 
 37  38  39  74 9 180.00   1.3849 2   180.00   1.3849 2 
 37  38  39  74 9   0.00   2.3430 3     0.00   2.3430 3 
 38  37  27  67 9   0.00   1.2385 1     0.00   1.2385 1 
 38  37  27  67 9 180.00   1.3849 2   180.00   1.3849 2 
 38  37  27  67 9   0.00   2.3430 3     0.00   2.3430 3 
 38  37  27  68 9   0.00   1.2385 1     0.00   1.2385 1 
 38  37  27  68 9 180.00   1.3849 2   180.00   1.3849 2 
 38  37  27  68 9   0.00   2.3430 3     0.00   2.3430 3 
 38  39  40  41 9   0.00   0.2134 1     0.00   0.2134 1 
 38  39  40  41 9 180.00   1.4267 2   180.00   1.4267 2 
 38  39  40  41 9   0.00   0.6945 3     0.00   0.6945 3 
 38  39  40  75 9   0.00   1.2385 1     0.00   1.2385 1 
 38  39  40  75 9 180.00   1.3849 2   180.00   1.3849 2 
 38  39  40  75 9   0.00   2.3430 3     0.00   2.3430 3 
 38  39  40  76 9   0.00   1.2385 1     0.00   1.2385 1 
 38  39  40  76 9 180.00   1.3849 2   180.00   1.3849 2 
 38  39  40  76 9   0.00   2.3430 3     0.00   2.3430 3 
 39  38  37  69 9   0.00   1.2385 1     0.00   1.2385 1 
 39  38  37  69 9 180.00   1.3849 2   180.00   1.3849 2 
 39  38  37  69 9   0.00   2.3430 3     0.00   2.3430 3 
 39  38  37  70 9   0.00   1.2385 1     0.00   1.2385 1 
 39  38  37  70 9 180.00   1.3849 2   180.00   1.3849 2 
 39  38  37  70 9   0.00   2.3430 3     0.00   2.3430 3 
 39  40  41  42 9   0.00   0.2134 1     0.00   0.2134 1 
 39  40  41  42 9 180.00   1.4267 2   180.00   1.4267 2 
 39  40  41  42 9   0.00   0.6945 3     0.00   0.6945 3 
 39  40  41  77 9   0.00   1.2385 1     0.00   1.2385 1 
 39  40  41  77 9 180.00   1.3849 2   180.00   1.3849 2 
 39  40  41  77 9   0.00   2.3430 3     0.00   2.3430 3 
 39  40  41  78 9   0.00   1.2385 1     0.00   1.2385 1 
 39  40  41  78 9 180.00   1.3849 2   180.00   1.3849 2 
 39  40  41  78 9   0.00   2.3430 3     0.00   2.3430 3 
 40  39  38  71 9   0.00   1.2385 1     0.00   1.2385 1 
 40  39  38  71 9 180.00   1.3849 2   180.00   1.3849 2 
 40  39  38  71 9   0.00   2.3430 3     0.00   2.3430 3 
 40  39  38  72 9   0.00   1.2385 1     0.00   1.2385 1 
 40  39  38  72 9 180.00   1.3849 2   180.00   1.3849 2 
 40  39  38  72 9   0.00   2.3430 3     0.00   2.3430 3 
 40  41  42  43 9   0.00   0.2134 1     0.00   0.2134 1 
 40  41  42  43 9 180.00   1.4267 2   180.00   1.4267 2 
 40  41  42  43 9   0.00   0.6945 3     0.00   0.6945 3 
 40  41  42  79 9   0.00   1.2385 1     0.00   1.2385 1 
 40  41  42  79 9 180.00   1.3849 2   180.00   1.3849 2 
 40  41  42  79 9   0.00   2.3430 3     0.00   2.3430 3 
 40  41  42  80 9   0.00   1.2385 1     0.00   1.2385 1 
 40  41  42  80 9 180.00   1.3849 2   180.00   1.3849 2 
 40  41  42  80 9   0.00   2.3430 3     0.00   2.3430 3 
 41  40  39  73 9   0.00   1.2385 1     0.00   1.2385 1 
 41  40  39  73 9 180.00   1.3849 2   180.00   1.3849 2 
 41  40  39  73 9   0.00   2.3430 3     0.00   2.3430 3 
 41  40  39  74 9   0.00   1.2385 1     0.00   1.2385 1 
 41  40  39  74 9 180.00   1.3849 2   180.00   1.3849 2 
 41  40  39  74 9   0.00   2.3430 3     0.00   2.3430 3 
 41  42  43  81 9   0.00   1.2385 1     0.00   1.2385 1 
 41  42  43  81 9 180.00   1.3849 2   180.00   1.3849 2 
 41  42  43  81 9   0.00   2.3430 3     0.00   2.3430 3 
 41  42  43  82 9   0.00   1.2385 1     0.00   1.2385 1 
 41  42  43  82 9 180.00   1.3849 2   180.00   1.3849 2 
 41  42  43  82 9   0.00   2.3430 3     0.00   2.3430 3 
 41  42  43  83 9   0.00   1.2385 1     0.00   1.2385 1 
 41  42  43  83 9 180.00   1.3849 2   180.00   1.3849 2 
 41  42  43  83 9   0.00   2.3430 3     0.00   2.3430 3 
 42  41  40  75 9   0.00   1.2385 1     0.00   1.2385 1 
 42  41  40  75 9 180.00   1.3849 2   180.00   1.3849 2 
 42  41  40  75 9   0.00   2.3430 3     0.00   2.3430 3 
 42  41  40  76 9   0.00   1.2385 1     0.00   1.2385 1 
 42  41  40  76 9 180.00   1.3849 2   180.00   1.3849 2 
 42  41  40  76 9   0.00   2.3430 3     0.00   2.3430 3 
 43  42  41  77 9   0.00   1.2385 1     0.00   1.2385 1 
 43  42  41  77 9 180.00   1.3849 2   180.00   1.3849 2 
 43  42  41  77 9   0.00   2.3430 3     0.00   2.3430 3 
 43  42  41  78 9   0.00   1.2385 1     0.00   1.2385 1 
 43  42  41  78 9 180.00   1.3849 2   180.00   1.3849 2 
 43  42  41  78 9   0.00   2.3430 3     0.00   2.3430 3 
 44   2   3  48 9   0.00   0.8535 1     0.00   0.8535 1 
 44   2   3  48 9 180.00   2.9246 2   180.00   2.9246 2 
 44   2   3  48 9   0.00   2.0083 3     0.00   2.0083 3 
 44   2   3  86 9   0.00  -1.3682 1     0.00  -1.3682 1 
 44   2   3  86 9 180.00   2.2426 2   180.00   2.2426 2 
 44   2   3  86 9   0.00   0.5858 3     0.00   0.5858 3 
 45   5   6  91 9   0.00  -1.3682 1     0.00  -1.3682 1 
 45   5   6  91 9 180.00   2.2426 2   180.00   2.2426 2 
 45   5   6  91 9   0.00   0.5858 3     0.00   0.5858 3 
 45   5   6  92 9   0.00  -1.3682 1     0.00  -1.3682 1 
 45   5   6  92 9 180.00   2.2426 2   180.00   2.2426 2 
 45   5   6  92 9   0.00   0.5858 3     0.00   0.5858 3 
 48   3   2  84 9   0.00  -1.3682 1     0.00  -1.3682 1 
 48   3   2  84 9 180.00   2.2426 2   180.00   2.2426 2 
 48   3   2  84 9   0.00   0.5858 3     0.00   0.5858 3 
 48   3   2  85 9   0.00  -1.3682 1     0.00  -1.3682 1 
 48   3   2  85 9 180.00   2.2426 2   180.00   2.2426 2 
 48   3   2  85 9   0.00   0.5858 3     0.00   0.5858 3 
 48   3   4  50 9   0.00   0.8535 1     0.00   0.8535 1 
 48   3   4  50 9 180.00   2.9246 2   180.00   2.9246 2 
 48   3   4  50 9   0.00   2.0083 3     0.00   2.0083 3 
 48   3   4  87 9   0.00  -1.3682 1     0.00  -1.3682 1 
 48   3   4  87 9 180.00   2.2426 2   180.00   2.2426 2 
 48   3   4  87 9   0.00   0.5858 3     0.00   0.5858 3 
 48   3   4  88 9   0.00  -1.3682 1     0.00  -1.3682 1 
 48   3   4  88 9 180.00   2.2426 2   180.00   2.2426 2 
 48   3   4  88 9   0.00   0.5858 3     0.00   0.5858 3 
 48  10  11 102 9 180.00  -1.3054 2   180.00  -1.3054 2 
 48  10  11 102 9   0.00   0.6904 3     0.00   0.6904 3 
 48  10  11 103 9 180.00  -1.3054 2   180.00  -1.3054 2 
 48  10  11 103 9   0.00   0.6904 3     0.00   0.6904 3 
 49  10  11 102 9   0.00   1.3807 1     0.00   1.3807 1 
 49  10  11 102 9 180.00  -2.9455 2   180.00  -2.9455 2 
 49  10  11 102 9   0.00   0.6443 3     0.00   0.6443 3 
 49  10  11 103 9   0.00   1.3807 1     0.00   1.3807 1 
 49  10  11 103 9 180.00  -2.9455 2   180.00  -2.9455 2 
 49  10  11 103 9   0.00   0.6443 3     0.00   0.6443 3 
 50   4   3  86 9   0.00  -1.3682 1     0.00  -1.3682 1 
 50   4   3  86 9 180.00   2.2426 2   180.00   2.2426 2 
 50   4   3  86 9   0.00   0.5858 3     0.00   0.5858 3 
 50  19  20  53 9 180.00   0.8368 2   180.00   0.8368 2 
 50  19  20  53 9   0.00   0.6276 3     0.00   0.6276 3 
 50  19  20  54 9 180.00   0.8368 2   180.00   0.8368 2 
 50  19  20  54 9   0.00   0.6276 3     0.00   0.6276 3 
 51  19  20  53 9 180.00   0.8368 2   180.00   0.8368 2 
 51  19  20  53 9   0.00   0.8368 3     0.00   0.8368 3 
 51  19  20  54 9 180.00   0.8368 2   180.00   0.8368 2 
 51  19  20  54 9   0.00   0.8368 3     0.00   0.8368 3 
 52  44   2  84 9   0.00   0.1255 3     0.00   0.1255 3 
 52  44   2  85 9   0.00   0.1255 3     0.00   0.1255 3 
 52  45   5  89 9   0.00   0.1255 3     0.00   0.1255 3 
 52  45   5  90 9   0.00   0.1255 3     0.00   0.1255 3 
 53  20  21  55 9   0.00  -0.8117 1     0.00  -0.8117 1 
 53  20  21  55 9 180.00  -1.1380 2   180.00  -1.1380 2 
 53  20  21  55 9   0.00   2.9414 3     0.00   2.9414 3 
 53  20  21  56 9   0.00  -0.8117 1     0.00  -0.8117 1 
 53  20  21  56 9 180.00  -1.1380 2   180.00  -1.1380 2 
 53  20  21  56 9   0.00   2.9414 3     0.00   2.9414 3 
 54  20  21  55 9   0.00  -0.8117 1     0.00  -0.8117 1 
 54  20  21  55 9 180.00  -1.1380 2   180.00  -1.1380 2 
 54  20  21  55 9   0.00   2.9414 3     0.00   2.9414 3 
 54  20  21  56 9   0.00  -0.8117 1     0.00  -0.8117 1 
 54  20  21  56 9 180.00  -1.1380 2   180.00  -1.1380 2 
 54  20  21  56 9   0.00   2.9414 3     0.00   2.9414 3 
 55  21  22  57 9   0.00  -0.8117 1     0.00  -0.8117 1 
 55  21  22  57 9 180.00  -1.1380 2   180.00  -1.1380 2 
 55  21  22  57 9   0.00   2.9414 3     0.00   2.9414 3 
 55  21  22  58 9   0.00  -0.8117 1     0.00  -0.8117 1 
 55  21  22  58 9 180.00  -1.1380 2   180.00  -1.1380 2 
 55  21  22  58 9   0.00   2.9414 3     0.00   2.9414 3 
 56  21  22  57 9   0.00  -0.8117 1     0.00  -0.8117 1 
 56  21  22  57 9 180.00  -1.1380 2   180.00  -1.1380 2 
 56  21  22  57 9   0.00   2.9414 3     0.00   2.9414 3 
 56  21  22  58 9   0.00  -0.8117 1     0.00  -0.8117 1 
 56  21  22  58 9 180.00  -1.1380 2   180.00  -1.1380 2 
 56  21  22  58 9   0.00   2.9414 3     0.00   2.9414 3 
 57  22  23  59 9   0.00  -0.8117 1     0.00  -0.8117 1 
 57  22  23  59 9 180.00  -1.1380 2   180.00  -1.1380 2 
 57  22  23  59 9   0.00   2.9414 3     0.00   2.9414 3 
 57  22  23  60 9   0.00  -0.8117 1     0.00  -0.8117 1 
 57  22  23  60 9 180.00  -1.1380 2   180.00  -1.1380 2 
 57  22  23  60 9   0.00   2.9414 3     0.00   2.9414 3 
 58  22  23  59 9   0.00  -0.8117 1     0.00  -0.8117 1 
 58  22  23  59 9 180.00  -1.1380 2   180.00  -1.1380 2 
 58  22  23  59 9   0.00   2.9414 3     0.00   2.9414 3 
 58  22  23  60 9   0.00  -0.8117 1     0.00  -0.8117 1 
 58  22  23  60 9 180.00  -1.1380 2   180.00  -1.1380 2 
 58  22  23  60 9   0.00   2.9414 3     0.00   2.9414 3 
 59  23  24  61 9   0.00  -0.8117 1     0.00  -0.8117 1 
 59  23  24  61 9 180.00  -1.1380 2   180.00  -1.1380 2 
 59  23  24  61 9   0.00   2.9414 3     0.00   2.9414 3 
 59  23  24  62 9   0.00  -0.8117 1     0.00  -0.8117 1 
 59  23  24  62 9 180.00  -1.1380 2   180.00  -1.1380 2 
 59  23  24  62 9   0.00   2.9414 3     0.00   2.9414 3 
 60  23  24  61 9   0.00  -0.8117 1     0.00  -0.8117 1 
 60  23  24  61 9 180.00  -1.1380 2   180.00  -1.1380 2 
 60  23  24  61 9   0.00   2.9414 3     0.00   2.9414 3 
 60  23  24  62 9   0.00  -0.8117 1     0.00  -0.8117 1 
 60  23  24  62 9 180.00  -1.1380 2   180.00  -1.1380 2 
 60  23  24  62 9   0.00   2.9414 3     0.00   2.9414 3 
 61  24  25  63 9   0.00  -0.8117 1     0.00  -0.8117 1 
 61  24  25  63 9 180.00  -1.1380 2   180.00  -1.1380 2 
 61  24  25  63 9   0.00   2.9414 3     0.00   2.9414 3 
 61  24  25  64 9   0.00  -0.8117 1     0.00  -0.8117 1 
 61  24  25  64 9 180.00  -1.1380 2   180.00  -1.1380 2 
 61  24  25  64 9   0.00   2.9414 3     0.00   2.9414 3 
 62  24  25  63 9   0.00  -0.8117 1     0.00  -0.8117 1 
 62  24  25  63 9 180.00  -1.1380 2   180.00  -1.1380 2 
 62  24  25  63 9   0.00   2.9414 3     0.00   2.9414 3 
 62  24  25  64 9   0.00  -0.8117 1     0.00  -0.8117 1 
 62  24  25  64 9 180.00  -1.1380 2   180.00  -1.1380 2 
 62  24  25  64 9   0.00   2.9414 3     0.00   2.9414 3 
 63  25  26  65 9   0.00  -0.8117 1     0.00  -0.8117 1 
 63  25  26  65 9 180.00  -1.1380 2   180.00  -1.1380 2 
 63  25  26  65 9   0.00   2.9414 3     0.00   2.9414 3 
 63  25  26  66 9   0.00  -0.8117 1     0.00  -0.8117 1 
 63  25  26  66 9 180.00  -1.1380 2   180.00  -1.1380 2 
 63  25  26  66 9   0.00   2.9414 3     0.00   2.9414 3 
 64  25  26  65 9   0.00  -0.8117 1     0.00  -0.8117 1 
 64  25  26  65 9 180.00  -1.1380 2   180.00  -1.1380 2 
 64  25  26  65 9   0.00   2.9414 3     0.00   2.9414 3 
 64  25  26  66 9   0.00  -0.8117 1     0.00  -0.8117 1 
 64  25  26  66 9 180.00  -1.1380 2   180.00  -1.1380 2 
 64  25  26  66 9   0.00   2.9414 3     0.00   2.9414 3 
 65  26  27  67 9   0.00  -0.8117 1     0.00  -0.8117 1 
 65  26  27  67 9 180.00  -1.1380 2   180.00  -1.1380 2 
 65  26  27  67 9   0.00   2.9414 3     0.00   2.9414 3 
 65  26  27  68 9   0.00  -0.8117 1     0.00  -0.8117 1 
 65  26  27  68 9 180.00  -1.1380 2   180.00  -1.1380 2 
 65  26  27  68 9   0.00   2.9414 3     0.00   2.9414 3 
 66  26  27  67 9   0.00  -0.8117 1     0.00  -0.8117 1 
 66  26  27  67 9 180.00  -1.1380 2   180.00  -1.1380 2 
 66  26  27  67 9   0.00   2.9414 3     0.00   2.9414 3 
 66  26  27  68 9   0.00  -0.8117 1     0.00  -0.8117 1 
 66  26  27  68 9 180.00  -1.1380 2   180.00  -1.1380 2 
 66  26  27  68 9   0.00   2.9414 3     0.00   2.9414 3 
 67  27  37  69 9   0.00  -0.8117 1     0.00  -0.8117 1 
 67  27  37  69 9 180.00  -1.1380 2   180.00  -1.1380 2 
 67  27  37  69 9   0.00   2.9414 3     0.00   2.9414 3 
 67  27  37  70 9   0.00  -0.8117 1     0.00  -0.8117 1 
 67  27  37  70 9 180.00  -1.1380 2   180.00  -1.1380 2 
 67  27  37  70 9   0.00   2.9414 3     0.00   2.9414 3 
 68  27  37  69 9   0.00  -0.8117 1     0.00  -0.8117 1 
 68  27  37  69 9 180.00  -1.1380 2   180.00  -1.1380 2 
 68  27  37  69 9   0.00   2.9414 3     0.00   2.9414 3 
 68  27  37  70 9   0.00  -0.8117 1     0.00  -0.8117 1 
 68  27  37  70 9 180.00  -1.1380 2   180.00  -1.1380 2 
 68  27  37  70 9   0.00   2.9414 3     0.00   2.9414 3 
 69  37  38  71 9   0.00  -0.8117 1     0.00  -0.8117 1 
 69  37  38  71 9 180.00  -1.1380 2   180.00  -1.1380 2 
 69  37  38  71 9   0.00   2.9414 3     0.00   2.9414 3 
 69  37  38  72 9   0.00  -0.8117 1     0.00  -0.8117 1 
 69  37  38  72 9 180.00  -1.1380 2   180.00  -1.1380 2 
 69  37  38  72 9   0.00   2.9414 3     0.00   2.9414 3 
 70  37  38  71 9   0.00  -0.8117 1     0.00  -0.8117 1 
 70  37  38  71 9 180.00  -1.1380 2   180.00  -1.1380 2 
 70  37  38  71 9   0.00   2.9414 3     0.00   2.9414 3 
 70  37  38  72 9   0.00  -0.8117 1     0.00  -0.8117 1 
 70  37  38  72 9 180.00  -1.1380 2   180.00  -1.1380 2 
 70  37  38  72 9   0.00   2.9414 3     0.00   2.9414 3 
 71  38  39  73 9   0.00  -0.8117 1     0.00  -0.8117 1 
 71  38  39  73 9 180.00  -1.1380 2   180.00  -1.1380 2 
 71  38  39  73 9   0.00   2.9414 3     0.00   2.9414 3 
 71  38  39  74 9   0.00  -0.8117 1     0.00  -0.8117 1 
 71  38  39  74 9 180.00  -1.1380 2   180.00  -1.1380 2 
 71  38  39  74 9   0.00   2.9414 3     0.00   2.9414 3 
 72  38  39  73 9   0.00  -0.8117 1     0.00  -0.8117 1 
 72  38  39  73 9 180.00  -1.1380 2   180.00  -1.1380 2 
 72  38  39  73 9   0.00   2.9414 3     0.00   2.9414 3 
 72  38  39  74 9   0.00  -0.8117 1     0.00  -0.8117 1 
 72  38  39  74 9 180.00  -1.1380 2   180.00  -1.1380 2 
 72  38  39  74 9   0.00   2.9414 3     0.00   2.9414 3 
 73  39  40  75 9   0.00  -0.8117 1     0.00  -0.8117 1 
 73  39  40  75 9 180.00  -1.1380 2   180.00  -1.1380 2 
 73  39  40  75 9   0.00   2.9414 3     0.00   2.9414 3 
 73  39  40  76 9   0.00  -0.8117 1     0.00  -0.8117 1 
 73  39  40  76 9 180.00  -1.1380 2   180.00  -1.1380 2 
 73  39  40  76 9   0.00   2.9414 3     0.00   2.9414 3 
 74  39  40  75 9   0.00  -0.8117 1     0.00  -0.8117 1 
 74  39  40  75 9 180.00  -1.1380 2   180.00  -1.1380 2 
 74  39  40  75 9   0.00   2.9414 3     0.00   2.9414 3 
 74  39  40  76 9   0.00  -0.8117 1     0.00  -0.8117 1 
 74  39  40  76 9 180.00  -1.1380 2   180.00  -1.1380 2 
 74  39  40  76 9   0.00   2.9414 3     0.00   2.9414 3 
 75  40  41  77 9   0.00  -0.8117 1     0.00  -0.8117 1 
 75  40  41  77 9 180.00  -1.1380 2   180.00  -1.1380 2 
 75  40  41  77 9   0.00   2.9414 3     0.00   2.9414 3 
 75  40  41  78 9   0.00  -0.8117 1     0.00  -0.8117 1 
 75  40  41  78 9 180.00  -1.1380 2   180.00  -1.1380 2 
 75  40  41  78 9   0.00   2.9414 3     0.00   2.9414 3 
 76  40  41  77 9   0.00  -0.8117 1     0.00  -0.8117 1 
 76  40  41  77 9 180.00  -1.1380 2   180.00  -1.1380 2 
 76  40  41  77 9   0.00   2.9414 3     0.00   2.9414 3 
 76  40  41  78 9   0.00  -0.8117 1     0.00  -0.8117 1 
 76  40  41  78 9 180.00  -1.1380 2   180.00  -1.1380 2 
 76  40  41  78 9   0.00   2.9414 3     0.00   2.9414 3 
 77  41  42  79 9   0.00  -0.8117 1     0.00  -0.8117 1 
 77  41  42  79 9 180.00  -1.1380 2   180.00  -1.1380 2 
 77  41  42  79 9   0.00   2.9414 3     0.00   2.9414 3 
 77  41  42  80 9   0.00  -0.8117 1     0.00  -0.8117 1 
 77  41  42  80 9 180.00  -1.1380 2   180.00  -1.1380 2 
 77  41  42  80 9   0.00   2.9414 3     0.00   2.9414 3 
 78  41  42  79 9   0.00  -0.8117 1     0.00  -0.8117 1 
 78  41  42  79 9 180.00  -1.1380 2   180.00  -1.1380 2 
 78  41  42  79 9   0.00   2.9414 3     0.00   2.9414 3 
 78  41  42  80 9   0.00  -0.8117 1     0.00  -0.8117 1 
 78  41  42  80 9 180.00  -1.1380 2   180.00  -1.1380 2 
 78  41  42  80 9   0.00   2.9414 3     0.00   2.9414 3 
 79  42  43  81 9   0.00  -0.8117 1     0.00  -0.8117 1 
 79  42  43  81 9 180.00  -1.1380 2   180.00  -1.1380 2 
 79  42  43  81 9   0.00   2.9414 3     0.00   2.9414 3 
 79  42  43  82 9   0.00  -0.8117 1     0.00  -0.8117 1 
 79  42  43  82 9 180.00  -1.1380 2   180.00  -1.1380 2 
 79  42  43  82 9   0.00   2.9414 3     0.00   2.9414 3 
 79  42  43  83 9   0.00  -0.8117 1     0.00  -0.8117 1 
 79  42  43  83 9 180.00  -1.1380 2   180.00  -1.1380 2 
 79  42  43  83 9   0.00   2.9414 3     0.00   2.9414 3 
 80  42  43  81 9   0.00  -0.8117 1     0.00  -0.8117 1 
 80  42  43  81 9 180.00  -1.1380 2   180.00  -1.1380 2 
 80  42  43  81 9   0.00   2.9414 3     0.00   2.9414 3 
 80  42  43  82 9   0.00  -0.8117 1     0.00  -0.8117 1 
 80  42  43  82 9 180.00  -1.1380 2   180.00  -1.1380 2 
 80  42  43  82 9   0.00   2.9414 3     0.00   2.9414 3 
 80  42  43  83 9   0.00  -0.8117 1     0.00  -0.8117 1 
 80  42  43  83 9 180.00  -1.1380 2   180.00  -1.1380 2 
 80  42  43  83 9   0.00   2.9414 3     0.00   2.9414 3 
 84   2   3  86 9   0.00   0.5941 1     0.00   0.5941 1 
 84   2   3  86 9 180.00  -2.8995 2   180.00  -2.8995 2 
 84   2   3  86 9   0.00   0.6569 3     0.00   0.6569 3 
 85   2   3  86 9   0.00   0.5941 1     0.00   0.5941 1 
 85   2   3  86 9 180.00  -2.8995 2   180.00  -2.8995 2 
 85   2   3  86 9   0.00   0.6569 3     0.00   0.6569 3 
 86   3   4  87 9   0.00   0.5941 1     0.00   0.5941 1 
 86   3   4  87 9 180.00  -2.8995 2   180.00  -2.8995 2 
 86   3   4  87 9   0.00   0.6569 3     0.00   0.6569 3 
 86   3   4  88 9   0.00   0.5941 1     0.00   0.5941 1 
 86   3   4  88 9 180.00  -2.8995 2   180.00  -2.8995 2 
 86   3   4  88 9   0.00   0.6569 3     0.00   0.6569 3 
 89   5   6  91 9   0.00   0.5941 1     0.00   0.5941 1 
 89   5   6  91 9 180.00  -2.8995 2   180.00  -2.8995 2 
 89   5   6  91 9   0.00   0.6569 3     0.00   0.6569 3 
 89   5   6  92 9   0.00   0.5941 1     0.00   0.5941 1 
 89   5   6  92 9 180.00  -2.8995 2   180.00  -2.8995 2 
 89   5   6  92 9   0.00   0.6569 3     0.00   0.6569 3 
 90   5   6  91 9   0.00   0.5941 1     0.00   0.5941 1 
 90   5   6  91 9 180.00  -2.8995 2   180.00  -2.8995 2 
 90   5   6  91 9   0.00   0.6569 3     0.00   0.6569 3 
 90   5   6  92 9   0.00   0.5941 1     0.00   0.5941 1 
 90   5   6  92 9 180.00  -2.8995 2   180.00  -2.8995 2 
 90   5   6  92 9   0.00   0.6569 3     0.00   0.6569 3 
102  11  12 104 9   0.00   0.5941 1     0.00   0.5941 1 
102  11  12 104 9 180.00  -2.8995 2   180.00  -2.8995 2 
102  11  12 104 9   0.00   0.6569 3     0.00   0.6569 3 
102  11  12 105 9   0.00   0.5941 1     0.00   0.5941 1 
102  11  12 105 9 180.00  -2.8995 2   180.00  -2.8995 2 
102  11  12 105 9   0.00   0.6569 3     0.00   0.6569 3 
103  11  12 104 9   0.00   0.5941 1     0.00   0.5941 1 
103  11  12 104 9 180.00  -2.8995 2   180.00  -2.8995 2 
103  11  12 104 9   0.00   0.6569 3     0.00   0.6569 3 
103  11  12 105 9   0.00   0.5941 1     0.00   0.5941 1 
103  11  12 105 9 180.00  -2.8995 2   180.00  -2.8995 2 
103  11  12 105 9   0.00   0.6569 3     0.00   0.6569 3 
104  12  13 106 9   0.00   0.5941 1     0.00   0.5941 1 
104  12  13 106 9 180.00  -2.8995 2   180.00  -2.8995 2 
104  12  13 106 9   0.00   0.6569 3     0.00   0.6569 3 
104  12  13 107 9   0.00   0.5941 1     0.00   0.5941 1 
104  12  13 107 9 180.00  -2.8995 2   180.00  -2.8995 2 
104  12  13 107 9   0.00   0.6569 3     0.00   0.6569 3 
105  12  13 106 9   0.00   0.5941 1     0.00   0.5941 1 
105  12  13 106 9 180.00  -2.8995 2   180.00  -2.8995 2 
105  12  13 106 9   0.00   0.6569 3     0.00   0.6569 3 
105  12  13 107 9   0.00   0.5941 1     0.00   0.5941 1 
105  12  13 107 9 180.00  -2.8995 2   180.00  -2.8995 2 
105  12  13 107 9   0.00   0.6569 3     0.00   0.6569 3 
106  13  14 108 9   0.00   0.5941 1     0.00   0.5941 1 
106  13  14 108 9 180.00  -2.8995 2   180.00  -2.8995 2 
106  13  14 108 9   0.00   0.6569 3     0.00   0.6569 3 
106  13  14 109 9   0.00   0.5941 1     0.00   0.5941 1 
106  13  14 109 9 180.00  -2.8995 2   180.00  -2.8995 2 
106  13  14 109 9   0.00   0.6569 3     0.00   0.6569 3 
107  13  14 108 9   0.00   0.5941 1     0.00   0.5941 1 
107  13  14 108 9 180.00  -2.8995 2   180.00  -2.8995 2 
107  13  14 108 9   0.00   0.6569 3     0.00   0.6569 3 
107  13  14 109 9   0.00   0.5941 1     0.00   0.5941 1 
107  13  14 109 9 180.00  -2.8995 2   180.00  -2.8995 2 
107  13  14 109 9   0.00   0.6569 3     0.00   0.6569 3 
108  14  15 110 9   0.00   0.5941 1     0.00   0.5941 1 
108  14  15 110 9 180.00  -2.8995 2   180.00  -2.8995 2 
108  14  15 110 9   0.00   0.6569 3     0.00   0.6569 3 
108  14  15 111 9   0.00   0.5941 1     0.00   0.5941 1 
108  14  15 111 9 180.00  -2.8995 2   180.00  -2.8995 2 
108  14  15 111 9   0.00   0.6569 3     0.00   0.6569 3 
109  14  15 110 9   0.00   0.5941 1     0.00   0.5941 1 
109  14  15 110 9 180.00  -2.8995 2   180.00  -2.8995 2 
109  14  15 110 9   0.00   0.6569 3     0.00   0.6569 3 
109  14  15 111 9   0.00   0.5941 1     0.00   0.5941 1 
109  14  15 111 9 180.00  -2.8995 2   180.00  -2.8995 2 
109  14  15 111 9   0.00   0.6569 3     0.00   0.6569 3 
110  15  16 112 9   0.00   0.5941 1     0.00   0.5941 1 
110  15  16 112 9 180.00  -2.8995 2   180.00  -2.8995 2 
110  15  16 112 9   0.00   0.6569 3     0.00   0.6569 3 
110  15  16 113 9   0.00   0.5941 1     0.00   0.5941 1 
110  15  16 113 9 180.00  -2.8995 2   180.00  -2.8995 2 
110  15  16 113 9   0.00   0.6569 3     0.00   0.6569 3 
111  15  16 112 9   0.00   0.5941 1     0.00   0.5941 1 
111  15  16 112 9 180.00  -2.8995 2   180.00  -2.8995 2 
111  15  16 112 9   0.00   0.6569 3     0.00   0.6569 3 
111  15  16 113 9   0.00   0.5941 1     0.00   0.5941 1 
111  15  16 113 9 180.00  -2.8995 2   180.00  -2.8995 2 
111  15  16 113 9   0.00   0.6569 3     0.00   0.6569 3 
112  16  17 114 9   0.00   0.5941 1     0.00   0.5941 1 
112  16  17 114 9 180.00  -2.8995 2   180.00  -2.8995 2 
112  16  17 114 9   0.00   0.6569 3     0.00   0.6569 3 
112  16  17 115 9   0.00   0.5941 1     0.00   0.5941 1 
112  16  17 115 9 180.00  -2.8995 2   180.00  -2.8995 2 
112  16  17 115 9   0.00   0.6569 3     0.00   0.6569 3 
113  16  17 114 9   0.00   0.5941 1     0.00   0.5941 1 
113  16  17 114 9 180.00  -2.8995 2   180.00  -2.8995 2 
113  16  17 114 9   0.00   0.6569 3     0.00   0.6569 3 
113  16  17 115 9   0.00   0.5941 1     0.00   0.5941 1 
113  16  17 115 9 180.00  -2.8995 2   180.00  -2.8995 2 
113  16  17 115 9   0.00   0.6569 3     0.00   0.6569 3 
114  17  18 116 9   0.00  -1.0962 1     0.00  -1.0962 1 
114  17  18 116 9 180.00  -0.4770 2   180.00  -0.4770 2 
114  17  18 116 9   0.00   0.4351 3     0.00   0.4351 3 
115  17  18 116 9   0.00  -1.0962 1     0.00  -1.0962 1 
115  17  18 116 9 180.00  -0.4770 2   180.00  -0.4770 2 
115  17  18 116 9   0.00   0.4351 3     0.00   0.4351 3 
116  18  28 117 9 180.00  25.1040 2   180.00  25.1040 2 
117  28  29 118 9   0.00  -1.0962 1     0.00  -1.0962 1 
117  28  29 118 9 180.00  -0.4770 2   180.00  -0.4770 2 
117  28  29 118 9   0.00   0.4351 3     0.00   0.4351 3 
117  28  29 119 9   0.00  -1.0962 1     0.00  -1.0962 1 
117  28  29 119 9 180.00  -0.4770 2   180.00  -0.4770 2 
117  28  29 119 9   0.00   0.4351 3     0.00   0.4351 3 
118  29  30 120 9   0.00   0.5941 1     0.00   0.5941 1 
118  29  30 120 9 180.00  -2.8995 2   180.00  -2.8995 2 
118  29  30 120 9   0.00   0.6569 3     0.00   0.6569 3 
118  29  30 121 9   0.00   0.5941 1     0.00   0.5941 1 
118  29  30 121 9 180.00  -2.8995 2   180.00  -2.8995 2 
118  29  30 121 9   0.00   0.6569 3     0.00   0.6569 3 
119  29  30 120 9   0.00   0.5941 1     0.00   0.5941 1 
119  29  30 120 9 180.00  -2.8995 2   180.00  -2.8995 2 
119  29  30 120 9   0.00   0.6569 3     0.00   0.6569 3 
119  29  30 121 9   0.00   0.5941 1     0.00   0.5941 1 
119  29  30 121 9 180.00  -2.8995 2   180.00  -2.8995 2 
119  29  30 121 9   0.00   0.6569 3     0.00   0.6569 3 
120  30  31 122 9   0.00   0.5941 1     0.00   0.5941 1 
120  30  31 122 9 180.00  -2.8995 2   180.00  -2.8995 2 
120  30  31 122 9   0.00   0.6569 3     0.00   0.6569 3 
120  30  31 123 9   0.00   0.5941 1     0.00   0.5941 1 
120  30  31 123 9 180.00  -2.8995 2   180.00  -2.8995 2 
120  30  31 123 9   0.00   0.6569 3     0.00   0.6569 3 
121  30  31 122 9   0.00   0.5941 1     0.00   0.5941 1 
121  30  31 122 9 180.00  -2.8995 2   180.00  -2.8995 2 
121  30  31 122 9   0.00   0.6569 3     0.00   0.6569 3 
121  30  31 123 9   0.00   0.5941 1     0.00   0.5941 1 
121  30  31 123 9 180.00  -2.8995 2   180.00  -2.8995 2 
121  30  31 123 9   0.00   0.6569 3     0.00   0.6569 3 
122  31  32 124 9   0.00   0.5941 1     0.00   0.5941 1 
122  31  32 124 9 180.00  -2.8995 2   180.00  -2.8995 2 
122  31  32 124 9   0.00   0.6569 3     0.00   0.6569 3 
122  31  32 125 9   0.00   0.5941 1     0.00   0.5941 1 
122  31  32 125 9 180.00  -2.8995 2   180.00  -2.8995 2 
122  31  32 125 9   0.00   0.6569 3     0.00   0.6569 3 
123  31  32 124 9   0.00   0.5941 1     0.00   0.5941 1 
123  31  32 124 9 180.00  -2.8995 2   180.00  -2.8995 2 
123  31  32 124 9   0.00   0.6569 3     0.00   0.6569 3 
123  31  32 125 9   0.00   0.5941 1     0.00   0.5941 1 
123  31  32 125 9 180.00  -2.8995 2   180.00  -2.8995 2 
123  31  32 125 9   0.00   0.6569 3     0.00   0.6569 3 
124  32  33 126 9   0.00   0.5941 1     0.00   0.5941 1 
124  32  33 126 9 180.00  -2.8995 2   180.00  -2.8995 2 
124  32  33 126 9   0.00   0.6569 3     0.00   0.6569 3 
124  32  33 127 9   0.00   0.5941 1     0.00   0.5941 1 
124  32  33 127 9 180.00  -2.8995 2   180.00  -2.8995 2 
124  32  33 127 9   0.00   0.6569 3     0.00   0.6569 3 
125  32  33 126 9   0.00   0.5941 1     0.00   0.5941 1 
125  32  33 126 9 180.00  -2.8995 2   180.00  -2.8995 2 
125  32  33 126 9   0.00   0.6569 3     0.00   0.6569 3 
125  32  33 127 9   0.00   0.5941 1     0.00   0.5941 1 
125  32  33 127 9 180.00  -2.8995 2   180.00  -2.8995 2 
125  32  33 127 9   0.00   0.6569 3     0.00   0.6569 3 
126  33  34 128 9   0.00   0.5941 1     0.00   0.5941 1 
126  33  34 128 9 180.00  -2.8995 2   180.00  -2.8995 2 
126  33  34 128 9   0.00   0.6569 3     0.00   0.6569 3 
126  33  34 129 9   0.00   0.5941 1     0.00   0.5941 1 
126  33  34 129 9 180.00  -2.8995 2   180.00  -2.8995 2 
126  33  34 129 9   0.00   0.6569 3     0.00   0.6569 3 
127  33  34 128 9   0.00   0.5941 1     0.00   0.5941 1 
127  33  34 128 9 180.00  -2.8995 2   180.00  -2.8995 2 
127  33  34 128 9   0.00   0.6569 3     0.00   0.6569 3 
127  33  34 129 9   0.00   0.5941 1     0.00   0.5941 1 
127  33  34 129 9 180.00  -2.8995 2   180.00  -2.8995 2 
127  33  34 129 9   0.00   0.6569 3     0.00   0.6569 3 
128  34  35 130 9   0.00   0.5941 1     0.00   0.5941 1 
128  34  35 130 9 180.00  -2.8995 2   180.00  -2.8995 2 
128  34  35 130 9   0.00   0.6569 3     0.00   0.6569 3 
128  34  35 131 9   0.00   0.5941 1     0.00   0.5941 1 
128  34  35 131 9 180.00  -2.8995 2   180.00  -2.8995 2 
128  34  35 131 9   0.00   0.6569 3     0.00   0.6569 3 
129  34  35 130 9   0.00   0.5941 1     0.00   0.5941 1 
129  34  35 130 9 180.00  -2.8995 2   180.00  -2.8995 2 
129  34  35 130 9   0.00   0.6569 3     0.00   0.6569 3 
129  34  35 131 9   0.00   0.5941 1     0.00   0.5941 1 
129  34  35 131 9 180.00  -2.8995 2   180.00  -2.8995 2 
129  34  35 131 9   0.00   0.6569 3     0.00   0.6569 3 
130  35  36 132 9   0.00   0.5941 1     0.00   0.5941 1 
130  35  36 132 9 180.00  -2.8995 2   180.00  -2.8995 2 
130  35  36 132 9   0.00   0.6569 3     0.00   0.6569 3 
130  35  36 133 9   0.00   0.5941 1     0.00   0.5941 1 
130  35  36 133 9 180.00  -2.8995 2   180.00  -2.8995 2 
130  35  36 133 9   0.00   0.6569 3     0.00   0.6569 3 
130  35  36 134 9   0.00   0.5941 1     0.00   0.5941 1 
130  35  36 134 9 180.00  -2.8995 2   180.00  -2.8995 2 
130  35  36 134 9   0.00   0.6569 3     0.00   0.6569 3 
131  35  36 132 9   0.00   0.5941 1     0.00   0.5941 1 
131  35  36 132 9 180.00  -2.8995 2   180.00  -2.8995 2 
131  35  36 132 9   0.00   0.6569 3     0.00   0.6569 3 
131  35  36 133 9   0.00   0.5941 1     0.00   0.5941 1 
131  35  36 133 9 180.00  -2.8995 2   180.00  -2.8995 2 
131  35  36 133 9   0.00   0.6569 3     0.00   0.6569 3 
131  35  36 134 9   0.00   0.5941 1     0.00   0.5941 1 
131  35  36 134 9 180.00  -2.8995 2   180.00  -2.8995 2 
131  35  36 134 9   0.00   0.6569 3     0.00   0.6569 3 


[ dihedrals ]
; ai aj ak al fu xi0 kxi xi0 kxi
  1   7   6   8 2   0.00   0.0000     0.00   0.0000
  1   7   6   9 2   0.00   0.0000     0.00   0.0000
  6   5   1  91 2   0.00   0.0000     0.00   0.0000
  6   5   1  92 2   0.00   0.0000     0.00   0.0000
  5  45   6  89 2   0.00   0.0000     0.00   0.0000
  5  45   6  90 2   0.00   0.0000     0.00   0.0000
 52  44  45  46 2   0.00   0.0000     0.00   0.0000
 52  44  45  47 2   0.00   0.0000     0.00   0.0000
  2   3  44  84 2   0.00   0.0000     0.00   0.0000
  2   3  44  85 2   0.00   0.0000     0.00   0.0000
  3   4   2  48 2   0.00   0.0000     0.00   0.0000
  3   4   2  86 2   0.00   0.0000     0.00   0.0000
 10  11  48  49 2   0.00  84.9101     0.00  84.9101
 11  12  10 102 2   0.00   0.0000     0.00   0.0000
 11  12  10 103 2   0.00   0.0000     0.00   0.0000
 12  13  11 104 2   0.00   0.0000     0.00   0.0000
 12  13  11 105 2   0.00   0.0000     0.00   0.0000
 13  14  12 106 2   0.00   0.0000     0.00   0.0000
 13  14  12 107 2   0.00   0.0000     0.00   0.0000
 14  15  13 108 2   0.00   0.0000     0.00   0.0000
 14  15  13 109 2   0.00   0.0000     0.00   0.0000
 15  16  14 110 2   0.00   0.0000     0.00   0.0000
 15  16  14 111 2   0.00   0.0000     0.00   0.0000
 16  17  15 112 2   0.00   0.0000     0.00   0.0000
 16  17  15 113 2   0.00   0.0000     0.00   0.0000
 17  18  16 114 2   0.00   0.0000     0.00   0.0000
 17  18  16 115 2   0.00   0.0000     0.00   0.0000
 18  28  17 116 2   0.00   7.8324     0.00   7.8324
 28  29  18 117 2   0.00   7.8324     0.00   7.8324
 29  30  28 118 2   0.00   0.0000     0.00   0.0000
 29  30  28 119 2   0.00   0.0000     0.00   0.0000
 30  31  29 120 2   0.00   0.0000     0.00   0.0000
 30  31  29 121 2   0.00   0.0000     0.00   0.0000
 31  32  30 122 2   0.00   0.0000     0.00   0.0000
 31  32  30 123 2   0.00   0.0000     0.00   0.0000
 32  33  31 124 2   0.00   0.0000     0.00   0.0000
 32  33  31 125 2   0.00   0.0000     0.00   0.0000
 33  34  32 126 2   0.00   0.0000     0.00   0.0000
 33  34  32 127 2   0.00   0.0000     0.00   0.0000
 34  35  33 128 2   0.00   0.0000     0.00   0.0000
 34  35  33 129 2   0.00   0.0000     0.00   0.0000
 35  36  34 130 2   0.00   0.0000     0.00   0.0000
 35  36  34 131 2   0.00   0.0000     0.00   0.0000
  4  50   3  87 2   0.00   0.0000     0.00   0.0000
  4  50   3  88 2   0.00   0.0000     0.00   0.0000
 19  20  50  51 2   0.00  84.9101     0.00  84.9101
 20  21  19  53 2   0.00   0.0000     0.00   0.0000
 20  21  19  54 2   0.00   0.0000     0.00   0.0000
 21  22  20  55 2   0.00   0.0000     0.00   0.0000
 21  22  20  56 2   0.00   0.0000     0.00   0.0000
 22  23  21  57 2   0.00   0.0000     0.00   0.0000
 22  23  21  58 2   0.00   0.0000     0.00   0.0000
 23  24  22  59 2   0.00   0.0000     0.00   0.0000
 23  24  22  60 2   0.00   0.0000     0.00   0.0000
 24  25  23  61 2   0.00   0.0000     0.00   0.0000
 24  25  23  62 2   0.00   0.0000     0.00   0.0000
 25  26  24  63 2   0.00   0.0000     0.00   0.0000
 25  26  24  64 2   0.00   0.0000     0.00   0.0000
 26  27  25  65 2   0.00   0.0000     0.00   0.0000
 26  27  25  66 2   0.00   0.0000     0.00   0.0000
 27  37  26  67 2   0.00   0.0000     0.00   0.0000
 27  37  26  68 2   0.00   0.0000     0.00   0.0000
 37  38  27  69 2   0.00   0.0000     0.00   0.0000
 37  38  27  70 2   0.00   0.0000     0.00   0.0000
 38  39  37  71 2   0.00   0.0000     0.00   0.0000
 38  39  37  72 2   0.00   0.0000     0.00   0.0000
 39  40  38  73 2   0.00   0.0000     0.00   0.0000
 39  40  38  74 2   0.00   0.0000     0.00   0.0000
 40  41  39  75 2   0.00   0.0000     0.00   0.0000
 40  41  39  76 2   0.00   0.0000     0.00   0.0000
 41  42  40  77 2   0.00   0.0000     0.00   0.0000
 41  42  40  78 2   0.00   0.0000     0.00   0.0000
 42  43  41  79 2   0.00   0.0000     0.00   0.0000
 42  43  41  80 2   0.00   0.0000     0.00   0.0000
 43  81  42  82 2   0.00   0.0000     0.00   0.0000
 43  81  42  83 2   0.00   0.0000     0.00   0.0000
  7  93   1  94 2   0.00   0.0000     0.00   0.0000
  7  93   1  95 2   0.00   0.0000     0.00   0.0000
  8  96   1  97 2   0.00   0.0000     0.00   0.0000
  8  96   1  98 2   0.00   0.0000     0.00   0.0000
  9  99   1 100 2   0.00   0.0000     0.00   0.0000
  9  99   1 101 2   0.00   0.0000     0.00   0.0000
 36 132  35 133 2   0.00   0.0000     0.00   0.0000
 36 132  35 134 2   0.00   0.0000     0.00   0.0000


#ifdef POSRES_LIGAND 
[ position_restraints ] 
; atom  type      fx      fy      fz
   1 1 1000 1000 1000 
   2 1 1000 1000 1000 
   3 1 1000 1000 1000 
   4 1 1000 1000 1000 
   5 1 1000 1000 1000 
   6 1 1000 1000 1000 
   7 1 1000 1000 1000 
   8 1 1000 1000 1000 
   9 1 1000 1000 1000 
  10 1 1000 1000 1000 
  11 1 1000 1000 1000 
  12 1 1000 1000 1000 
  13 1 1000 1000 1000 
  14 1 1000 1000 1000 
  15 1 1000 1000 1000 
  16 1 1000 1000 1000 
  17 1 1000 1000 1000 
  18 1 1000 1000 1000 
  19 1 1000 1000 1000 
  20 1 1000 1000 1000 
  21 1 1000 1000 1000 
  22 1 1000 1000 1000 
  23 1 1000 1000 1000 
  24 1 1000 1000 1000 
  25 1 1000 1000 1000 
  26 1 1000 1000 1000 
  27 1 1000 1000 1000 
  28 1 1000 1000 1000 
  29 1 1000 1000 1000 
  30 1 1000 1000 1000 
  31 1 1000 1000 1000 
  32 1 1000 1000 1000 
  33 1 1000 1000 1000 
  34 1 1000 1000 1000 
  35 1 1000 1000 1000 
  36 1 1000 1000 1000 
  37 1 1000 1000 1000 
  38 1 1000 1000 1000 
  39 1 1000 1000 1000 
  40 1 1000 1000 1000 
  41 1 1000 1000 1000 
  42 1 1000 1000 1000 
  43 1 1000 1000 1000 
  44 1 1000 1000 1000 
  45 1 1000 1000 1000 
  46 1 1000 1000 1000 
  47 1 1000 1000 1000 
  48 1 1000 1000 1000 
  49 1 1000 1000 1000 
  50 1 1000 1000 1000 
  51 1 1000 1000 1000 
  52 1 1000 1000 1000 
  53 1 1000 1000 1000 
  54 1 1000 1000 1000 
  55 1 1000 1000 1000 
  56 1 1000 1000 1000 
  57 1 1000 1000 1000 
  58 1 1000 1000 1000 
  59 1 1000 1000 1000 
  60 1 1000 1000 1000 
  61 1 1000 1000 1000 
  62 1 1000 1000 1000 
  63 1 1000 1000 1000 
  64 1 1000 1000 1000 
  65 1 1000 1000 1000 
  66 1 1000 1000 1000 
  67 1 1000 1000 1000 
  68 1 1000 1000 1000 
  69 1 1000 1000 1000 
  70 1 1000 1000 1000 
  71 1 1000 1000 1000 
  72 1 1000 1000 1000 
  73 1 1000 1000 1000 
  74 1 1000 1000 1000 
  75 1 1000 1000 1000 
  76 1 1000 1000 1000 
  77 1 1000 1000 1000 
  78 1 1000 1000 1000 
  79 1 1000 1000 1000 
  80 1 1000 1000 1000 
  81 1 1000 1000 1000 
  82 1 1000 1000 1000 
  83 1 1000 1000 1000 
#endif 
